# Supplementary material for: Microchannelled alkylated chitosan sponge to treat noncompressible hemorrhages and facilitate wound healing
Source: Nat Commun. 2021 Aug 5;12:4733. doi: 10.1038/s41467-021-24972-2 (PMC8342549; doi:10.1038/s41467-021-24972-2)
Supplement: Supplementary file 19 — Source Data [file 41467_2021_24972_MOESM19_ESM.zip]

Archive with 50 entries (49 files):
- Source Data/
- Source Data/Fig.1e.xlsx
- Source Data/Fig.1f.xlsx
- Source Data/Fig.1g.xlsx
- Source Data/Fig.1h.xlsx
- Source Data/Fig.1i.xlsx
- Source Data/Fig.1j.xlsx
- Source Data/Fig.1k.xlsx
- Source Data/Fig.1l.xlsx
- Source Data/Fig.1m.xlsx
- Source Data/Fig.1n.xlsx
- Source Data/Fig.2b.xlsx
- Source Data/Fig.2c.xlsx
- Source Data/Fig.2d.xlsx
- Source Data/Fig.3b.xlsx
- Source Data/Fig.3c.xlsx
- Source Data/Fig.3d.xlsx
- Source Data/Fig.3e.xlsx
- Source Data/Fig.3f.xlsx
- Source Data/Fig.3g.xlsx
- Source Data/Fig.3k.xlsx
- Source Data/Fig.4c.xlsx
- Source Data/Fig.4d.xlsx
- Source Data/Fig.4e.xlsx
- Source Data/Fig.4f.xlsx
- Source Data/Fig.5a.xlsx
- Source Data/Fig.5b.xlsx
- Source Data/Fig.5c.xlsx
- Source Data/Fig.6c.xlsx
- Source Data/Fig.6d.xlsx
- Source Data/Fig.7c.xlsx
- Source Data/Fig.7d.xlsx
- Source Data/Fig.8c.xlsx
- Source Data/Fig.8d.xlsx
- Source Data/Fig.9b.xlsx
- Source Data/Fig.9c.xlsx
- Source Data/Fig.9d.xlsx
- Source Data/Fig.9e.xlsx
- Source Data/Supplementry Fig.2.xlsx
- Source Data/Supplementry Fig.3c.xlsx
- Source Data/Supplementry Fig.4a.xlsx
- Source Data/Supplementry Fig.4b.xlsx
- Source Data/Supplementry Fig.4c.xlsx
- Source Data/Supplementry Fig.6c.xlsx
- Source Data/Supplementry Fig.6d.xlsx
- Source Data/Supplementry Fig.9b.xlsx
- Source Data/Supplementry Fig.9c.xlsx
- Source Data/~$Fig.2d.xlsx
- Source Data/~$Fig.5b.xlsx
- Source Data/~$Supplementry Fig.9c.xlsx
