# Supplementary material for: Microchannelled alkylated chitosan sponge to treat noncompressible hemorrhages and facilitate wound healing
Source: Nat Commun. 2021 Aug 5;12:4733. doi: 10.1038/s41467-021-24972-2 (PMC8342549; doi:10.1038/s41467-021-24972-2)
Supplement: Supplementary file 19 — Source Data [file 41467_2021_24972_MOESM19_ESM.zip › Source Data/Fig.1e.xlsx]

## Sheet: Sheet1
ACS	MACS-1	MACS-2	MACS-3				One-way ANOVA
7	154.074	166.54	158.092			Tukey's multiple comparisons test	Mean Diff.	95.00% CI of diff.	Significant?	Summary	Adjusted P Value
8.558	146.018	136.867	142.324			ACS vs. MACS-1	-128.9	-143.6 to -114.1	Yes	****	<0.0001
7.64	116.814	100.138	125.048			ACS vs. MACS-2	-128.5	-143.2 to -113.7	Yes	****	<0.0001
8.879	177.896	131.579	134.236			ACS vs. MACS-3	-123.4	-138.1 to -108.7	Yes	****	<0.0001
7.397	138.079	123.684	149.63			MACS-1 vs. MACS-2	0.4402	-14.31 to 15.19	No	ns	0.9998
7.025	119.469	123.796	113.005			MACS-1 vs. MACS-3	5.494	-9.252 to 20.24	No	ns	0.7588
7.913	124.807	150.023	113.158			MACS-2 vs. MACS-3	5.053	-9.692 to 19.80	No	ns	0.8019
9.87	149.264	131.579	136.842
8.512	159.381	139.87	146.662
9.476	122.124	157.895	113.524
7.847	124.807	160.526	136.842
8.87	130.116	121.053	105.559
7.318	135.398	125.463	105.263
6.386	135.502	121.053	147.392
9.386	128.123	155.263	107.895
7.529	130	139.499	168.503
The minima, maxima, centre, bounds of box and whiskers and percentile for ACS and MACS-1/2/3 groups were defined as (6.386, 9.87, 7.88, 7.33775, and 8.87675μm), (116.814, 177.896, 132.757, 124.807, and 148.4525μm), (100.138, 166.54, 134.223, 123.712, and 153.953μm), and (105.263, 168.503, 135.539, 113.04325, and 147.2095μm), respectively.
