# Supplementary material for: Microchannelled alkylated chitosan sponge to treat noncompressible hemorrhages and facilitate wound healing
Source: Nat Commun. 2021 Aug 5;12:4733. doi: 10.1038/s41467-021-24972-2 (PMC8342549; doi:10.1038/s41467-021-24972-2)
Supplement: Supplementary file 19 — Source Data [file 41467_2021_24972_MOESM19_ESM.zip › Source Data/Fig.1f.xlsx]

## Sheet: Sheet1
ACS	MACS-1	MACS-2	MACS-3					One-way ANOVA
7.362	138.512	164.865	126.754			Tukey's multiple comparisons test	Mean Diff.	95.00% CI of diff.	Significant?	Summary	Adjusted P Value
9.025	138.283	144.07	142.203			ACS vs. MACS-1	-126.1	-138.3 to -113.9	Yes	****	<0.0001
7.361	150.276	154.993	131.684			ACS vs. MACS-2	-123.6	-135.8 to -111.4	Yes	****	<0.0001
8.925	136.668	138.875	144.761			ACS vs. MACS-3	-126	-138.2 to -113.8	Yes	****	<0.0001
7.983	117.895	144.737	152.632			MACS-1 vs. MACS-2	2.449	-9.760 to 14.66	No	ns	0.9515
7.142	143.584	136.053	163.243			MACS-1 vs. MACS-3	0.1001	-12.11 to 12.31	No	ns	>0.9999
8.388	114.867	144.329	158.874			MACS-2 vs. MACS-3	-2.349	-14.56 to 9.860	No	ns	0.9568
9.695	143.584	127.906	113.28
7.587	120.76	112.174	144.065
9.234	160.109	125.245	128.947
8.095	128.123	101.739	130.257
7.692	131.624	114.812	134.314
8.335	135.565	115.049	113.433
9.224	135.879	123.052	118.684
7.998	132.587	135.878	110.558
8.154	121.188	126.549	134.214
The minima, maxima, centre, bounds of box and whiskers and percentile for ACS and MACS-1/2/3 groups were defined as (7.142, 9.695, 8.1245, 7.61325, and 9μm), (114.867, 160.109, 135.722, 122.92175, and 142.316μm), (101.739, 164.865, 131.892, 117.04975, and 144.26425μm), and (110.558, 163.243, 132.949, 120.7015, and 144.587μm), respectively.
