# Supplementary material for: Microchannelled alkylated chitosan sponge to treat noncompressible hemorrhages and facilitate wound healing
Source: Nat Commun. 2021 Aug 5;12:4733. doi: 10.1038/s41467-021-24972-2 (PMC8342549; doi:10.1038/s41467-021-24972-2)
Supplement: Supplementary file 19 — Source Data [file 41467_2021_24972_MOESM19_ESM.zip › Source Data/Fig.1g.xlsx]

## Sheet: Sheet1
ACS	MACS-1	MACS-2	MACS-3				One-way ANOVA
30.43	76.57	81.18	85.94		Tukey's multiple comparisons test	Mean Diff.	95.00% CI of diff.	Significant?	Summary	Adjusted P Value
30.62	68.77	83.22	87.82		ACS vs. MACS-1	-41.08	-42.58 to -39.58	Yes	****	<0.0001
30.72	67.74	81.24	87.05		ACS vs. MACS-2	-50.01	-51.51 to -48.51	Yes	****	<0.0001
29.51	69.14	83	85.09		ACS vs. MACS-3	-56.73	-58.23 to -55.23	Yes	****	<0.0001
30.97	71.32	79.24	88.97		MACS-1 vs. MACS-2	-8.928	-10.43 to -7.428	Yes	****	<0.0001
30.9	72.17	82.75	87.22		MACS-1 vs. MACS-3	-15.65	-17.15 to -14.15	Yes	****	<0.0001
31.41	69.26	82.43	88.55		MACS-2 vs. MACS-3	-6.724	-8.224 to -5.224	Yes	****	<0.0001
31.54	71.25	80.2	89.31
31.98	69.22	79.37	87.36
32.15	72.71	82.04	89.72
32.93	73.62	82.87	90.47
33.13	72.06	83.3	88.76
34.64	71.76	82.88	89.59
34.95	73.03	83.61	90.39		The minima, maxima, centre, bounds of box and whiskers and percentile for ACS and MACS-1/2/3 groups were defined as (28.73, 35.53, 31.54, 30.705, and 33.92%), (67.74, 78.12, 73.23, 71.285, and 75.82%), (79.24, 84.1, 82.43, 81.335, and 83.1%), and (85.09, 91.43, 89.31, 87.585, and 90.125%), respectively.
35.53	74.86	82.6	89.84
33.59	73.74	83.41	90.64
32.08	74.97	83.2	89.87
30.99	73.23	81.77	91.43
35.26	75.87	82.63	90.95
34.73	75.77	84.1	89.5
34.25	76.29	82.32	87.81
30.58	75	81.8	89.43
30.69	77.45	81.43	88.89
30.85	78.12	81.88	86.49
28.73	76.25	80.9	90.38
