# Supplementary material for: Microchannelled alkylated chitosan sponge to treat noncompressible hemorrhages and facilitate wound healing
Source: Nat Commun. 2021 Aug 5;12:4733. doi: 10.1038/s41467-021-24972-2 (PMC8342549; doi:10.1038/s41467-021-24972-2)
Supplement: Supplementary file 19 — Source Data [file 41467_2021_24972_MOESM19_ESM.zip › Source Data/Fig.1h.xlsx]

## Sheet: Sheet1
1% (w/v) + 200μm	Strain (%)	Compressive stress (kPa)	2% (w/v) + 200μm	Strain (%)	Compressive stress (kPa)	4% (w/v) + 200μm	Strain (%)	Compressive stress (kPa)	4% (w/v) + 400μm	Strain (%)	Compressive stress (kPa)
	0	-0.00188		0	0.06317		0	0.01296		0	-0.03
	0	0.01022		0	0.06719		0	-0.03371		0	-0.01
	0.01058	-0.0138		0.00602	0.03334		0.00576	0.03119		0.0098	0
	0.04938	0.0158		0.02811	0.01525		0.02686	-0.05442		0.03137	-0.04
	0.11993	-2.075e-05		0.06225	-0.00016929		0.06523	-0.04531		0.06863	-0.04
	0.18695	-0.00486		0.1004	0.00888		0.09976	0.04859		0.10196	-0.03
	0.23986	-0.02162		0.13253	-0.02732		0.12854	-0.01576		0.13137	-0.01
	0.28924	0.00501		0.16265	-0.00151		0.15731	0.02539		0.15882	0.04
	0.33862	0.00705		0.19277	0.06384		0.18225	0.10078		0.18431	0.05
	0.38095	0.0078		0.22088	0.10305		0.20719	0.07206		0.2098	0.01
	0.42681	0.00035132		0.249	0.04541		0.23213	0.07593		0.23725	0.04
	0.47266	0.03256		0.2751	0.09065		0.25516	0.06461		0.26078	0.06
	0.51852	-2.075e-05		0.2992	0.05211		0.28201	0.03257		0.28823	0.07
	0.56085	-0.02441		0.3253	0.03636		0.30695	0.06681		0.31569	0.04
	0.6067	0.02418		0.3494	-0.01123		0.33381	0.11459		0.34118	0.05
	0.65256	-0.00337		0.37349	0.03033		0.35875	0.06599		0.36667	0.02
	0.69488	0.02679		0.3996	0.02061		0.38369	0.17369		0.39216	0.03
	0.74074	-0.00896		0.42369	0.08864		0.40863	0.14939		0.41765	0.06
	0.79012	0.03852		0.44779	0.15969		0.43357	0.17645		0.44118	0.05
	0.83245	0.05732		0.47389	0.06686		0.45659	0.11183		0.4647	0.05
	0.8783	0.0212		0.5	0.02363		0.47962	0.12343		0.49216	0.08
	0.92063	0.04522		0.5241	0.08093		0.50456	0.11349		0.51569	0.07
	0.96296	0.04448		0.55221	0.04776		0.52758	0.12398		0.53921	0.06
	1.00529	0.024		0.57831	0.11009		0.54868	0.23306		0.5647	0.08
	1.04762	0.02753		0.60442	0.09333		0.57362	0.21208		0.58823	0.11
	1.09347	0.06626		0.63052	0.06719		0.59664	0.19937		0.61176	0.09
	1.1358	0.03964		0.65662	0.14327		0.62158	0.1458		0.63333	0.1
	1.18166	0.03777		0.68072	0.09266		0.6446	0.14607		0.65882	0.07
	1.22398	-0.00319		0.70683	0.08428		0.67146	0.27228		0.68431	0.08
	1.26984	0.04913		0.73092	0.12182		0.6964	0.2187		0.7098	0.08
	1.31569	0.09456		0.75502	0.1302		0.72134	0.2361		0.73137	0.11
	1.35802	0.07632		0.77911	0.12316		0.74628	0.16651		0.75882	0.06
	1.40388	0.07259		0.80321	0.10473		0.77122	0.26261		0.78431	0.08
	1.45326	0.06328		0.8253	0.03133		0.79424	0.21401		0.81176	0.12
	1.49911	-0.01045		0.8494	0.09434		0.81726	0.24218		0.83529	0.05
	1.54497	0.07594		0.8755	0.15801		0.8422	0.25018		0.85882	0.06
	1.59083	0.00072408		0.8996	0.04608		0.86714	0.2546		0.88431	0.12
	1.63315	0.10257		0.9257	0.14193		0.89017	0.243		0.90784	0.07
	1.67548	0.0348		0.95381	0.09836		0.91319	0.23555		0.93333	0.07
	1.71781	0.01934		0.97992	0.10741		0.93621	0.28084		0.95686	0.12
	1.76014	0.02995		1.00602	0.01391		0.95923	0.25819		0.98039	0.13
	1.80246	0.03275		1.03213	0.03535		0.98225	0.29161		1.00392	0.07
	1.84479	0.0806		1.05823	0.11579		1.00335	0.21622		1.02941	0.12
	1.88712	0.05602		1.08233	0.07021		1.03021	0.26593		1.05294	0.08
	1.93298	0.02604		1.10642	0.06619		1.05515	0.23914		1.07647	0.13
	1.97883	0.04057		1.13253	0.07691		1.07817	0.31398		1.10196	0.12
	2.02116	0.07315		1.15863	0.06284		1.10311	0.29879		1.12549	0.11
	2.06349	0.05546		1.18273	0.18616		1.12805	0.34712		1.15098	0.13
	2.11287	0.04578		1.20682	0.02832		1.15491	0.29354		1.17451	0.1
	2.15872	0.04969		1.23092	0.09099		1.17602	0.36286		1.19804	0.13
	2.20105	0.07334		1.25502	0.11545		1.20096	0.34215		1.22353	0.09
	2.24691	0.0469		1.27711	0.16002		1.2259	0.38771		1.24902	0.11
	2.29276	0.06384		1.30321	0.14461		1.24892	0.32889		1.27451	0.13
	2.33862	0.08339		1.32931	0.20326		1.27386	0.44819		1.29804	0.11
	2.37742	0.0186		1.35542	0.08965		1.29688	0.37363		1.32157	0.11
	2.42327	0.0199		1.37951	0.16673		1.32182	0.39655		1.34706	0.13
	2.46913	0.02288		1.40562	0.07959		1.34484	0.43797		1.37058	0.15
	2.51146	0.05863		1.43373	0.2304		1.36594	0.34491		1.39607	0.12
	2.55379	0.04094		1.45984	0.15734		1.39088	0.38771		1.42157	0.11
	2.59611	0.06756		1.48393	0.19722		1.41391	0.36976		1.44706	0.11
	2.63844	0.04131		1.50803	0.18751		1.43693	0.39103		1.47058	0.13
	2.68077	0.02232		1.53413	0.12115		1.46187	0.4076		1.49411	0.15
	2.7231	0.05267		1.55823	0.15064		1.48489	0.36921		1.51764	0.17
	2.77248	0.0011		1.58433	0.2046		1.50983	0.41119		1.54117	0.12
	2.82186	0.01674		1.60843	0.16069		1.53477	0.43162		1.56666	0.16
	2.86419	0.02977		1.63453	0.1684		1.55779	0.4678		1.58823	0.13
	2.91005	0.07427		1.65863	0.1808		1.58273	0.44405		1.61568	0.15
	2.9559	0.0631		1.68273	0.10975		1.60767	0.44709		1.63921	0.18
	2.99823	0.03815		1.70682	0.17376		1.63261	0.48575		1.6647	0.14
	3.04056	-0.02404		1.73293	0.10171		1.65563	0.52717		1.68823	0.17
	3.08288	0.02977		1.75702	0.14159		1.67865	0.49845		1.71372	0.16
	3.12874	0.04615		1.78112	0.13858		1.70359	0.48602		1.73921	0.13
	3.1746	0.06905		1.80722	0.1922		1.72661	0.48906		1.76274	0.17
	3.22045	-0.00356		1.83132	0.12115		1.75155	0.46614		1.79019	0.17
	3.26278	0.05677		1.85743	0.19421		1.77649	0.46945		1.81568	0.2
	3.30511	0.07557		1.88152	0.14695		1.80143	0.50149		1.84117	0.18
	3.34743	0.04057		1.90763	0.21197		1.82254	0.44046		1.8647	0.19
	3.38976	0.06868		1.93373	0.12048		1.84748	0.46752		1.88823	0.2
	3.43209	0.05341		1.95783	0.12081		1.8705	0.51474		1.91372	0.13
	3.47795	0.06068		1.98192	0.18348		1.89352	0.50729		1.93529	0.18
	3.52027	0.04541		2.00803	0.22739		1.91654	0.50812		1.95882	0.17
	3.56966	0.09233		2.03212	0.17511		1.94148	0.53767		1.98235	0.13
	3.61551	0.02456		2.05823	0.22303		1.96642	0.52662		2.00784	0.22
	3.66137	0.06812		2.08433	0.14897		1.98944	0.55534		2.03137	0.19
	3.70369	0.03051		2.11044	0.10205		2.01438	0.55424		2.0549	0.18
	3.74602	0.06049		2.13453	0.15768		2.03741	0.61085		2.08039	0.17
	3.79188	0.03871		2.16064	0.14025		2.06426	0.59732		2.10588	0.19
	3.83773	0.02958		2.18473	0.16472		2.08728	0.61002		2.12941	0.18
	3.88006	0.02102		2.21084	0.000836532		2.11223	0.59262		2.1549	0.2
	3.92239	0.01636		2.23493	0.07658		2.13716	0.56777		2.18235	0.18
	3.96824	0.05081		2.25903	0.1865		2.16402	0.60229		2.20784	0.23
	4.0141	0.02921		2.28313	0.13757		2.18513	0.56086		2.23333	0.16
	4.0529	0.01152		2.30722	0.12417		2.20815	0.59179		2.25686	0.21
	4.09876	0.06496		2.33333	0.19488		2.23309	0.57412		2.28235	0.22
	4.14108	-0.0125		2.35943	0.16069		2.25419	0.59124		2.30588	0.26
	4.18694	0.0266		2.38353	0.17812		2.27529	0.67602		2.32941	0.2
	4.22927	0.07985		2.40963	0.13288		2.30023	0.61444		2.35097	0.21
	4.27159	0.0212		2.43172	0.17376		2.32517	0.65061		2.3745	0.21
	4.31745	0.03964		2.45983	0.15399		2.3482	0.63349		2.39803	0.22
	4.36331	0.03982		2.48795	0.20426		2.37122	0.67961		2.42352	0.22
	4.40563	0.04522		2.51405	0.18952		2.39616	0.63184		2.44705	0.19
	4.45149	0.04187		2.53815	0.16103		2.4211	0.68403		2.47058	0.19
	4.49382	0.04522		2.56425	0.17443		2.44604	0.69729		2.49607	0.25
	4.53967	0.05732		2.58835	0.19991		2.46906	0.66525		2.52156	0.24
	4.57847	0.05248		2.61244	0.25286		2.49592	0.66221		2.54705	0.2
	4.62433	0.07985		2.63453	0.25453		2.52086	0.76329		2.5745	0.21
	4.66666	0.06328		2.65863	0.18181		2.54388	0.6879		2.59999	0.21
	4.70898	0.05379		2.68272	0.25688		2.57074	0.66332		2.62352	0.22
	4.75484	0.0644		2.70883	0.20225		2.59568	0.6462		2.64901	0.21
	4.80422	0.05528		2.73293	0.22001		2.6187	0.69563		2.67254	0.21
	4.85008	0.06626		2.75903	0.20627		2.6398	0.77102		2.69803	0.25
	4.8924	0.06216		2.78513	0.17812		2.66282	0.72048		2.72156	0.28
	4.93826	0.07389		2.80923	0.19555		2.68584	0.7608		2.74705	0.22
	4.98059	0.05379		2.83533	0.15835		2.70887	0.72545		2.77058	0.22
	5.02292	0.05248		2.86345	0.16907		2.73189	0.68072		2.79411	0.24
	5.06524	0.03014		2.88955	0.17142		2.75491	0.71551		2.81568	0.24
	5.10757	0.0119		2.91566	0.15299		2.77985	0.75086		2.83921	0.23
	5.15343	0.07334		2.94176	0.23543		2.80479	0.75003		2.86274	0.24
	5.19928	0.04262		2.96786	0.16304		2.82781	0.70916		2.88823	0.22
	5.24161	0.06049		2.99196	0.21666		2.85467	0.73595		2.91372	0.22
	5.28747	0.00743		3.01405	0.16505		2.87961	0.75859		2.94117	0.24
	5.33332	0.01674		3.03815	0.19622		2.90455	0.76688		2.9647	0.24
	5.37565	-0.0043		3.06224	0.23141		2.92757	0.71689		2.99019	0.21
	5.41798	0.0968		3.08634	0.22504		2.95251	0.72601		3.01568	0.23
	5.46383	0.0024		3.11043	0.2123		2.97745	0.79726		3.04117	0.26
	5.51321	0.07147		3.13453	0.27129		3.00047	0.74865		3.0647	0.24
	5.55554	0.02753		3.16063	0.24515		3.02349	0.79505		3.09019	0.28
	5.6014	0.06198		3.18674	0.15466		3.04843	0.74976		3.11568	0.26
	5.64373	0.02027		3.21084	0.26727		3.07146	0.81382		3.13921	0.28
	5.68605	0.06068		3.23895	0.19354		3.09448	0.72932		3.16274	0.29
	5.72838	0.05472		3.26505	0.20024		3.11558	0.77544		3.18627	0.28
	5.76718	0.05397		3.29116	0.26123		3.1386	0.85083		3.2098	0.26
	5.81304	0.00836		3.31726	0.17544		3.16354	0.80085		3.23136	0.25
	5.85537	0.05583		3.34136	0.2113		3.18656	0.8141		3.25685	0.25
	5.90122	0.03722		3.36746	0.23509		3.2115	0.88176		3.28038	0.27
	5.94355	0.05639		3.39156	0.28302		3.23644	0.84531		3.30587	0.26
	5.9894	0.08395		3.41565	0.25822		3.2633	0.82625		3.33136	0.28
	6.03526	0.01059		3.44176	0.22236		3.28632	0.88204		3.35489	0.26
	6.07759	0.05546		3.46586	0.19823		3.31318	0.84475		3.38038	0.25
	6.12697	0.06161		3.48995	0.28503		3.33812	0.86491		3.40587	0.26
	6.17282	0.06459		3.51405	0.23208		3.36114	0.86602		3.43136	0.28
	6.21515	-0.0138		3.53814	0.27229		3.38225	0.80278		3.45489	0.28
	6.26101	0.06496		3.56224	0.2609		3.40719	0.88811		3.48038	0.3
	6.31039	0.01394		3.58634	0.26727		3.43213	0.88673		3.50587	0.29
	6.35272	0.03405		3.61244	0.24347		3.45515	0.8083		3.5294	0.29
	6.39505	0.03219		3.64055	0.29743		3.47817	0.85		3.55489	0.31
	6.43737	0.08246		3.66666	0.20627		3.50119	0.96737		3.58038	0.31
	6.4797	0.02493		3.69276	0.20594		3.52421	0.93036		3.60391	0.27
	6.52203	0.04634		3.71887	0.27632		3.54532	0.8558		3.62548	0.32
	6.56436	0.06086		3.74497	0.21867		3.57026	0.92318		3.64901	0.29
	6.60669	0.0348		3.76907	0.31553		3.5952	0.90413		3.6745	0.25
	6.64901	0.05602		3.79316	0.25353		3.62014	0.94307		3.69803	0.24
	6.69487	0.04634		3.81927	0.28503		3.64316	0.98753		3.72352	0.32
	6.74072	0.0469		3.84336	0.23241		3.6681	0.82901		3.74705	0.28
	6.78658	0.05416		3.86947	0.24649		3.69495	0.88977		3.77254	0.29
	6.83243	0.02791		3.89156	0.2666		3.71989	0.89363		3.79607	0.27
	6.87829	0.02325		3.91565	0.22571		3.74292	0.83067		3.82156	0.28
	6.92062	0.07389		3.93975	0.28771		3.76786	0.90689		3.84509	0.29
	6.96647	0.10164		3.96385	0.24682		3.79088	0.8917		3.87058	0.3
	7.01233	0.04299		3.98794	0.23912		3.8139	0.94003		3.89607	0.28
	7.05466	0.09624		4.01605	0.25051		3.83884	0.92926		3.9196	0.31
	7.09698	0.01208		4.04015	0.33027		3.86378	0.91628		3.94509	0.29
	7.14284	0.01841		4.06626	0.30581		3.88872	0.92235		3.96862	0.34
	7.1887	0.04522		4.09236	0.34569		3.90982	0.99112		3.99411	0.31
	7.23102	0.07296		4.11846	0.23141		3.93284	0.9392		4.0196	0.32
	7.27335	0.03554		4.14457	0.25353		3.95778	0.8743		4.04509	0.29
	7.31215	0.0657		4.16866	0.26425		3.98272	0.96378		4.07058	0.31
	7.35801	0.05379		4.19477	0.31318		4.00575	0.91159		4.09411	0.29
	7.39681	0.05379		4.22087	0.30011		4.02877	0.94969		4.11764	0.33
	7.44619	0.05956		4.24497	0.31955		4.05371	1.02426		4.14313	0.32
	7.49205	0.08302		4.26907	0.27162		4.07673	0.95163		4.16666	0.34
	7.5379	0.09195		4.29517	0.28872		4.10167	1.00299		4.19019	0.31
	7.58376	0.0549		4.31927	0.1932		4.12469	0.93257		4.21175	0.28
	7.62961	0.09028		4.34336	0.33362		4.14963	0.95908		4.23921	0.31
	7.67194	0.03424		4.36746	0.2914		4.17265	0.95991		4.26273	0.34
	7.71427	0.07334		4.39156	0.30111		4.19567	0.99416		4.28822	0.34
	7.7566	0.05118		4.41766	0.26325		4.21869	0.99499		4.31175	0.29
	7.80245	0.03591		4.44176	0.28235		4.24555	1.05104		4.33724	0.32
	7.84831	0.06328		4.46585	0.37283		4.26857	1.02426		4.36077	0.27
	7.89416	0.06384		4.49196	0.23744		4.29351	1.04331		4.38626	0.3
	7.93649	0.0778		4.51806	0.3115		4.31845	0.99747		4.41372	0.31
	7.97882	0.06347		4.54216	0.31653		4.34339	1.04193		4.43921	0.31
	8.02114	0.03461		4.56826	0.32424		4.36642	1.06872		4.46273	0.35
	8.06347	0.03256		4.59236	0.27464		4.38944	0.98366		4.48626	0.34
	8.1058	0.06663		4.61846	0.30011		4.41438	1.05546		4.50979	0.33
	8.15166	0.05807		4.64256	0.16472		4.4374	1.02647		4.53528	0.3
	8.19398	0.04429		4.66866	0.31486		4.46042	1.06568		4.55881	0.32
	8.23984	0.01283		4.69276	0.33228		4.48344	0.9994		4.58038	0.34
	8.28569	0.08302		4.71886	0.34569		4.50646	1.08777		4.60391	0.29
	8.32802	0.04988		4.74296	0.26023		4.5314	1.0215		4.6294	0.35
	8.37388	0.02474		4.77107	0.26257		4.55634	1.06679		4.65293	0.33
	8.41621	0.04448		4.79718	0.24213		4.57937	1.06872		4.67842	0.4
	8.45853	0.06775		4.82127	0.32357		4.60239	1.12229		4.70391	0.36
	8.50439	0.03908		4.84537	0.30246		4.62733	1.10186		4.72744	0.34
	8.54672	0.06868		4.86947	0.29441		4.65035	1.09054		4.75293	0.37
	8.59257	0.04727		4.89356	0.2666		4.67721	1.12008		4.77842	0.33
	8.63843	0.04839		4.91766	0.36881		4.70215	1.05215		4.80587	0.35
	8.68428	0.05509		4.94176	0.25822		4.72709	1.05519		4.83136	0.37
	8.72661	0.05881		4.96987	0.3286		4.75203	1.15599		4.85489	0.4
	8.77247	0.08618		4.99396	0.29575		4.77505	1.11787		4.88038	0.35
	8.81479	0.08637		5.02007	0.28637		4.79807	1.04745		4.90391	0.33
	8.86418	0.04764		5.04416	0.30782		4.82109	1.16537		4.92744	0.4
	8.9065	0.09307		5.07027	0.28536		4.84411	1.12229		4.94901	0.36
	8.94883	0.03703		5.09637	0.21901		4.86713	1.1361		4.97254	0.34
	8.99116	0.0631		5.12047	0.26794		4.89016	1.1466		4.99607	0.39
	9.03701	0.0806		5.14657	0.32323		4.9151	1.15405		5.0196	0.36
	9.08287	0.04653		5.17469	0.21633		4.93812	1.15654		5.04509	0.38
	9.1252	0.06719		5.20079	0.27598		4.96306	1.20128		5.06862	0.4
	9.16753	0.05137		5.22489	0.26157		4.988	1.16289		5.09411	0.35
	9.20985	0.03163		5.24898	0.27497		5.01102	1.1466		5.11763	0.37
	9.25218	0.06142		5.27308	0.27766		5.03596	1.13168		5.14509	0.38
	9.29451	0.08637		5.29718	0.29475		5.0609	1.13389		5.17254	0.41
	9.34037	0.0469		5.31926	0.25688		5.08584	1.16427		5.19607	0.4
	9.38622	0.02604		5.34537	0.2914		5.11078	1.09523		5.22156	0.34
	9.42855	0.04019		5.36946	0.26626		5.13764	1.14162		5.24705	0.38
	9.47793	0.03535		5.39557	0.25386		5.16066	1.12947		5.27058	0.4
	9.52731	0.06105		5.41967	0.40869		5.18368	1.15764		5.29607	0.41
	9.56964	0.07557		5.44577	0.28905		5.20478	1.20183		5.31959	0.34
	9.61197	0.06775		5.47187	0.25855		5.2278	1.20984		5.34508	0.36
	9.6543	0.03647		5.49597	0.27497		5.25083	1.24657		5.36861	0.37
	9.70015	0.03386		5.52408	0.27632		5.27385	1.13748		5.39018	0.43
	9.74248	0.04243		5.55019	0.26626		5.29687	1.14963		5.41371	0.36
	9.78481	0.02958		5.57629	0.36412		5.31989	1.20625		5.43724	0.39
	9.82714	-0.00244		5.60039	0.26459		5.34483	1.22309		5.46077	0.37
	9.87299	0.04299		5.6285	0.33061		5.36977	1.16178		5.4843	0.37
	9.91532	0.04895		5.6526	0.23442		5.39471	1.21205		5.50979	0.4
	9.95765	0.06049		5.67669	0.25554		5.41965	1.19327		5.53724	0.38
	10.0035	0.05267		5.69878	0.30547		5.44459	1.19741		5.56273	0.44
	10.0458	0.03945		5.72288	0.33899		5.46953	1.1999		5.58822	0.37
	10.0882	0.02493		5.74697	0.25152		5.49447	1.25402		5.61567	0.36
	10.134	0.07352		5.77107	0.31553		5.51749	1.22641		5.6392	0.38
	10.1834	0.05919		5.79517	0.37049		5.54243	1.22806		5.66469	0.38
	10.2293	0.08823		5.82127	0.32457		5.56545	1.27639		5.68822	0.41
	10.2751	0.03945		5.84738	0.36177		5.59039	1.19962		5.71175	0.39
	10.3174	0.01916		5.87147	0.31553		5.61342	1.24712		5.73724	0.41
	10.3633	-0.00319		5.89758	0.29944		5.63644	1.22723		5.76077	0.43
	10.4056	0.05453		5.92569	0.36144		5.65754	1.21508		5.7843	0.42
	10.448	0.08823		5.95179	0.32524		5.68056	1.24988		5.80783	0.45
	10.4903	0.0495		5.97589	0.3668		5.70358	1.25071		5.83136	0.38
	10.5326	0.08898		6.00199	0.31251		5.72852	1.23		5.85293	0.41
	10.5749	0.08451		6.0281	0.37384		5.75154	1.20597		5.87842	0.43
	10.6173	0.08469		6.0542	0.27866		5.77648	1.20597		5.90391	0.38
	10.6631	0.0011		6.0783	0.33295		5.80334	1.267		5.9294	0.44
	10.709	0.0698		6.10239	0.32089		5.82828	1.25623		5.95293	0.43
	10.7513	0.02456		6.12649	0.34703		5.85322	1.29462		5.97842	0.41
	10.7936	0.02679		6.15059	0.34569		5.87816	1.26921		6.00391	0.43
	10.8395	0.05639		6.17468	0.29743		5.9031	1.31919		6.0294	0.43
	10.8853	-0.00039351		6.19677	0.40735		5.92612	1.3018		6.05489	0.4
	10.9312	-0.02013		6.22288	0.29676		5.94915	1.33935		6.08038	0.43
	10.9806	-0.003		6.24697	0.31653		5.97409	1.3631		6.10391	0.42
	11.0264	-0.00076557		6.27308	0.33161		5.99903	1.28274		6.1294	0.46
	11.0688	0.01338		6.29918	0.29408		6.02205	1.34156		6.15293	0.43
	11.1111	0.08674		6.32729	0.33195		6.04315	1.32969		6.17842	0.4
	11.1534	0.01674		6.35139	0.30715		6.06617	1.28965		6.20195	0.44
	11.1957	0.00389		6.3795	0.35541		6.08919	1.33742		6.22744	0.41
	11.2381	0.05397		6.4036	0.30313		6.11222	1.36034		6.249	0.47
	11.2804	-0.03577		6.4297	0.33061		6.13524	1.32886		6.27253	0.42
	11.3227	0.04429		6.45179	0.30145		6.1621	1.28744		6.29802	0.4
	11.3686	0.04559		6.4779	0.26526		6.18512	1.29351		6.32155	0.41
	11.4109	0.03517		6.504	0.30179		6.21006	1.33935		6.34508	0.45
	11.4568	0.05453		6.5281	0.28503		6.23692	1.35372		6.37057	0.44
	11.5026	0.00333		6.5542	0.37451		6.26186	1.35869		6.3941	0.49
	11.5485	0.01785		6.5783	0.34066		6.28488	1.32251		6.41959	0.43
	11.5908	0.02567		6.60039	0.30111		6.30982	1.37746		6.44312	0.45
	11.6367	0.04783		6.62448	0.2981		6.33284	1.3805		6.46861	0.45
	11.6825	-0.00672		6.64858	0.39227		6.35778	1.31312		6.4941	0.41
	11.7248	0.08488		6.67468	0.39663		6.3808	1.33494		6.51959	0.47
	11.7707	0.05006		6.70079	0.32424		6.40574	1.45286		6.54508	0.47
	11.8165	0.03926		6.72689	0.26559		6.42876	1.38962		6.56861	0.42
	11.8624	0.02102		6.75099	0.28805		6.4537	1.38354		6.5941	0.45
	11.9047	0.01674		6.77709	0.24079		6.4748	1.41972		6.61763	0.48
	11.9471	0.01655		6.8032	0.40601		6.49783	1.45645		6.64508	0.48
	11.9859	-0.01752		6.8293	0.25487		6.52277	1.37581		6.66861	0.45
	12.0282	0.04448		6.8534	0.3115		6.54579	1.4338		6.69214	0.48
	12.0705	0.00594		6.8795	0.3859		6.57073	1.37553		6.71567	0.48
	12.1164	0.03405		6.9036	0.403		6.59375	1.44485		6.7392	0.46
	12.1622	-0.00319		6.9297	0.32089		6.61869	1.4385		6.76469	0.45
	12.2116	0.02623		6.9538	0.3611		6.64171	1.42331		6.78822	0.43
	12.2575	0.02437		6.9799	0.35809		6.66665	1.40674		6.81175	0.49
	12.3033	0.02772		7.00601	0.33027		6.69159	1.48848		6.83528	0.5
	12.3456	0.03312		7.0281	0.33161		6.71461	1.391		6.86077	0.49
	12.3915	0.03647		7.05219	0.28972		6.73955	1.42745		6.8843	0.45
	12.4338	0.06291		7.0783	0.37786		6.76257	1.44374		6.90979	0.49
	12.4762	0.04262		7.10239	0.29408		6.78559	1.51886		6.93332	0.49
	12.522	0.03498		7.12649	0.34502		6.81053	1.47826		6.95881	0.44
	12.5679	0.01134		7.15259	0.39194		6.83547	1.4871		6.98234	0.49
	12.6102	0.0199		7.1787	0.3916		6.86041	1.4871		7.00979	0.45
	12.6525	0.03089		7.20279	0.31988		6.88535	1.4697		7.03724	0.49
	12.6949	0.03666		7.2289	0.41841		6.90838	1.50146		7.06077	0.46
	12.7372	-0.01771		7.255	0.36077		6.93332	1.51775		7.0843	0.5
	12.776	0.06756		7.2791	0.2991		6.95634	1.46666		7.10979	0.47
	12.8218	0.01432		7.3052	0.34636		6.97936	1.49621		7.13332	0.54
	12.8677	0.05267		7.3293	0.38691		7.0043	1.50671		7.15685	0.52
	12.9136	0.0495		7.3534	0.35943		7.0254	1.50091		7.17841	0.51
	12.9594	0.04783		7.3795	0.31284		7.04842	1.44706		7.20194	0.46
	13.0053	0.05248		7.4036	0.41372		7.07336	1.54288		7.22547	0.44
	13.0511	0.07129		7.4297	0.30547		7.09639	1.51085		7.25096	0.48
	13.097	0.02102		7.4558	0.40601		7.12133	1.48738		7.27449	0.5
	13.1393	0.03461		7.48191	0.35775		7.14627	1.53598		7.30194	0.5
	13.1816	0.08171		7.50601	0.35172		7.16929	1.50008		7.32547	0.5
	13.2275	0.10089		7.53211	0.37484		7.19423	1.52604		7.349	0.51
	13.2698	0.04019		7.55621	0.35775		7.21725	1.57713		7.37449	0.51
	13.3157	0.05528		7.5803	0.28838		7.24411	1.48765		7.4039	0.49
	13.358	0.06291		7.6044	0.37753		7.27097	1.53129		7.42939	0.51
	13.4039	0.06868		7.6285	0.3534		7.29399	1.50505		7.45292	0.47
	13.4462	0.0711		7.6546	0.32793		7.31701	1.53819		7.47841	0.49
	13.4885	0.11895		7.6807	0.34703		7.34003	1.51057		7.50194	0.52
	13.5344	0.05174		7.7048	0.35641		7.36305	1.53708		7.52547	0.48
	13.5802	0.1061		7.7309	0.31754		7.38607	1.53267		7.549	0.5
	13.6225	0.07799		7.75701	0.39428		7.4091	1.62849		7.57253	0.5
	13.6649	0.07371		7.78111	0.34368		7.43212	1.54647		7.5941	0.52
	13.7107	0.05248		7.80721	0.35641		7.45514	1.5879		7.61959	0.53
	13.7566	0.03852		7.83331	0.3611		7.48008	1.62601		7.64312	0.49
	13.7989	0.10517		7.86143	0.32256		7.50502	1.60861		7.66861	0.52
	13.8448	0.0698		7.88552	0.42545		7.52804	1.56249		7.69214	0.53
	13.8906	0.05639		7.91163	0.34301		7.55298	1.61441		7.71763	0.53
	13.9329	0.08935		7.93372	0.35708		7.576	1.59342		7.74116	0.5
	13.9753	0.13478		7.95781	0.3782		7.60286	1.59894		7.76861	0.52
	14.0176	0.07818		7.98191	0.39227		7.6278	1.62407		7.79606	0.53
	14.0599	0.10313		8.006	0.33262		7.65274	1.64202		7.81959	0.54
	14.1058	0.14148		8.0301	0.31687		7.67768	1.61689		7.84508	0.48
	14.1481	0.07464		8.0562	0.46198		7.70262	1.59011		7.87057	0.57
	14.1975	0.09977		8.0803	0.38423		7.72564	1.63816		7.8941	0.46
	14.2433	0.09568		8.1044	0.41171		7.74866	1.57878		7.91763	0.52
	14.2857	0.04746		8.13251	0.34837		7.77168	1.60281		7.94312	0.52
	14.328	0.09847		8.15661	0.43684		7.79279	1.65942		7.96665	0.51
	14.3739	0.07203		8.18271	0.31452		7.81581	1.65169		7.99018	0.5
	14.4162	0.09009		8.20882	0.41841		7.84075	1.6354		8.01371	0.58
	14.4585	0.09512		8.23492	0.34435		7.86377	1.65335		8.03723	0.53
	14.5008	0.08618		8.26102	0.35608		7.88679	1.70858		8.06076	0.52
	14.5467	0.08711		8.28713	0.41473		7.91173	1.62628		8.08429	0.55
	14.589	0.07278		8.31323	0.36043		7.93667	1.62104		8.10782	0.51
	14.6349	0.11225		8.33733	0.35407		7.96161	1.68455		8.13331	0.56
	14.6772	0.1143		8.36143	0.341		7.98655	1.64258		8.16076	0.53
	14.7195	0.06142		8.38351	0.30145		8.01149	1.66274		8.18625	0.52
	14.7654	0.0886		8.40761	0.29944		8.03451	1.63043		8.21175	0.57
	14.8077	0.06235		8.43171	0.39227		8.05945	1.63236		8.23724	0.56
	14.8536	0.00985		8.4558	0.40132		8.08439	1.63208		8.26272	0.54
	14.903	0.04504		8.4799	0.38758		8.10933	1.65528		8.28625	0.55
	14.9488	0.10853		8.506	0.37417		8.13235	1.60419		8.30978	0.56
	14.9911	0.06272		8.53211	0.35474		8.15538	1.62269		8.33527	0.52
	15.037	0.09456		8.5562	0.29341		8.18032	1.61248		8.3588	0.53
	15.0793	0.06887		8.58432	0.37719		8.20334	1.66743		8.38429	0.56
	15.1181	0.03926		8.61042	0.3544		8.22636	1.72404		8.40782	0.53
	15.1605	0.08078		8.63652	0.39127		8.24746	1.71272		8.43135	0.53
	15.2028	0.08618		8.66263	0.37686		8.27048	1.71106		8.45488	0.56
	15.2451	0.07427		8.68873	0.36177		8.29542	1.65197		8.47645	0.56
	15.291	0.10052		8.71283	0.3534		8.31845	1.64313		8.50194	0.54
	15.3368	0.05081		8.73893	0.35976		8.3453	1.6655		8.52743	0.52
	15.3827	0.06384		8.76102	0.48142		8.37216	1.70361		8.55096	0.61
	15.425	0.06328		8.78713	0.24213		8.39518	1.70416		8.57645	0.54
	15.4673	0.07389		8.81122	0.36546		8.42012	1.67268		8.60194	0.58
	15.5132	0.06086		8.83532	0.33161		8.44506	1.73785		8.62939	0.58
	15.559	0.00445		8.85741	0.27497		8.46808	1.72515		8.65488	0.54
	15.6049	0.06738		8.8815	0.35574		8.49111	1.69891		8.67841	0.57
	15.6543	0.05211		8.90761	0.37753		8.51605	1.77154		8.70194	0.59
	15.7001	0.06105		8.93171	0.39227		8.54099	1.71383		8.72547	0.57
	15.7425	0.06012		8.95781	0.35474		8.56401	1.71714		8.75096	0.57
	15.7848	0.1089		8.98592	0.30413		8.58703	1.73537		8.77645	0.57
	15.8271	0.05732		9.01203	0.40836		8.61005	1.77237		8.79998	0.52
	15.8695	0.07706		9.03813	0.34234		8.63307	1.73675		8.82351	0.57
	15.9118	0.03777		9.06624	0.38791		8.65609	1.78701		8.84704	0.56
	15.9541	0.07092		9.09034	0.35373		8.67912	1.84555		8.87057	0.55
	15.9964	0.02344		9.11444	0.37283		8.70214	1.73481		8.8941	0.55
	16.0388	0.07371		9.13853	0.35072		8.729	1.82788		8.91763	0.59
	16.0846	0.06794		9.16464	0.35842		8.75202	1.67544		8.94312	0.58
	16.1305	0.06216		9.19074	0.35976		8.77696	1.75497		8.96861	0.57
	16.1763	0.07296		9.21484	0.36412		8.80382	1.74752		8.99214	0.58
	16.2222	0.04876		9.23893	0.38624		8.82876	1.76381		9.01959	0.63
	16.2716	0.08078		9.26303	0.33597		8.84986	1.85715		9.04115	0.57
	16.3139	0.05341		9.28512	0.36311		8.8748	1.76215		9.06664	0.63
	16.3597	0.05118		9.30921	0.40467		8.89974	1.78811		9.09213	0.58
	16.4021	0.02865		9.33532	0.46466		8.92468	1.8207		9.11762	0.6
	16.4479	0.05416		9.36142	0.36378		8.9477	1.74117		9.14115	0.6
	16.4903	0.04801		9.38753	0.3048		8.97072	1.80303		9.16468	0.6
	16.5361	0.07501		9.41162	0.37853		8.99566	1.76353		9.19017	0.6
	16.5784	0.08953		9.43773	0.36781		9.01868	1.74531		9.21566	0.64
	16.6208	0.07166		9.46383	0.36781		9.0417	1.82898		9.23919	0.6
	16.6631	0.06086		9.48994	0.46198		9.06473	1.81987		9.26468	0.59
	16.7054	0.08879		9.51604	0.31184		9.08775	1.80247		9.29017	0.61
	16.7477	0.05732		9.54215	0.35842		9.11269	1.80855		9.3137	0.57
	16.7901	0.09102		9.56624	0.45058		9.13571	1.81159		9.33723	0.63
	16.8324	0.08339		9.59034	0.32524		9.16065	1.79502		9.36272	0.58
	16.8818	0.01916		9.61644	0.41204		9.18367	1.84528		9.38625	0.61
	16.9276	0.08525		9.64054	0.37417		9.20861	1.70527		9.40978	0.56
	16.9735	0.05602		9.66664	0.44019		9.23163	1.80109		9.43331	0.64
	17.0194	0.1251		9.69074	0.37619		9.25657	1.80827		9.4588	0.56
	17.0652	0.03889		9.71283	0.38993		9.28151	1.84583		9.48233	0.61
	17.1075	0.05323		9.73893	0.37484		9.30453	1.84583		9.50782	0.58
	17.1499	0.02344		9.76504	0.38188		9.32755	1.77872		9.53135	0.62
	17.1957	0.04113		9.78712	0.33999		9.3525	1.90106		9.55684	0.63
	17.2416	0.0631		9.81323	0.39562		9.37743	1.72128		9.58233	0.62
	17.2839	0.11616		9.83933	0.34636		9.40046	1.83175		9.60782	0.62
	17.3298	0.05137		9.86544	0.4107		9.4254	1.84859		9.63331	0.57
	17.3686	0.05472		9.88953	0.37149		9.45034	1.84445		9.6588	0.6
	17.4144	0.08562		9.91564	0.34033		9.47528	1.82484		9.68429	0.59
	17.4567	0.01338		9.94174	0.34937		9.49638	1.874		9.70782	0.63
	17.4956	0.07576		9.96584	0.4345		9.52132	1.84555		9.73135	0.62
	17.5414	0.03256		9.99194	0.44254		9.54434	1.83423		9.75488	0.67
	17.5873	0.06552		10.016	0.4231		9.56736	1.79805		9.77841	0.57
	17.6296	0.04671		10.0401	0.3735		9.59038	1.84086		9.79998	0.57
	17.6754	0.032		10.0662	0.37451		9.61532	1.87068		9.82547	0.62
	17.7248	0.07017		10.0903	0.41171		9.64026	1.88366		9.849	0.61
	17.7707	0.07352		10.1184	0.48309		9.6652	1.88063		9.87449	0.6
	17.813	0.02493		10.1446	0.45595		9.68631	1.82678		9.89802	0.6
	17.8553	0.07092		10.1686	0.44623		9.71125	1.8577		9.92351	0.66
	17.9012	0.07073		10.1928	0.43182		9.73619	1.87124		9.949	0.6
	17.9471	0.05863		10.2168	0.32927		9.76113	1.93033		9.97253	0.6
	17.9894	0.01487		10.243	0.41908		9.78415	1.88946		9.99801	0.6
	18.0317	0.04429		10.267	0.3544		9.81101	1.91156		10.0255	0.62
	18.0776	0.059		10.2911	0.404		9.83787	1.87676		10.051	0.64
	18.1234	0.0415		10.3152	0.36881		9.85897	1.87621		10.0764	0.62
	18.1622	0.05881		10.3393	0.47069		9.88199	1.88339		10.1	0.61
	18.2045	0.06905		10.3654	0.37619		9.90693	1.88753		10.1255	0.65
	18.2504	0.08674		10.3915	0.3162		9.92995	1.92619		10.149	0.59
	18.2927	0.09512		10.4156	0.43282		9.95106	1.88808		10.1706	0.64
	18.335	0.03703		10.4417	0.44254		9.97408	1.96126		10.1941	0.64
	18.3809	0.04392		10.4658	0.36714		9.99902	1.8809		10.2176	0.61
	18.4268	0.07278		10.4919	0.36848		10.022	1.96817		10.2411	0.65
	18.4726	0.06775		10.52	0.37183		10.0451	1.88725		10.2647	0.65
	18.5114	0.07017		10.5462	0.40769		10.07	1.86709		10.2902	0.64
	18.5573	0.05583		10.5702	0.47706		10.0949	1.96403		10.3137	0.66
	18.6031	0.00575		10.5944	0.34435		10.1199	1.95712		10.3392	0.64
	18.6455	0.02791		10.6184	0.3983		10.1448	1.92481		10.3647	0.63
	18.6878	0.08153		10.6425	0.35708		10.1698	1.90852		10.3902	0.68
	18.7336	0.07203		10.6666	0.38791		10.1947	1.9226		10.4196	0.65
	18.776	0.1305		10.6907	0.45863		10.2196	1.95519		10.4431	0.65
	18.8218	0.08953		10.7148	0.38624		10.2446	1.95547		10.4666	0.64
	18.8677	0.09642		10.7389	0.48209		10.2695	1.96651		10.4941	0.67
	18.9135	0.0698		10.765	0.35407		10.2925	1.87289		10.5176	0.63
	18.9594	0.06868		10.7911	0.37384		10.3136	1.94718		10.5412	0.66
	19.0017	0.08953		10.8172	0.404		10.3367	2.01815		10.5647	0.68
	19.044	0.0348		10.8413	0.40031		10.3597	1.95326		10.5882	0.7
	19.0899	0.09698		10.8674	0.37417		10.3808	1.96623		10.6137	0.67
	19.1322	0.05453		10.8935	0.40099		10.4057	1.97866		10.6353	0.65
	19.171	0.10424		10.9217	0.40199		10.4288	1.93641		10.6588	0.68
	19.2169	0.09773		10.9478	0.38657		10.4537	1.91763		10.6823	0.71
	19.2627	0.08041		10.9739	0.31754		10.4786	1.99965		10.7059	0.68
	19.3086	0.08358		10.998	0.35909		10.5016	1.98308		10.7314	0.71
	19.3509	0.04001		11.0221	0.37887		10.5285	1.94801		10.7568	0.65
	19.3968	0.05416		11.0442	0.44891		10.5534	1.90686		10.7843	0.71
	19.4391	0.05006		11.0702	0.3792		10.5784	1.99606		10.8098	0.7
	19.485	0.07632		11.0923	0.4355		10.6033	2.01512		10.8353	0.69
	19.5273	0.07427		11.1164	0.32089		10.6283	1.95629		10.8608	0.68
	19.5767	0.08376		11.1425	0.35809		10.6513	2.06979		10.8843	0.66
	19.6225	0.13738		11.1666	0.38155		10.6743	2.01981		10.9078	0.7
	19.6684	0.10759		11.1927	0.36278		10.6973	2.05516		10.9333	0.74
	19.7107	0.10313		11.2188	0.33329		10.7223	1.98253		10.9588	0.72
	19.753	0.09009		11.2429	0.39361		10.7453	1.92978		10.9823	0.69
	19.7954	0.07985		11.2711	0.43651		10.7683	2.03748		11.0039	0.69
	19.8377	0.08004		11.2972	0.3487		10.7894	2.10487		11.0274	0.71
	19.8765	0.07408		11.3233	0.34368		10.8124	2.04273		11.051	0.68
	19.9224	0.10219		11.3494	0.38926		10.8374	2.04577		11.0745	0.66
	19.9647	0.08209		11.3735	0.33999		10.8604	2.01898		11.098	0.69
	20.0105	0.10778		11.3996	0.36177		10.8854	2.03886		11.1235	0.72
	20.0529	0.09866		11.4237	0.43718		10.9103	1.99247		11.149	0.73
	20.0987	0.11374		11.4478	0.41774		10.9352	2.06372		11.1745	0.71
	20.1446	0.06663		11.4739	0.40266		10.9602	2.03251		11.198	0.73
	20.1904	0.10741		11.498	0.37853		10.987	2.05516		11.2235	0.68
	20.2363	0.0698		11.5221	0.39797		11.012	2.02561		11.2509	0.69
	20.2821	0.08339		11.5462	0.43751		11.035	2.11343		11.2745	0.73
	20.328	0.06663		11.5702	0.4345		11.0561	2.0281		11.3	0.7
	20.3739	0.07371		11.5944	0.40769		11.081	2.0767		11.3235	0.74
	20.4197	0.05472		11.6184	0.42042		11.106	2.07836		11.349	0.72
	20.462	0.07874		11.6446	0.44321		11.129	2.03555		11.3745	0.7
	20.5044	0.07296		11.6727	0.47807		11.152	2.09824		11.398	0.71
	20.5432	0.08209		11.6988	0.45863		11.175	2.05709		11.4235	0.69
	20.5855	0.09922		11.7249	0.3735		11.1981	2.08001		11.447	0.73
	20.6278	0.10704		11.751	0.48309		11.2211	2.09382		11.4706	0.67
	20.6701	0.08246		11.7771	0.38657		11.2441	2.03086		11.4921	0.74
	20.7125	0.09251		11.7992	0.3859		11.269	2.14519		11.5176	0.68
	20.7583	0.08116		11.8253	0.4412		11.294	2.10238		11.5412	0.74
	20.8042	0.09698		11.8514	0.43953		11.317	2.11343		11.5666	0.72
	20.8465	0.06012		11.8755	0.34234		11.3419	2.06814		11.5902	0.75
	20.8959	0.05044		11.9016	0.36311		11.3688	2.0778		11.6157	0.74
	20.9417	0.08265		11.9257	0.41405		11.3937	2.13		11.6392	0.71
	20.9876	0.0886		11.9498	0.42176		11.4168	2.04936		11.6647	0.73
	21.0335	0.07166		11.9739	0.4526		11.4398	2.11785		11.6882	0.69
	21.0793	0.12212		11.998	0.41439		11.4647	2.11426		11.7137	0.71
	21.1216	0.08339		12.0221	0.4536		11.4897	2.08277		11.7392	0.74
	21.1675	0.0927		12.0482	0.37317		11.5127	2.12862		11.7647	0.71
	21.2098	0.07408		12.0743	0.39596		11.5376	2.1242		11.7882	0.73
	21.2522	0.11653		12.0964	0.39328		11.5606	2.08195		11.8137	0.73
	21.298	0.05677		12.1245	0.32592		11.5837	2.09796		11.8372	0.74
	21.3403	0.11318		12.1526	0.42511		11.6067	2.15458		11.8627	0.76
	21.3791	0.08562		12.1767	0.42377		11.6297	2.1728		11.8902	0.72
	21.4215	0.1169		12.2008	0.36982		11.6547	2.12088		11.9137	0.73
	21.4638	0.09307		12.2269	0.41204		11.6777	2.14712		11.9372	0.76
	21.5097	0.10778		12.253	0.47036		11.7007	2.07918		11.9608	0.77
	21.552	0.06384		12.2771	0.44053		11.7256	2.1775		11.9863	0.78
	21.6014	0.08097		12.3012	0.3658		11.7506	2.14905		12.0098	0.74
	21.6472	0.08116		12.3273	0.45394		11.7736	2.18468		12.0333	0.79
	21.6931	0.11225		12.3514	0.38456		11.7966	2.21671		12.0568	0.78
	21.7389	0.09512		12.3755	0.46868		11.8216	2.14905		12.0823	0.74
	21.7848	0.09009		12.3976	0.43316		11.8465	2.19876		12.1059	0.73
	21.8271	0.07352		12.4237	0.41305		11.8695	2.18827		12.1313	0.8
	21.8694	0.05509		12.4478	0.46265		11.8925	2.15375		12.1549	0.73
	21.9118	0.08618		12.4719	0.39361		11.9175	2.13718		12.1804	0.71
	21.9611	0.05062		12.498	0.44958		11.9424	2.22555		12.2039	0.72
	22.0035	0.09661		12.5261	0.43919		11.9674	2.1833		12.2294	0.76
	22.0458	0.05472		12.5502	0.40769		11.9923	2.20235		12.2549	0.71
	22.0846	0.09437		12.5743	0.41942		12.0172	2.17833		12.2823	0.75
	22.1269	0.13012		12.6004	0.41473		12.0403	2.26007		12.3058	0.78
	22.1693	0.10238		12.6265	0.41875		12.0652	2.19186		12.3294	0.78
	22.2116	0.0577		12.6526	0.38791		12.0882	2.23908		12.3529	0.73
	22.2574	0.10555		12.6767	0.47672		12.1112	2.23052		12.3764	0.76
	22.3033	0.05974		12.7008	0.44087		12.1362	2.20125		12.4	0.77
	22.3492	0.11299		12.7269	0.42076		12.1573	2.23245		12.4235	0.81
	22.3915	0.11337		12.751	0.36479		12.1822	2.22803		12.447	0.79
	22.4373	0.07203		12.7751	0.41003		12.2052	2.25344		12.4725	0.81
	22.4867	0.08972		12.8012	0.38155		12.2302	2.27664		12.4961	0.82
	22.5291	0.04485		12.8273	0.44288		12.2532	2.20594		12.5215	0.77
	22.5749	0.04057		12.8514	0.37451		12.2782	2.24709		12.547	0.77
	22.6172	0.08395		12.8775	0.47539		12.3012	2.2261		12.5725	0.75
	22.6631	0.10331		12.9016	0.39127		12.3261	2.22223		12.596	0.81
	22.7054	0.0806		12.9277	0.35641		12.3511	2.28023		12.6215	0.76
	22.7513	0.11653		12.9498	0.39864		12.3779	2.28216		12.649	0.8
	22.7971	0.07576		12.9759	0.43148		12.4009	2.19766		12.6745	0.82
	22.8394	0.08674		13.002	0.39596		12.4259	2.21478		12.7	0.78
	22.8783	0.04317		13.0281	0.40568		12.4489	2.3153		12.7235	0.82
	22.9241	0.06365		13.0522	0.42109		12.4719	2.28575		12.747	0.77
	22.9664	0.10648		13.0783	0.42176		12.4949	2.27968		12.7706	0.75
	23.0123	0.05732		13.1044	0.40031		12.516	2.20456		12.7921	0.77
	23.0546	0.09065		13.1285	0.34904		12.541	2.20787		12.8157	0.77
	23.0969	0.09382		13.1546	0.45427		12.564	2.2551		12.8412	0.74
	23.1428	0.0914		13.1807	0.38791		12.5889	2.30784		12.8647	0.8
	23.1851	0.09195		13.2088	0.46432		12.612	2.27553		12.8882	0.8
	23.231	0.04969		13.2329	0.39361		12.6369	2.23521		12.9137	0.83
	23.2768	0.07185		13.255	0.44489		12.6618	2.26642		12.9372	0.83
	23.3227	0.06775		13.2811	0.36446		12.6868	2.30122		12.9608	0.82
	23.365	0.06477		13.3052	0.46399		12.7098	2.27995		12.9882	0.79
	23.4074	0.06589		13.3293	0.44254		12.7367	2.28244		13.0137	0.83
	23.4532	0.07669		13.3514	0.43349		12.7616	2.28713		13.0392	0.79
	23.4991	0.01655		13.3755	0.42713		12.7865	2.31005		13.0647	0.81
	23.5414	0.08283		13.4016	0.46365		12.8096	2.30453		13.0902	0.76
	23.5872	0.05006		13.4277	0.40936		12.8345	2.29404		13.1137	0.8
	23.6366	0.11951		13.4518	0.36848		12.8575	2.34209		13.1392	0.81
	23.6754	0.02214		13.4779	0.48142		12.8786	2.31779		13.1647	0.84
	23.7213	0.07036		13.504	0.32156		12.9017	2.32082		13.1882	0.83
	23.7636	0.04969		13.5281	0.43785		12.9247	2.26559		13.2117	0.8
	23.8095	0.07706		13.5542	0.45192		12.9477	2.37854		13.2333	0.82
	23.8518	0.07818		13.5823	0.4603		12.9707	2.38406		13.2568	0.8
	23.8906	0.00445		13.6084	0.39596		12.9937	2.34347		13.2804	0.83
	23.9329	0.0631		13.6325	0.49951		13.0187	2.32358		13.3039	0.81
	23.9788	0.08209		13.6586	0.40266		13.0436	2.35921		13.3274	0.83
	24.0246	0.0631		13.6847	0.37853		13.0686	2.35534		13.3529	0.85
	24.067	0.12454		13.7068	0.49449		13.0935	2.34568		13.3804	0.84
	24.1128	0.05435		13.7309	0.49248		13.1184	2.3918		13.4058	0.79
	24.1587	0.10778		13.755	0.50119		13.1434	2.38103		13.4313	0.87
	24.201	0.06142		13.7791	0.39864		13.1683	2.37605		13.4568	0.82
	24.2468	0.03777		13.8032	0.44455		13.1913	2.31806		13.4823	0.85
	24.2962	0.04708		13.8273	0.40099		13.2163	2.36169		13.5078	0.84
	24.3421	0.07743		13.8534	0.43115		13.2393	2.35866		13.5313	0.82
	24.3844	0.08153		13.8795	0.4288		13.2642	2.41941		13.5568	0.87
	24.4267	0.03312		13.9036	0.43886		13.2873	2.38075		13.5804	0.84
	24.4691	0.0119		13.9297	0.4593		13.3103	2.35589		13.6039	0.84
	24.5149	0.0361		13.9578	0.45662		13.3314	2.38793		13.6274	0.84
	24.5537	0.04801		13.9859	0.40099		13.3544	2.43239		13.6509	0.87
	24.5961	0.08581		14.01	0.4727		13.3774	2.37108		13.6745	0.84
	24.6419	0.06663		14.0361	0.4231		13.4024	2.32662		13.696	0.86
	24.6842	0.06589		14.0622	0.45963		13.4254	2.44344		13.7215	0.88
	24.7266	0.08711		14.0863	0.44824		13.4522	2.44123		13.747	0.85
	24.7724	0.08153		14.1104	0.43182		13.4791	2.44703		13.7725	0.85
	24.8183	0.01916		14.1345	0.43081		13.5021	2.40781		13.796	0.85
	24.8641	0.05099		14.1586	0.41439		13.529	2.41582		13.8215	0.85
	24.9065	0.03312		14.1827	0.45192		13.5539	2.43929		13.849	0.86
	24.9523	0.06775		14.2068	0.40769		13.577	2.39566		13.8745	0.85
	25.0017	0.05509		14.2289	0.45528		13.6	2.39207		13.898	0.83
	25.0476	0.05286		14.255	0.44154		13.623	2.44427		13.9215	0.86
	25.0934	0.0685		14.2791	0.38657		13.6479	2.40146		13.949	0.84
	25.1357	0.06123		14.3052	0.5099		13.6729	2.45476		13.9725	0.87
	25.1781	0.03331		14.3313	0.46969		13.694	2.44178		13.996	0.81
	25.2204	0.01934		14.3574	0.46265		13.717	2.45227		14.0196	0.9
	25.2627	0.04541		14.3855	0.40099		13.74	2.46663		14.0451	0.85
	25.3015	0.03684		14.4116	0.4479		13.763	2.43322		14.0686	0.86
	25.3438	0.07762		14.4377	0.5223		13.7861	2.52932		14.0902	0.82
	25.3862	0.08134		14.4618	0.4221		13.811	2.42217		14.1157	0.92
	25.4285	0.08432		14.4859	0.45226		13.8359	2.50833		14.1392	0.89
	25.4744	0.02735		14.51	0.46768		13.859	2.4705		14.1627	0.87
	25.5202	0.06012		14.5361	0.34435		13.8839	2.49729		14.1882	0.87
	25.5626	0.07538		14.5622	0.44087		13.9108	2.50972		14.2137	0.87
	25.6119	0.05732		14.5843	0.41607		13.9357	2.47382		14.2372	0.85
	25.6613	0.0212		14.6084	0.49851		13.9587	2.386		14.2627	0.86
	25.7036	0.0698		14.6325	0.40903		13.9837	2.48707		14.2882	0.86
	25.753	0.0469		14.6566	0.49985		14.0086	2.47299		14.3117	0.85
	25.7953	0.04895		14.6807	0.39797		14.0316	2.49204		14.3372	0.87
	25.8377	0.0199		14.7068	0.45092		14.0546	2.44509		14.3627	0.9
	25.8835	0.06998		14.7329	0.44355		14.0796	2.5423		14.3862	0.92
	25.9259	0.09642		14.759	0.43785		14.1026	2.46415		14.4117	0.87
	25.9682	0.08935		14.7831	0.45394		14.1275	2.4404		14.4372	0.91
	26.0105	0.03703		14.8092	0.37049		14.1486	2.4705		14.4608	0.87
	26.0528	0.03591		14.8353	0.4727		14.1717	2.53733		14.4862	0.9
	26.0917	0.09661		14.8614	0.41506		14.1966	2.52049		14.5137	0.89
	26.1375	0.0644		14.8855	0.49046		14.2196	2.54341		14.5353	0.86
	26.1798	0.0873		14.9116	0.41975		14.2446	2.49342		14.5588	0.92
	26.2222	0.06645		14.9377	0.52431		14.2676	2.51745		14.5823	0.91
	26.268	0.02176		14.9618	0.39361		14.2925	2.55611		14.6078	0.87
	26.3174	0.09754		14.9879	0.44522		14.3175	2.57323		14.6313	0.87
	26.3633	0.07147		15.012	0.48108		14.3405	2.56743		14.6549	0.9
	26.4091	0.05919		15.0361	0.50387		14.3654	2.59974		14.6784	0.88
	26.4585	0.05435		15.0602	0.3735		14.3904	2.55362		14.7039	0.93
	26.5008	0.04187		15.0843	0.44857		14.4134	2.59035		14.7294	0.93
	26.5432	0.06775		15.1104	0.41707		14.4383	2.53595		14.7529	0.93
	26.589	0.05956		15.1345	0.4908		14.4614	2.59588		14.7784	0.92
	26.6349	0.03144		15.1586	0.47304		14.4863	2.58897		14.8019	0.93
	26.6772	0.06905		15.1847	0.44321		14.5112	2.51331		14.8255	0.9
	26.7195	0.06719		15.2108	0.42713		14.5343	2.58566		14.8529	0.92
	26.7618	0.05937		15.2349	0.43349		14.5592	2.58152		14.8784	0.9
	26.8042	0.02195		15.259	0.40065		14.5841	2.56329		14.9039	0.94
	26.8465	0.07483		15.2851	0.35876		14.6072	2.57903		14.9274	0.9
	26.8853	0.06459		15.3112	0.44053		14.6302	2.60941		14.9509	0.93
	26.9311	0.04057		15.3373	0.48678		14.6532	2.61493		14.9764	0.92
	26.977	0.02642		15.3614	0.45695		14.6781	2.58953		15	0.94
	27.0229	0.0348		15.3875	0.50957		14.7012	2.56522		15.0215	0.97
	27.0687	0.03424		15.4136	0.44455		14.7242	2.6431		15.0451	0.94
	27.111	0.05025		15.4377	0.44656		14.7472	2.59477		15.0706	0.92
	27.1604	0.03703		15.4638	0.44757		14.7702	2.57682		15.0941	0.91
	27.2028	0.02102		15.4899	0.3735		14.7952	2.59477		15.1196	0.93
	27.2486	0.04355		15.514	0.40367		14.8201	2.60471		15.1431	0.92
	27.2909	0.03591		15.5381	0.48142		14.8431	2.61852		15.1686	0.95
	27.3368	0.05267		15.5642	0.40099		14.8681	2.67265		15.1941	0.9
	27.3827	0.0698		15.5883	0.42143		14.8911	2.60803		15.2176	1.01
	27.425	0.05677		15.6144	0.46868		14.9179	2.62322		15.2451	0.95
	27.4708	0.05844		15.6365	0.46667		14.9429	2.6917		15.2725	0.96
	27.5132	0.07278		15.6626	0.43751		14.9678	2.67569		15.2941	0.93
	27.5555	0.03498		15.6867	0.40132		14.9909	2.63288		15.3196	0.94
	27.5978	0.03889		15.7128	0.45729		15.0139	2.69226		15.3451	0.98
	27.6401	0.10033		15.7369	0.45126		15.0369	2.61852		15.3686	0.94
	27.686	0.05453		15.763	0.39093		15.0599	2.67679		15.3921	0.93
	27.7283	0.05695		15.7891	0.43886		15.0829	2.68508		15.4156	0.9
	27.7707	0.06179		15.8132	0.42009		15.106	2.65139		15.4392	0.99
	27.8165	0.0577		15.8393	0.45762		15.129	2.67596		15.4627	0.98
	27.8624	0.05006		15.8674	0.44154		15.1539	2.68452		15.4862	0.95
	27.9047	0.02474		15.8935	0.40333		15.1769	2.69861		15.5117	0.92
	27.9505	0.03275		15.9176	0.43282		15.2019	2.67293		15.5353	0.95
	27.9964	0.01134		15.9417	0.45896		15.2268	2.70386		15.5588	0.93
	28.0387	0.0603		15.9658	0.40099		15.2518	2.65663		15.5843	0.98
	28.0846	0.02456		15.9899	0.48142		15.2767	2.68287		15.6098	0.96
	28.1269	0.06943		16.014	0.42511		15.3016	2.69529		15.6372	0.94
	28.1728	0.04299		16.0381	0.47572		15.3266	2.70689		15.6627	0.96
	28.2151	0.0294		16.0622	0.5156		15.3515	2.74003		15.6882	0.95
	28.261	0.06589		16.0863	0.37484		15.3765	2.75301		15.7117	0.95
	28.3068	0.04299		16.1124	0.46567		15.3995	2.68977		15.7372	0.95
	28.3527	0.01338		16.1385	0.48477		15.4206	2.73037		15.7607	0.97
	28.395	0.00314		16.1646	0.49784		15.4436	2.67845		15.7843	0.96
	28.4373	0.03796		16.1907	0.43349		15.4666	2.72015		15.8078	0.99
	28.4832	0.07743		16.2148	0.47304		15.4896	2.75715		15.8313	1.01
	28.5255	0.02586		16.2409	0.37015		15.5127	2.75412		15.8549	0.96
	28.5678	0.05565		16.269	0.38389		15.5357	2.7751		15.8784	0.99
	28.6102	0.04243		16.2931	0.48711		15.5606	2.71904		15.9039	0.97
	28.6525	0.05137		16.3212	0.42277		15.5856	2.75577		15.9294	0.96
	28.6983	-0.04526		16.3453	0.45025		15.6086	2.76599		15.9529	1.01
	28.7442	0.07967		16.3694	0.53169		15.6335	2.69695		15.9764	0.98
	28.7865	0.01729		16.3915	0.47069		15.6604	2.68563		16.0039	0.98
	28.8288	0.04801		16.4156	0.46667		15.6853	2.80382		16.0294	0.98
	28.8747	0.03163		16.4397	0.48611		15.7103	2.72788		16.0549	1.02
	28.917	0.05956		16.4638	0.48209		15.7352	2.77814		16.0803	0.96
	28.9664	0.05751		16.4879	0.4526		15.7601	2.77925		16.1058	0.95
	29.0158	0.04653		16.512	0.47036		15.7832	2.78974		16.1294	0.99
	29.0581	0.02195		16.5381	0.41171		15.8062	2.73147		16.1529	1.03
	29.1005	0.03498		16.5642	0.44355		15.8292	2.81128		16.1784	1.01
	29.1463	0.0212		16.5883	0.43081		15.8542	2.75384		16.2019	1.03
	29.1886	0.02344		16.6144	0.41942		15.8772	2.79471		16.2274	0.99
	29.2274	0.04708		16.6425	0.36446		15.8983	2.76737		16.2509	0.98
	29.2698	0.07501		16.6686	0.52599		15.9213	2.79582		16.2745	1
	29.3121	0.06105		16.6968	0.41875		15.9443	2.78311		16.298	0.97
	29.3579	-0.02534		16.7208	0.43852		15.9693	2.7334		16.3196	1.04
	29.4003	0.02307		16.7469	0.49851		15.9923	2.78753		16.3451	1.03
	29.4461	0.05714		16.771	0.41137		16.0191	2.82868		16.3706	1.02
	29.492	0.05658		16.7951	0.44221		16.0441	2.76351		16.396	1.03
	29.5343	0.04262		16.8192	0.36378		16.069	2.79802		16.4196	1.02
	29.5802	0.02884		16.8433	0.48075		16.0959	2.85326		16.4451	1.02
	29.626	0.02549		16.8674	0.41607		16.1189	2.76765		16.4725	1
	29.6719	-0.00561		16.8895	0.52063		16.1439	2.78173		16.498	1.01
	29.7177	0.02344		16.9136	0.50052		16.165	2.79085		16.5215	0.99
	29.7636	0.03238		16.9397	0.57525		16.1899	2.83558		16.5451	1.05
	29.8094	0.03144		16.9638	0.51057		16.2148	2.78587		16.5706	1.02
	29.8553	0.02344		16.9899	0.49214		16.2379	2.81128		16.5941	1.05
	29.8941	0.05677		17.018	0.47069		16.2609	2.80079		16.6196	1.04
	29.9364	-0.00635		17.0441	0.42713		16.2839	2.83696		16.6431	1.01
	29.9788	0.024		17.0702	0.36513		16.3069	2.83475		16.6666	1
	30.0211	0.00519		17.0963	0.4593		16.3299	2.93887		16.6921	1.07
	30.0634	0.02791		17.1225	0.49248		16.353	2.92975		16.7137	1.04
	30.1058	0.01785		17.1486	0.47706		16.3779	2.77869		16.7372	1.02
	30.1481	0.01115		17.1706	0.44455		16.4028	2.85243		16.7627	1.04
	30.1939	0.02251		17.1967	0.51426		16.4259	2.83199		16.7862	1.05
	30.2398	-0.01938		17.2229	0.52398		16.4508	2.8527		16.8117	1.02
	30.2821	0.03815		17.2469	0.49717		16.4777	2.88308		16.8372	1.03
	30.3315	0.04317		17.271	0.40601		16.5026	2.86265		16.8607	1.06
	30.3773	0.00203		17.2931	0.51359		16.5256	2.8447		16.8843	1.05
	30.4232	0.03014		17.3172	0.53738		16.5486	2.88557		16.9098	1.06
	30.4691	0.01078		17.3413	0.4717		16.5736	2.84718		16.9333	1.05
	30.5149	-0.00319		17.3654	0.48175		16.5985	2.83724		16.9588	0.98
	30.5572	0.02325		17.3915	0.48477		16.6215	2.86734		16.9843	1.03
	30.5996	-0.0246		17.4196	0.48745		16.6446	2.90628		17.0078	1.09
	30.6419	0.01245		17.4437	0.52599		16.6676	2.80686		17.0313	1.05
	30.6878	-0.00356		17.4698	0.45226		16.6906	2.86568		17.0568	1.04
	30.7301	-0.00132		17.4959	0.46298		16.7136	2.88722		17.0823	1.07
	30.7724	-0.03335		17.5221	0.45293		16.7367	2.94853		17.1078	1.04
	30.8112	0.04113		17.5481	0.45461		16.7616	2.92285		17.1333	1.09
	30.8571	-0.01287		17.5723	0.44254		16.7846	2.87673		17.1568	1.08
	30.8994	0.03889		17.5983	0.43986		16.8096	2.88032		17.1804	1.07
	30.9417	-0.02758		17.6225	0.49683		16.8345	2.9234		17.2058	1.06
	30.9911	0.02586		17.6486	0.49248		16.8594	2.91871		17.2294	1.06
	31.037	-0.00226		17.6727	0.45058		16.8824	2.87701		17.2529	1.07
	31.0863	0.0199		17.6988	0.4164		16.9055	2.92147		17.2764	1.05
	31.1322	0.01748		17.7229	0.44053		16.9304	2.91733		17.3019	1.07
	31.1745	-0.01883		17.7449	0.50387		16.9553	2.92948		17.3255	1.13
	31.2169	0.05174		17.769	0.5099		16.9803	2.94025		17.3509	1.06
	31.2592	0.02791		17.7951	0.50957		17.0014	2.92368		17.3745	1.1
	31.305	0.04094		17.8192	0.42109		17.0263	2.98609		17.4	1.04
	31.3509	0.00091011		17.8453	0.465		17.0513	3.00901		17.4255	1.11
	31.3968	0.05416		17.8714	0.4851		17.0743	2.96455		17.449	1.06
	31.4355	-0.01659		17.8955	0.51661		17.0992	2.99934		17.4764	1.11
	31.4779	0.05286		17.9216	0.43584		17.1242	2.98637		17.5019	1.05
	31.5202	0.02921		17.9457	0.50555		17.1472	2.98084		17.5274	1.07
	31.5625	0.05099		17.9738	0.47874		17.1702	3.03138		17.5509	1.1
	31.6049	-0.00561		17.9979	0.59469		17.1932	2.95544		17.5745	1.13
	31.6507	0.02344		18.024	0.45159		17.2182	2.91926		17.598	1.1
	31.6966	0.04019		18.0481	0.54945		17.2412	2.94467		17.6215	1.05
	31.7389	0.01934		18.0742	0.48946		17.2642	2.94577		17.6451	1.08
	31.7847	0.01823		18.1004	0.45159		17.2892	2.94743		17.6686	1.14
	31.8306	0.00426		18.1244	0.43483		17.3141	3.02282		17.6941	1.08
	31.88	0.05435		18.1506	0.51761		17.3391	2.92423		17.7176	1.1
	31.9223	0.04466		18.1767	0.50923		17.3621	2.94273		17.7411	1.1
	31.9646	-0.01287		18.1988	0.51158		17.387	2.98581		17.7666	1.13
	32.0105	0.0428		18.2248	0.45461		17.412	2.94798		17.7921	1.08
	32.0564	-0.00765		18.249	0.45863		17.435	2.98581		17.8156	1.09
	32.0987	-0.01771		18.2751	0.50655		17.4599	3.0115		17.8411	1.1
	32.1445	0.00817		18.2992	0.5213		17.4868	2.94522		17.8686	1.1
	32.1869	-0.01771		18.3233	0.46231		17.5117	3.00017		17.896	1.09
	32.2292	0.02642		18.3473	0.47036		17.5328	2.97283		17.9196	1.12
	32.2715	-0.00896		18.3734	0.52767		17.5558	2.99603		17.945	1.14
	32.3139	0.01413		18.3975	0.47103		17.5808	3.0057		17.9686	1.1
	32.3562	0.00947		18.4236	0.44321		17.6038	3.04215		17.9921	1.06
	32.402	0.00184		18.4477	0.45729		17.6249	2.9223		18.0156	1.11
	32.4444	0.00929		18.4738	0.42646		17.6479	2.98167		18.0392	1.09
	32.4902	0.0361		18.4979	0.53303		17.6729	3.01895		18.0607	1.07
	32.5361	0.04057		18.524	0.62485		17.6959	3.01177		18.0862	1.15
	32.5784	0.01041		18.5522	0.49147		17.7189	3.04767		18.1098	1.11
	32.6207	-0.01585		18.5783	0.52599		17.7438	3.08136		18.1333	1.16
	32.6666	-0.01398		18.6024	0.47505		17.7688	3.0057		18.1568	1.12
	32.7124	0.03349		18.6265	0.6081		17.7937	3.02365		18.1823	1.11
	32.7548	0.03126		18.6506	0.58564		17.8187	3.0416		18.2078	1.14
	32.7971	0.00556		18.6746	0.5461		17.8436	3.05264		18.2333	1.12
	32.843	-0.00635		18.6988	0.4851		17.8705	3.00791		18.2607	1.14
	32.8888	0.02716		18.7229	0.45628		17.8935	3.0242		18.2862	1.1
	32.9347	0.00259		18.749	0.51057		17.9184	3.05596		18.3117	1.11
	32.977	-0.02813		18.7731	0.49013		17.9414	3.03966		18.3352	1.12
	33.0228	-0.02423		18.7971	0.47672		17.9645	3.04049		18.3607	1.08
	33.0687	0.0119		18.8233	0.5213		17.9875	2.98996		18.3843	1.16
	33.111	0.03182		18.8494	0.51929		18.0105	3.04961		18.4078	1.12
	33.1534	0.04113		18.8755	0.52029		18.0316	3.07197		18.4313	1.15
	33.1957	-0.00020678		18.8996	0.5595		18.0566	3.08633		18.4568	1.11
	33.238	0.02288		18.9277	0.50219		18.0796	3.09434		18.4784	1.12
	33.2803	-0.01603		18.9538	0.53906		18.1026	3.13908		18.5019	1.15
	33.3262	0.02288		18.9799	0.5337		18.1275	3.11947		18.5254	1.13
	33.3721	0.01636		19.006	0.50219		18.1525	3.02613		18.549	1.11
	33.4179	0.06328		19.0301	0.39763		18.1774	3.06783		18.5745	1.11
	33.4602	0.03386		19.0542	0.47438		18.2023	3.09987		18.6	1.14
	33.5026	0.00854		19.0763	0.46768		18.2292	3.15482		18.6274	1.13
	33.5484	0.02865		19.1003	0.53202		18.2522	3.09131		18.6509	1.15
	33.5943	0.03182		19.1265	0.51459		18.2772	3.00349		18.6764	1.16
	33.6366	0.0011		19.1506	0.49449		18.3002	3.10208		18.7019	1.17
	33.686	-2.075e-05		19.1746	0.56721		18.3251	3.03304		18.7274	1.15
	33.7354	0.0199		19.2008	0.51828		18.3501	3.10346		18.7509	1.2
	33.7777	0.01506		19.2248	0.44757		18.3731	3.08937		18.7764	1.17
	33.82	-0.00859		19.251	0.49114		18.3961	3.13604		18.7999	1.13
	33.8623	0.0603		19.2751	0.52331		18.4191	3.04519		18.8254	1.15
	33.9047	0.04206		19.3032	0.58363		18.4422	3.09711		18.849	1.16
	33.947	0.03293		19.3293	0.52297		18.4633	3.11947		18.8725	1.16
	33.9858	0.02604		19.3534	0.50823		18.4863	3.16255		18.8941	1.17
	34.0317	0.02027		19.3815	0.51527		18.5112	3.14958		18.9176	1.14
	34.0775	0.06905		19.4076	0.5223		18.5343	3.14157		18.9411	1.16
	34.1198	0.01152		19.4317	0.53504		18.5592	3.14681		18.9666	1.16
	34.1622	-0.00244		19.4558	0.50622		18.5841	3.09628		18.9921	1.16
	34.208	-0.0246		19.4799	0.53571		18.611	3.19652		19.0176	1.16
	34.2539	0.0145		19.506	0.48343		18.634	3.15841		19.0411	1.18
	34.2997	0.05621		19.5301	0.52163		18.6609	3.11423		19.0666	1.12
	34.3421	0.05453		19.5542	0.53236		18.6858	3.12776		19.0921	1.16
	34.3914	-0.01901		19.5783	0.60944		18.7088	3.17222		19.1176	1.21
	34.4373	0.00184		19.6024	0.47371		18.7299	3.15289		19.1411	1.2
	34.4832	0.0577		19.6265	0.58229		18.7568	3.15427		19.1666	1.19
	34.529	0.02325		19.6505	0.53805		18.7798	3.1192		19.1921	1.17
	34.5749	0.02027		19.6787	0.48041		18.8028	3.19984		19.2176	1.16
	34.6137	0.01971		19.7048	0.46734		18.8258	3.16974		19.2411	1.2
	34.6525	0.06682		19.7309	0.55783		18.8489	3.12638		19.2666	1.13
	34.6948	0.04895		19.757	0.46902		18.8719	3.15703		19.2902	1.17
	34.7371	0.07371		19.7831	0.55917		18.8949	3.2617		19.3137	1.18
	34.7795	0.01208		19.8092	0.54945		18.9179	3.19183		19.3372	1.21
	34.8218	0.03982		19.8313	0.49683		18.9429	3.2037		19.3607	1.17
	34.8676	-0.02013		19.8574	0.61044		18.9678	3.19404		19.3862	1.18
	34.9135	0.06775		19.8815	0.44891		18.9908	3.24071		19.4098	1.2
	34.9558	0.01283		19.9076	0.53068		19.0158	3.17995		19.4333	1.18
	35.0017	-0.00542		19.9317	0.52599		19.0407	3.16808		19.4588	1.17
	35.0511	-0.03298		19.9558	0.5156		19.0676	3.19431		19.4823	1.19
	35.1005	0.06161		19.9799	0.46768		19.0906	3.2697		19.5078	1.18
	35.1428	0.01916		20.006	0.53504		19.1136	3.24651		19.5313	1.13
	35.1851	-0.00076557		20.0281	0.56788		19.1386	3.19735		19.5568	1.2
	35.2309	-0.03204		20.0522	0.48309		19.1635	3.20508		19.5823	1.2
	35.2768	0.03182		20.0803	0.58162		19.1865	3.21917		19.6058	1.19
	35.3191	0.04168		20.1044	0.55247		19.2115	3.16394		19.6313	1.24
	35.3615	0.04429		20.1305	0.49549		19.2345	3.24816		19.6548	1.24
	35.4073	0.02474		20.1566	0.48309		19.2575	3.22966		19.6823	1.21
	35.4496	0.02307		20.1827	0.5709		19.2805	3.26197		19.7058	1.26
	35.4885	0.01934		20.2088	0.48142		19.3036	3.27219		19.7333	1.2
	35.5308	0.04392		20.2329	0.50387		19.3285	3.25507		19.7568	1.24
	35.5731	0.02772		20.259	0.47304		19.3515	3.24789		19.7784	1.19
	35.6154	0.04839		20.2851	0.52498		19.3745	3.18907		19.8039	1.26
	35.6613	0.06123		20.3092	0.5709		19.3995	3.24043		19.8274	1.25
	35.7071	0.05062		20.3333	0.56453		19.4244	3.27661		19.8529	1.23
	35.753	0.06365		20.3594	0.50856		19.4474	3.32217		19.8745	1.22
	35.7989	0.03498		20.3835	0.49046		19.4724	3.21779		19.898	1.24
	35.8482	0.03852		20.4076	0.4908		19.4954	3.27771		19.9235	1.22
	35.8906	0.00445		20.4297	0.58765		19.5203	3.25507		19.949	1.25
	35.9364	0.01618		20.4558	0.50555		19.5453	3.31389		19.9725	1.29
	35.9752	0.00445		20.4799	0.53839		19.5683	3.2327		19.998	1.3
	36.0211	-0.00896		20.506	0.50689		19.5932	3.28047		20.0215	1.27
	36.0669	-0.00821		20.5301	0.54174		19.6182	3.25755		20.047	1.27
	36.1128	0.03684		20.5562	0.42478		19.6412	3.17553		20.0705	1.29
	36.1551	0.03722		20.5823	0.53303		19.6661	3.34841		20.098	1.29
	36.1974	0.04988		20.6064	0.48343		19.6911	3.28379		20.1254	1.3
	36.2398	0.08097		20.6325	0.53504		19.7141	3.27578		20.149	1.28
	36.2786	0.01227		20.6566	0.64731		19.739	3.30367		20.1725	1.34
	36.3209	0.00333		20.6847	0.44556		19.7621	3.30036		20.198	1.29
	36.3668	0.0186		20.7088	0.57827		19.7851	3.35338		20.2215	1.34
	36.4126	0.06123		20.7329	0.47002		19.81	3.27357		20.245	1.3
	36.4585	0.00147		20.759	0.56084		19.8311	3.20867		20.2686	1.35
	36.5043	0.05286		20.7851	0.49583		19.8561	3.30146		20.2921	1.29
	36.5466	0.03331		20.8092	0.50689		19.8791	3.31803		20.3156	1.33
	36.596	0.04895		20.8353	0.43282		19.904	3.27909		20.3392	1.3
	36.6384	0.07613		20.8614	0.56688		19.9271	3.33129		20.3647	1.31
	36.6807	0.06068		20.8855	0.50354		19.952	3.31334		20.3882	1.32
	36.7265	0.03759		20.9096	0.49281		19.9769	3.29925		20.4137	1.32
	36.7689	0.06179		20.9337	0.45896		19.9999	3.39812		20.4392	1.29
	36.8147	0.01767		20.9598	0.5089		20.0268	3.34344		20.4647	1.31
	36.8571	0.03573		20.9819	0.44221		20.0517	3.37547		20.4921	1.32
	36.9029	0.02623		21.008	0.50923		20.0748	3.35283		20.5176	1.32
	36.9452	0.02269		21.0321	0.55112		20.0997	3.38265		20.5431	1.33
	36.9876	0.06198		21.0582	0.48544		20.1227	3.36581		20.5666	1.36
	37.0334	0.0186		21.0843	0.55112		20.1457	3.3995		20.5901	1.33
	37.0793	0.01971		21.1084	0.56587		20.1688	3.3763		20.6137	1.29
	37.1216	0.02232		21.1345	0.5156		20.1918	3.37934		20.6372	1.32
	37.1639	0.0119		21.1606	0.59268		20.2148	3.39563		20.6588	1.34
	37.2098	-0.00877		21.1847	0.52264		20.2378	3.3404		20.6823	1.38
	37.2521	0.00147		21.2108	0.48778		20.2609	3.24678		20.7058	1.34
	37.298	0.02772		21.2389	0.49683		20.2858	3.3636		20.7313	1.33
	37.3403	0.02604		21.263	0.4908		20.3107	3.41773		20.7549	1.35
	37.3862	0.03312		21.2891	0.53336		20.3357	3.37823		20.7803	1.33
	37.4285	-0.01026		21.3132	0.56822		20.3606	3.37244		20.8039	1.34
	37.4708	0.02158		21.3373	0.48343		20.3836	3.40171		20.8294	1.38
	37.5167	0.04019		21.3614	0.5585		20.4105	3.35918		20.8568	1.39
	37.5625	-0.00057954		21.3835	0.52197		20.4354	3.38983		20.8823	1.34
	37.6084	0.04522		21.4096	0.48242		20.4604	3.37603		20.9078	1.33
	37.6507	0.06794		21.4337	0.5099		20.4834	3.37299		20.9333	1.3
	37.6966	0.03331		21.4598	0.49583		20.5064	3.39094		20.9588	1.34
	37.7459	0.04075		21.4839	0.53638		20.5295	3.37989		20.9823	1.35
	37.7883	0.01078		21.51	0.51325		20.5525	3.3868		21.0058	1.35
	37.8306	0.03144		21.5361	0.55012		20.5736	3.44065		21.0294	1.36
	37.8729	0.01022		21.5602	0.50588		20.5985	3.48953		21.0548	1.34
	37.9188	0.05583		21.5883	0.53437		20.6215	3.43871		21.0764	1.4
	37.9611	0.02195		21.6164	0.61447		20.6445	3.4702		21.0999	1.36
	37.9999	0.04243		21.6405	0.591		20.6676	3.39204		21.1235	1.35
	38.0458	0.04504		21.6646	0.5089		20.6944	3.43126		21.147	1.33
	38.0881	0.00687		21.6907	0.50555		20.7175	3.39204		21.1705	1.37
	38.1339	0.03107		21.7168	0.58665		20.7424	3.44617		21.196	1.35
	38.1763	0.06663		21.7409	0.61044		20.7673	3.51742		21.2235	1.35
	38.2221	0.04615		21.763	0.56587		20.7942	3.43291		21.249	1.32
	38.268	0.0158		21.7871	0.47874		20.8191	3.46191		21.2745	1.35
	38.3103	0.0361		21.8112	0.52834		20.8441	3.38928		21.3019	1.35
	38.3562	0.04559		21.8353	0.45662		20.8671	3.46716		21.3254	1.37
	38.4055	0.0374		21.8594	0.58263		20.8901	3.46164		21.3509	1.38
	38.4514	0.07054		21.8855	0.52901		20.9131	3.51742		21.3745	1.37
	38.4973	0.01283		21.9116	0.52599		20.9381	3.38707		21.4	1.37
	38.5396	0.0294		21.9357	0.50253		20.9611	3.43512		21.4235	1.38
	38.5819	0.00259		21.9618	0.4975		20.9841	3.45528		21.447	1.38
	38.6242	0.06887		21.9899	0.54174		21.0052	3.56133		21.4705	1.4
	38.663	0.00798		22.016	0.61279		21.0282	3.45694		21.4941	1.33
	38.7054	0.05583		22.0421	0.49583		21.0513	3.51549		21.5176	1.35
	38.7477	0.01934		22.0662	0.403		21.0762	3.49229		21.5392	1.38
	38.7936	0.01971		22.0923	0.53236		21.0992	3.48041		21.5627	1.4
	38.8359	0.05044		22.1184	0.48946		21.1261	3.46384		21.5901	1.34
	38.8817	0.04429		22.1405	0.52063		21.151	3.4724		21.6156	1.36
	38.9276	0.02884		22.1666	0.49884		21.176	3.54669		21.6392	1.37
	38.9734	0.06142		22.1907	0.53437		21.2028	3.4655		21.6647	1.32
	39.0158	0.0685		22.2148	0.58933		21.2278	3.54973		21.6901	1.38
	39.0616	0.086		22.2389	0.51359		21.2508	3.49174		21.7156	1.39
	39.111	0.0698		22.261	0.4412		21.2738	3.53095		21.7411	1.37
	39.1569	0.06068		22.2871	0.50085		21.2987	3.51852		21.7646	1.4
	39.2027	0.04485		22.3112	0.54174		21.3218	3.58646		21.7901	1.41
	39.245	0.05751		22.3373	0.5223		21.3467	3.50168		21.8156	1.39
	39.2874	0.00836		22.3634	0.49248		21.3678	3.59005		21.8392	1.43
	39.3297	0.09326		22.3895	0.56755		21.3908	3.56409		21.8647	1.39
	39.372	0.06663		22.4156	0.56654		21.4139	3.56961		21.8882	1.38
	39.4144	0.00873		22.4417	0.61748		21.4369	3.5837		21.9117	1.33
	39.4532	0.06607		22.4678	0.51594		21.4599	3.54034		21.9352	1.4
	39.4955	0.06924		22.4919	0.50421		21.4848	3.5558		21.9588	1.34
	39.5378	0.07036		22.516	0.54878		21.5098	3.55884		21.9843	1.36
	39.5837	0.05546		22.5421	0.5223		21.5347	3.52957		22.0078	1.39
	39.6295	0.04653		22.5682	0.58665		21.5577	3.53206		22.0313	1.43
	39.6754	0.07725		22.5943	0.49784		21.5846	3.57541		22.0568	1.39
	39.7212	0.06068		22.6184	0.4841		21.6095	3.55001		22.0803	1.38
	39.7706	0.09344		22.6405	0.55649		21.6326	3.55498		22.1058	1.42
	39.813	0.04094		22.6646	0.56218		21.6575	3.63175		22.1313	1.35
	39.8588	0.09102		22.6887	0.47404		21.6824	3.55553		22.1548	1.39
	39.9047	0.05379		22.7128	0.51828		21.7055	3.59723		22.1803	1.41
	39.947	0.11914		22.7389	0.54945		21.7285	3.54393		22.2058	1.42
	39.9928	0.10368		22.765	0.55247		21.7515	3.58011		22.2313	1.38
	40.0352	0.09344		22.7891	0.49985		21.7765	3.66434		22.2549	1.41
	40.081	0.02642		22.8152	0.52968		21.7995	3.64777		22.2803	1.38
	40.1198	0.059		22.8413	0.60542		21.8225	3.63561		22.3039	1.4
	40.1622	0.13943		22.8674	0.45092		21.8455	3.58093		22.3294	1.42
	40.201	0.05341		22.8935	0.50354		21.8685	3.62761		22.3548	1.42
	40.2468	0.06216		22.9176	0.60743		21.8935	3.51852		22.3784	1.44
	40.2891	0.06049		22.9437	0.54342		21.9165	3.5478		22.4019	1.41
	40.335	0.06514		22.9698	0.53571		21.9414	3.65025		22.4254	1.44
	40.3809	0.07687		22.9959	0.59168		21.9664	3.64224		22.4509	1.4
	40.4267	0.06905		23.02	0.52934		21.9894	3.5848		22.4745	1.4
	40.4726	0.12603		23.0441	0.57358		22.0124	3.65605		22.498	1.38
	40.5184	0.04336		23.0702	0.58363		22.0393	3.6312		22.5215	1.35
	40.5643	0.06738		23.0923	0.47807		22.0623	3.68781		22.545	1.34
	40.6101	0.06496		23.1164	0.55716		22.0872	3.65633		22.5705	1.39
	40.6525	0.06514		23.1425	0.51158		22.1122	3.64942		22.596	1.45
	40.6983	0.06254		23.1686	0.59838		22.1352	3.64031		22.6196	1.48
	40.7406	0.0415		23.1927	0.52264		22.1601	3.57928		22.645	1.48
	40.7865	0.02214		23.2168	0.49315		22.1851	3.60275		22.6686	1.34
	40.8288	0.04615		23.2429	0.51292		22.2081	3.68367		22.6941	1.39
	40.8712	0.0644		23.267	0.4851		22.235	3.69692		22.7235	1.41
	40.9135	0.05825		23.2911	0.51996		22.258	3.71708		22.747	1.47
	40.9523	0.09195		23.3172	0.54208		22.281	3.70907		22.7705	1.42
	40.9946	0.09251		23.3433	0.58162		22.304	3.63948		22.796	1.37
	41.0405	0.03163		23.3694	0.56386		22.327	3.6729		22.8195	1.41
	41.0863	0.04653		23.3935	0.60072		22.352	3.68311		22.8431	1.44
	41.1322	0.04001		23.4176	0.4908		22.3731	3.6809		22.8647	1.42
	41.178	0.10759		23.4437	0.58162		22.398	3.6624		22.8882	1.45
	41.2204	0.09642		23.4698	0.53001		22.4211	3.69085		22.9137	1.44
	41.2697	0.09289		23.4959	0.54543		22.446	3.70935		22.9372	1.41
	41.3156	0.07538		23.522	0.5642		22.469	3.68643		22.9627	1.46
	41.3579	0.0657		23.5481	0.51359		22.494	3.77121		22.9882	1.47
	41.4002	0.03926		23.5702	0.47371		22.517	3.69968		23.0117	1.44
	41.4461	0.10368		23.5963	0.56855		22.5419	3.70217		23.0352	1.43
	41.4884	0.01599		23.6204	0.53102		22.5649	3.72896		23.0607	1.44
	41.5343	0.05304		23.6465	0.51929		22.5918	3.68919		23.0882	1.42
	41.5766	0.0482		23.6686	0.50622		22.6167	3.76513		23.1137	1.43
	41.6225	0.05788		23.6927	0.52934		22.6397	3.74359		23.1392	1.46
	41.6648	0.02847		23.7188	0.51024		22.6647	3.72178		23.1647	1.44
	41.7071	0.07334		23.7449	0.57224		22.6877	3.71045		23.1882	1.43
	41.7495	0.02735		23.769	0.58598		22.7107	3.75933		23.2117	1.44
	41.7953	0.03051		23.7951	0.5213		22.7338	3.73641		23.2352	1.45
	41.8376	0.00147		23.8212	0.60743		22.7568	3.74083		23.2588	1.48
	41.8835	0.06198		23.8453	0.50354		22.7798	3.70769		23.2803	1.44
	41.9258	0.05025		23.8714	0.55548		22.8028	3.78364		23.3058	1.47
	41.9717	0.06012		23.8975	0.53973		22.8278	3.73199		23.3313	1.46
	42.014	0.04783		23.9256	0.59536		22.8508	3.76762		23.3548	1.44
	42.0599	0.0927		23.9497	0.54241		22.8757	3.79496		23.3784	1.51
	42.1057	0.04634		23.9738	0.54844		22.9007	3.76044		23.4039	1.45
	42.1516	0.12919		23.9979	0.57224		22.9256	3.69195		23.4274	1.47
	42.1939	0.05825		24.022	0.53906		22.9505	3.72012		23.4548	1.47
	42.2362	0.1035		24.0461	0.54241		22.9755	3.7447		23.4803	1.5
	42.2821	0.0685		24.0702	0.51191		23.0004	3.7922		23.5058	1.46
	42.3279	0.08004		24.0943	0.60977		23.0254	3.77508		23.5313	1.46
	42.3703	0.09642		24.1204	0.61011		23.0503	3.77204		23.5568	1.47
	42.4161	0.07092		24.1445	0.62284		23.0733	3.81263		23.5803	1.5
	42.462	0.07296		24.1686	0.47505		23.0944	3.78143		23.6039	1.49
	42.5043	0.08507		24.1967	0.54878		23.1175	3.80297		23.6293	1.5
	42.5466	0.09828		24.2208	0.51292		23.1405	3.80407		23.6529	1.45
	42.5925	0.0631		24.2469	0.49817		23.1635	3.80821		23.6764	1.51
	42.6348	0.04206		24.273	0.4975		23.1884	3.76154		23.6999	1.5
	42.6771	0.06198		24.3011	0.55347		23.2095	3.80131		23.7235	1.45
	42.7195	0.04019		24.3272	0.62251		23.2345	3.70935		23.747	1.49
	42.7618	0.08879		24.3533	0.54543		23.2594	3.79827		23.7705	1.5
	42.8077	0.06943		24.3774	0.5843		23.2844	3.83914		23.7941	1.48
	42.85	0.08413		24.4016	0.53437		23.3093	3.81954		23.8195	1.46
	42.8958	0.10331		24.4256	0.61513		23.3342	3.7864		23.847	1.46
	42.9382	0.10555		24.4477	0.58196		23.3592	3.80573		23.8725	1.47
	42.984	0.07818		24.4718	0.66842		23.3841	3.79993		23.898	1.51
	43.0264	0.08767		24.4959	0.6587		23.4091	3.8535		23.9235	1.51
	43.0757	0.1007		24.52	0.55716		23.434	3.82948		23.949	1.5
	43.1251	0.08935		24.5441	0.48376		23.457	3.74442		23.9725	1.48
	43.1674	0.09773		24.5702	0.56285		23.48	3.88692		23.996	1.46
	43.2098	0.0536		24.5963	0.59067		23.5031	3.86207		24.0215	1.5
	43.2556	0.06086		24.6204	0.53068		23.5261	3.85709		24.047	1.5
	43.298	0.05677		24.6485	0.46969		23.5491	3.85212		24.0705	1.52
	43.3368	0.05453		24.6746	0.55012		23.5721	3.83141		24.0941	1.47
	43.3791	0.08637		24.7007	0.59134		23.5952	3.83362		24.1176	1.5
	43.4214	0.07054		24.7268	0.55917		23.6201	3.8872		24.1411	1.51
	43.4673	0.05695		24.7529	0.47036		23.6431	3.86372		24.1627	1.48
	43.5096	0.05546		24.777	0.55783		23.6661	3.92503		24.1882	1.51
	43.5555	0.06179		24.8031	0.58698		23.6911	3.88747		24.2137	1.49
	43.6013	0.08246		24.8272	0.53671		23.7179	3.87035		24.2372	1.53
	43.6472	0.07501		24.8514	0.56453		23.7429	3.87725		24.2627	1.49
	43.686	0.0873		24.8754	0.61413		23.7678	3.80877		24.2882	1.47
	43.7318	0.09419		24.8995	0.5719		23.7928	3.84743		24.3156	1.53
	43.7812	0.05211		24.9216	0.59		23.8158	3.85212		24.3411	1.51
	43.827	0.07073		24.9457	0.58095		23.8388	3.92613		24.3647	1.49
	43.8729	0.08395		24.9718	0.51594		23.8637	3.84246		24.3882	1.5
	43.9188	0.05602		24.9959	0.54811		23.8867	3.92392		24.4137	1.56
	43.9646	0.08823		25.022	0.57492		23.9117	3.86068		24.4372	1.54
	44.0034	0.05341		25.0501	0.5709		23.9347	3.91343		24.4627	1.59
	44.0457	0.05993		25.0762	0.45494		23.9558	3.92144		24.4862	1.51
	44.0846	0.05304		25.1024	0.5719		23.9808	3.85958		24.5097	1.52
	44.1304	0.08525		25.1285	0.63658		24.0038	3.92751		24.5352	1.56
	44.1727	0.07818		25.1546	0.53303		24.0268	3.86207		24.5568	1.52
	44.2151	0.09028		25.1787	0.52666		24.0517	3.90956		24.5803	1.56
	44.2574	0.07799		25.2048	0.52599		24.0767	3.95126		24.6058	1.53
	44.3032	0.0685		25.2289	0.59402		24.0997	3.87201		24.6293	1.56
	44.3491	0.04708		25.255	0.54241		24.1246	3.91012		24.6548	1.5
	44.395	0.05379		25.2791	0.63993		24.1496	3.87256		24.6803	1.55
	44.4408	0.07259		25.3031	0.57224		24.1764	3.92669		24.7039	1.53
	44.4867	0.08879		25.3252	0.59938		24.1995	3.99738		24.7274	1.52
	44.5325	0.0778		25.3493	0.57659		24.2225	3.90708		24.7529	1.53
	44.5784	0.10573		25.3734	0.53738		24.2474	3.90515		24.7784	1.54
	44.6242	0.06384		25.3975	0.65971		24.2724	3.90625		24.8039	1.54
	44.6666	0.06272		25.4256	0.6158		24.2954	3.91067		24.8274	1.57
	44.7089	0.0294		25.4517	0.56486		24.3184	3.92945		24.8509	1.57
	44.7547	0.05304		25.4758	0.57861		24.3434	3.94905		24.8764	1.57
	44.7971	0.04708		25.502	0.53906		24.3664	3.91564		24.8999	1.57
	44.8394	0.09177		25.5281	0.53604		24.3875	3.90625		24.9254	1.57
	44.8817	0.05304		25.5541	0.50689		24.4105	3.98357		24.9509	1.54
	44.9241	0.06682		25.5783	0.54576		24.4354	3.98137		24.9764	1.54
	44.9664	0.07687		25.6044	0.6024		24.4604	3.95651		24.9999	1.56
	45.0087	0.06328		25.6305	0.60709		24.4834	3.98164		25.0235	1.56
	45.051	0.09177		25.6546	0.59302		24.5064	3.94795		25.047	1.62
	45.1004	0.03368		25.6807	0.57794		24.5333	4.03604		25.0725	1.58
	45.1463	0.05472		25.7048	0.57425		24.5563	3.94519		25.096	1.59
	45.1921	0.04224		25.7309	0.63826		24.5793	3.96949		25.1176	1.55
	45.2415	0.09065		25.755	0.62217		24.6043	4.02196		25.1431	1.53
	45.2838	0.07185		25.777	0.51594		24.6292	3.92779		25.1686	1.58
	45.3297	0.11299		25.8031	0.48309		24.6541	4.10067		25.1941	1.55
	45.372	0.01711		25.8272	0.55716		24.6772	3.91371		25.2176	1.61
	45.4143	0.06161		25.8513	0.57525		24.7002	4.04682		25.2431	1.62
	45.4602	0.07036		25.8774	0.5585		24.7251	4.06642		25.2686	1.57
	45.5061	0.07874		25.9035	0.52163		24.7501	4.02528		25.2921	1.53
	45.5484	0.06961		25.9276	0.64295		24.7731	3.9844		25.3176	1.55
	45.5872	0.10834		25.9517	0.64161		24.798	4.05786		25.345	1.52
	45.6295	0.06459		25.9779	0.63357		24.821	4.01616		25.3705	1.59
	45.6718	0.06068		26.0039	0.5833		24.8441	4.0366		25.3941	1.55
	45.7142	0.05919		26.0301	0.57492		24.869	4.04461		25.4176	1.61
	45.7565	0.1089		26.0541	0.62385		24.892	4.08713		25.4431	1.61
	45.8059	0.05062		26.0803	0.59871		24.9151	4.08051		25.4646	1.57
	45.8482	0.12081		26.1044	0.57827		24.9381	4.0203		25.4882	1.59
	45.8941	0.09251		26.1305	0.66138		24.963	4.00677		25.5117	1.6
	45.9434	0.05025		26.1566	0.54442		24.988	4.054		25.5352	1.6
	45.9893	0.08395		26.1827	0.54978		25.011	4.04378		25.5607	1.55
	46.0316	0.10778		26.2088	0.62854		25.034	4.02058		25.5843	1.61
	46.074	0.10089		26.2309	0.55146		25.0608	4.05455		25.6097	1.59
	46.1198	0.08283		26.257	0.57794		25.0858	4.09211		25.6352	1.6
	46.1657	0.11821		26.2811	0.66574		25.1088	4.04267		25.6588	1.59
	46.208	0.05528		26.3072	0.53403		25.1337	4.0319		25.6842	1.64
	46.2538	0.09475		26.3313	0.60206		25.1587	4.08272		25.7117	1.61
	46.2962	0.04411		26.3554	0.56218		25.1836	4.07001		25.7372	1.64
	46.3385	0.0873		26.3794	0.65602		25.2066	4.02693		25.7607	1.57
	46.3808	0.07017		26.4035	0.56554		25.2297	4.06118		25.7862	1.6
	46.4232	0.08953		26.4297	0.56688		25.2546	4.06891		25.8117	1.63
	46.4655	0.02009		26.4558	0.59871		25.2776	4.07305		25.8352	1.63
	46.5114	0.08842		26.4799	0.59804		25.2987	4.12801		25.8588	1.59
	46.5537	0.06477		26.506	0.59369		25.3218	4.05676		25.8823	1.62
	46.5995	0.06254		26.5301	0.61681		25.3467	4.11862		25.9039	1.64
	46.6454	0.05639		26.5562	0.62184		25.3697	4.08575		25.9293	1.6
	46.6877	0.08991		26.5843	0.56386		25.3927	4.13822		25.9529	1.61
	46.73	0.09624		26.6104	0.53738		25.4177	4.10647		25.9764	1.59
	46.7759	0.08693		26.6345	0.65502		25.4445	4.10536		25.9999	1.65
	46.8218	0.10387		26.6586	0.68551		25.4676	4.11944		26.0254	1.6
	46.8676	0.10461		26.6847	0.5833		25.4925	4.08465		26.0509	1.64
	46.9099	0.07054		26.7088	0.60039		25.5174	4.12883		26.0764	1.62
	46.9523	0.04932		26.7309	0.60676		25.5443	4.17523		26.1039	1.65
	46.9981	0.0994		26.755	0.6215		25.5673	4.13463		26.1293	1.65
	47.0404	0.09084		26.7791	0.65535		25.5923	4.19843		26.1548	1.68
	47.0863	0.12025		26.8052	0.62117		25.6172	4.16612		26.1803	1.65
	47.1322	0.08302		26.8292	0.57894		25.6383	4.22383		26.2039	1.64
	47.178	0.10815		26.8554	0.59335		25.6613	4.09569		26.2274	1.63
	47.2203	0.09847		26.8815	0.59871		25.6824	4.09956		26.2509	1.67
	47.2627	0.07445		26.9076	0.61916		25.7054	4.13187		26.2764	1.63
	47.3085	0.1197		26.9317	0.63725		25.7285	4.19152		26.2999	1.62
	47.3509	0.09866		26.9598	0.69456		25.7534	4.12386		26.3235	1.62
	47.3897	0.05583		26.9859	0.62016		25.7764	4.12911		26.345	1.61
	47.4355	0.06775		27.012	0.51862		25.8014	4.19705		26.3686	1.65
	47.4814	0.09344		27.0381	0.53236		25.8263	4.1617		26.3921	1.7
	47.5272	0.07185		27.0622	0.58531		25.8493	4.20478		26.4176	1.69
	47.5695	0.10648		27.0863	0.528		25.8743	4.15507		26.4431	1.64
	47.6154	0.06905		27.1084	0.56788		25.9011	4.10426		26.4686	1.68
	47.6613	0.10257		27.1325	0.54409		25.9261	4.13822		26.4941	1.64
	47.7036	0.05825		27.1566	0.52465		25.951	4.20782		26.5195	1.62
	47.7459	0.09475		27.1827	0.57324		25.976	4.27962		26.545	1.67
	47.7953	0.05695		27.2068	0.6892		25.999	4.22383		26.5705	1.63
	47.8411	0.07948		27.2309	0.66239		26.022	4.17164		26.594	1.64
	47.8835	0.06943		27.257	0.60274		26.045	4.17468		26.6195	1.68
	47.9293	0.09363		27.2831	0.58497		26.07	4.15617		26.6431	1.64
	47.9717	0.07725		27.3072	0.6959		26.093	4.16832		26.6686	1.68
	48.014	0.11672		27.3353	0.59871		26.116	4.24731		26.6901	1.65
	48.0563	0.0873		27.3614	0.54141		26.1371	4.20119		26.7137	1.68
	48.0951	0.0657		27.3875	0.62686		26.1621	4.17026		26.7372	1.72
	48.141	0.08041		27.4136	0.59804		26.1851	4.1559		26.7607	1.63
	48.1868	0.06663		27.4397	0.63926		26.2081	4.23239		26.7843	1.65
	48.2292	0.06663		27.4638	0.58765		26.233	4.10812		26.8097	1.71
	48.2715	0.06142		27.4879	0.65736		26.258	4.30917		26.8352	1.64
	48.3173	0.11634		27.512	0.54208		26.2829	4.15507		26.8607	1.67
	48.3667	0.10871		27.5381	0.62452		26.3078	4.20478		26.8843	1.64
	48.4055	0.08823		27.5622	0.6205		26.3347	4.25311		26.9097	1.72
	48.4514	0.10946		27.5863	0.65099		26.3596	4.31331		26.9372	1.7
	48.5008	0.0886		27.6084	0.58765		26.3827	4.26332		26.9607	1.72
	48.5466	0.04597		27.6325	0.72472		26.4038	4.27409		26.9842	1.66
	48.5925	0.08562		27.6586	0.66272		26.4287	4.21555		27.0097	1.7
	48.6383	0.08097		27.6827	0.66004		26.4536	4.21002		27.0352	1.67
	48.6807	0.08413		27.7088	0.60307		26.4767	4.34755		27.0588	1.68
	48.7195	0.1007		27.7369	0.65636		26.4997	4.23405		27.0843	1.69
	48.7618	0.10741		27.763	0.63658		26.5227	4.24344		27.1097	1.71
	48.8041	0.11095		27.7891	0.62519		26.5457	4.2509		27.1333	1.72
	48.8464	0.10666		27.8152	0.66742		26.5688	4.32325		27.1568	1.68
	48.8888	0.09046		27.8413	0.6453		26.5918	4.24537		27.1803	1.76
	48.9311	0.09884		27.8654	0.60709		26.6167	4.29094		27.2038	1.73
	48.977	0.09828		27.8895	0.61748		26.6417	4.26581		27.2293	1.69
	49.0228	0.08004		27.9156	0.57224		26.6647	4.32546		27.2529	1.72
	49.0651	0.10499		27.9417	0.63457		26.6896	4.23543		27.2764	1.69
	49.111	0.12342		27.9658	0.59436		26.7146	4.26774		27.3019	1.73
	49.1604	0.08711		27.9879	0.62821		26.7395	4.29922		27.3254	1.73
	49.2062	0.05825		28.012	0.68484		26.7644	4.33844		27.3509	1.71
	49.2521	0.08507		28.0381	0.528		26.7875	4.32187		27.3744	1.69
	49.2979	0.09903		28.0602	0.62854		26.8124	4.30613		27.3999	1.72
	49.3403	0.08265		28.0843	0.69925		26.8374	4.28707		27.4254	1.72
	49.3861	0.09419		28.1124	0.65166		26.8604	4.23957		27.4489	1.7
	49.4284	0.10834		28.1365	0.61044		26.8853	4.27768		27.4725	1.74
	49.4708	0.15898		28.1606	0.62988		26.9083	4.25697		27.498	1.72
	49.5166	0.06086		28.1887	0.62284		26.9313	4.23847		27.5235	1.67
	49.559	0.08507		28.2148	0.54509		26.9544	4.27824		27.547	1.72
	49.5978	0.10759		28.2409	0.65066		26.9774	4.28984		27.5744	1.71
	49.6401	0.05155		28.265	0.59235		27.0023	4.27796		27.5999	1.74
	49.6859	0.06086		28.2911	0.63323		27.0253	4.33374		27.6235	1.73
	49.7283	0.07799		28.3172	0.61447		27.0484	4.35335		27.647	1.72
	49.7706	0.07538		28.3413	0.61212		27.0733	4.38759		27.6725	1.69
	49.8165	0.12807		28.3654	0.62452		27.0983	4.38428		27.696	1.69
	49.8658	0.1143		28.3915	0.67144		27.1213	4.26001		27.7195	1.76
	49.9117	0.15693		28.4156	0.55548		27.1443	4.34617		27.7431	1.7
	49.9575	0.12528		28.4397	0.65099		27.1712	4.30723		27.7666	1.75
	50.0034	0.06645		28.4638	0.61648		27.1942	4.30585		27.7921	1.76
	50.0457	0.11988		28.4879	0.65502		27.2172	4.26774		27.8156	1.73
	50.0881	0.07203		28.514	0.60072		27.2421	4.35777		27.8411	1.72
	50.1339	0.08637		28.5381	0.59335		27.2671	4.27547		27.8646	1.75
	50.1762	0.14446		28.5622	0.63323		27.292	4.29867		27.8901	1.74
	50.2221	0.09698		28.5883	0.57592		27.315	4.38759		27.9137	1.73
	50.2609	0.13254		28.6144	0.63859		27.3419	4.42432		27.9411	1.75
	50.3032	0.10964		28.6385	0.54241		27.3649	4.35749		27.9686	1.74
	50.3456	0.10908		28.6646	0.60441		27.3879	4.45111		27.9921	1.74
	50.3879	0.11523		28.6887	0.58296		27.411	4.39533		28.0176	1.78
	50.4302	0.09158		28.7148	0.61413		27.4359	4.38566		28.0411	1.74
	50.4761	0.12174		28.7389	0.64061		27.4589	4.4235		28.0646	1.74
	50.5219	0.07929		28.765	0.59268		27.482	4.39174		28.0882	1.76
	50.5678	0.09456		28.7911	0.69992		27.505	4.38262		28.1117	1.78
	50.6101	0.1223		28.8152	0.59838		27.5299	4.37738		28.1352	1.78
	50.656	0.10797		28.8413	0.65099		27.5529	4.28238		28.1588	1.8
	50.7018	0.12714		28.8674	0.50253		27.5779	4.41797		28.1823	1.77
	50.7477	0.16122		28.8915	0.60575		27.6009	4.39063		28.2078	1.72
	50.79	0.13552		28.9156	0.61782		27.6258	4.46326		28.2333	1.76
	50.8359	0.07594		28.9417	0.63424		27.6508	4.48729		28.2568	1.75
	50.8817	0.12323		28.9658	0.62854		27.6738	4.46989		28.2823	1.81
	50.924	0.09195		28.9899	0.63859		27.6987	4.46437		28.3058	1.8
	50.9699	0.13776		29.014	0.63859		27.7256	4.50331		28.3333	1.77
	51.0157	0.08879		29.0381	0.66205		27.7505	4.45443		28.3607	1.81
	51.0581	0.1439		29.0662	0.69791		27.7736	4.49668		28.3862	1.8
	51.1004	0.09028		29.0903	0.61145		27.7966	4.36329		28.4097	1.79
	51.1427	0.148		29.1164	0.60944		27.8196	4.4304		28.4333	1.8
	51.1886	0.13087		29.1405	0.64697		27.8426	4.39422		28.4568	1.79
	51.2309	0.14074		29.1666	0.60977		27.8656	4.44807		28.4803	1.79
	51.2768	0.14688		29.1927	0.57961		27.8887	4.45001		28.5038	1.78
	51.3191	0.11988		29.2168	0.67412		27.9117	4.4431		28.5254	1.82
	51.3614	0.12063		29.2429	0.63323		27.9366	4.39809		28.549	1.8
	51.4073	0.12025		29.271	0.68987		27.9596	4.47624		28.5725	1.87
	51.4496	0.10461		29.2951	0.66775		27.9846	4.49336		28.598	1.82
	51.4955	0.1048		29.3212	0.68518		28.0095	4.53865		28.6235	1.83
	51.5413	0.15879		29.3453	0.63223		28.0325	4.48812		28.647	1.81
	51.5836	0.10908		29.3694	0.62854		28.0575	4.54445		28.6744	1.79
	51.626	0.1344		29.3935	0.67177		28.0843	4.49944		28.6999	1.84
	51.6718	0.16475		29.4156	0.73545		28.1093	4.52291		28.7254	1.83
	51.7177	0.06738		29.4417	0.55414		28.1342	4.49392		28.7509	1.79
	51.76	0.11225		29.4658	0.64965		28.1573	4.5323		28.7764	1.79
	51.8059	0.10778		29.4919	0.65736		28.1822	4.58974		28.7999	1.84
	51.8552	0.16196		29.516	0.65669		28.2033	4.47679		28.8254	1.79
	51.8976	0.14315		29.5421	0.58866		28.2263	4.4953		28.8489	1.81
	51.9399	0.14334		29.5682	0.65736		28.2493	4.54086		28.8744	1.84
	51.9822	0.09828		29.5923	0.74115		28.2723	4.52429		28.898	1.83
	52.0281	0.12472		29.6184	0.67646		28.2954	4.57842		28.9195	1.8
	52.0704	0.08674		29.6465	0.70294		28.3184	4.54335		28.9431	1.84
	52.1092	0.13198		29.6726	0.59268		28.3414	4.50634		28.9646	1.81
	52.1551	0.19138		29.6967	0.66373		28.3664	4.54501		28.9901	1.86
	52.1974	0.13347		29.7248	0.6205		28.3913	4.60217		29.0137	1.82
	52.2433	0.17518		29.7489	0.68752		28.4162	4.54887		29.0391	1.87
	52.2856	0.10666		29.773	0.5461		28.4412	4.4779		29.0666	1.8
	52.3314	0.18337		29.7951	0.69289		28.4661	4.47155		29.0921	1.82
	52.3738	0.14297		29.8192	0.63792		28.4911	4.55964		29.1176	1.86
	52.4196	0.13813		29.8433	0.60206		28.5179	4.49778		29.1431	1.85
	52.4655	0.08711		29.8674	0.66138		28.5409	4.60742		29.1686	1.86
	52.5149	0.13925		29.8915	0.61715		28.564	4.51656		29.1941	1.83
	52.5607	0.15917		29.9176	0.64463		28.587	4.58312		29.2176	1.88
	52.6031	0.1398		29.9417	0.64597		28.61	4.63697		29.2411	1.84
	52.6489	0.12063		29.9678	0.63692		28.633	4.59112		29.2666	1.88
	52.6912	0.13999		29.9939	0.62217		28.656	4.62261		29.2901	1.83
	52.7336	0.13831		30.022	0.60542		28.6791	4.59748		29.3137	1.88
	52.7724	0.19194		30.0481	0.65569		28.7021	4.51049		29.3372	1.85
	52.8147	0.14241		30.0742	0.60106		28.7251	4.55716		29.3607	1.88
	52.857	0.15004		30.1003	0.64496		28.7501	4.62537		29.3823	1.89
	52.9029	0.14148		30.1244	0.67948		28.775	4.61929		29.4058	1.89
	52.9452	0.148		30.1505	0.72841		28.7999	4.57676		29.4313	1.83
	52.9911	0.14837		30.1746	0.75187		28.8249	4.64194		29.4587	1.87
	53.0369	0.10499		30.1987	0.63625		28.8498	4.6157		29.4823	1.91
	53.0828	0.1089		30.2228	0.64731		28.8747	4.59002		29.5078	1.85
	53.1251	0.17983		30.2489	0.71936		28.8997	4.59968		29.5333	1.88
	53.1709	0.11951		30.271	0.68384		28.9246	4.58974		29.5587	1.87
	53.2203	0.11858		30.2951	0.56889		28.9476	4.61377		29.5842	1.93
	53.2662	0.14464		30.3192	0.56855		28.9707	4.58063		29.6078	1.89
	53.312	0.15302		30.3453	0.65267		28.9956	4.61322		29.6333	1.89
	53.3544	0.14092		30.3694	0.6778		29.0206	4.61846		29.6588	1.89
	53.3967	0.16531		30.3955	0.66876		29.0417	4.58339		29.6842	1.88
	53.439	0.16922		30.4216	0.70998		29.0647	4.60272		29.7078	1.9
	53.4813	0.13869		30.4477	0.72439		29.0877	4.60687		29.7333	1.91
	53.5237	0.19026		30.4738	0.67915		29.1107	4.68778		29.7568	1.9
	53.5625	0.11728		30.4999	0.70227		29.1337	4.60466		29.7803	1.93
	53.6048	0.10648		30.526	0.74014		29.1587	4.66265		29.8039	1.89
	53.6471	0.13236		30.5501	0.71165		29.1836	4.60963		29.8293	1.88
	53.693	0.14129		30.5742	0.70931		29.2086	4.68529		29.8529	1.91
	53.7388	0.12807		30.6003	0.61681		29.2316	4.65574		29.8764	1.89
	53.7847	0.15507		30.6244	0.66071		29.2565	4.71263		29.9019	1.88
	53.8306	0.14688		30.6505	0.62485		29.2834	4.67673		29.9274	1.9
	53.8799	0.12472		30.6726	0.70529		29.3064	4.73058		29.9509	1.92
	53.9223	0.1007		30.6967	0.6825		29.3313	4.70021		29.9764	1.89
	53.9716	0.12472		30.7208	0.64731		29.3544	4.68999		29.9999	1.9
	54.014	0.18728		30.7449	0.58397		29.3793	4.74218		30.0254	1.89
	54.0598	0.13794		30.771	0.68987		29.4023	4.70021		30.049	1.9
	54.1022	0.16773		30.7971	0.72405		29.4273	4.66679		30.0725	1.89
	54.1445	0.15824		30.8232	0.64496		29.4503	4.69082		30.098	1.92
	54.1868	0.12472		30.8473	0.70663		29.4752	4.71015		30.1235	1.9
	54.2291	0.16829		30.8734	0.57324		29.4963	4.67011		30.147	1.91
	54.2715	0.14669		30.8995	0.69858		29.5194	4.67011		30.1744	1.9
	54.3103	0.11392		30.9236	0.64463		29.5443	4.68585		30.1999	1.92
	54.3561	0.1493		30.9477	0.70897		29.5673	4.77422		30.2235	1.96
	54.3985	0.16699		30.9738	0.6272		29.5922	4.70904		30.245	1.92
	54.4443	0.13608		30.9999	0.6768		29.6153	4.72672		30.2705	1.87
	54.4902	0.15712		31.026	0.65837		29.6402	4.74605		30.294	1.91
	54.536	0.14911		31.0501	0.65669		29.6632	4.71954		30.3176	1.93
	54.5819	0.17611		31.0762	0.65166		29.6882	4.75571		30.3411	1.89
	54.6277	0.13217		31.1003	0.64731		29.7131	4.7096		30.3646	1.94
	54.6736	0.15935		31.1244	0.66876		29.7361	4.77228		30.3901	1.91
	54.7195	0.06663		31.1485	0.65569		29.7611	4.70159		30.4137	1.93
	54.7618	0.10108		31.1746	0.65066		29.786	4.70131		30.4391	1.92
	54.8041	0.13366		31.1987	0.68819		29.809	4.81343		30.4627	1.95
	54.8535	0.16661		31.2248	0.70562		29.834	4.72589		30.4882	1.93
	54.8958	0.12938		31.2489	0.7827		29.8589	4.74522		30.5117	1.92
	54.9381	0.10778		31.275	0.69054		29.8819	4.81813		30.5372	1.94
	54.9805	0.15805		31.2991	0.72037		29.9069	4.73528		30.5646	2
	55.0228	0.16885		31.3252	0.67479		29.9299	4.75185		30.5901	1.96
	55.0651	0.18002		31.3493	0.71903		29.9548	4.77311		30.6136	1.92
	55.1039	0.15135		31.3754	0.6034		29.9779	4.7397		30.6391	1.97
	55.1498	0.12174		31.3995	0.70495		30.0009	4.76179		30.6627	1.93
	55.1956	0.16419		31.4236	0.67311		30.0258	4.81426		30.6862	2
	55.2415	0.15917		31.4497	0.64597		30.0489	4.8173		30.7097	1.95
	55.2873	0.0981		31.4758	0.58899		30.0699	4.81702		30.7333	1.98
	55.3297	0.13236		31.4999	0.67915		30.0949	4.78333		30.7568	1.94
	55.379	0.18058		31.526	0.68853		30.1179	4.77118		30.7803	1.94
	55.4249	0.14539		31.5541	0.62351		30.1428	4.84574		30.8039	1.95
	55.4672	0.1668		31.5802	0.69356		30.1659	4.80929		30.8313	1.94
	55.5096	0.18374		31.6023	0.61279		30.1908	4.8347		30.8548	1.97
	55.5554	0.17536		31.6284	0.67244		30.2157	4.82393		30.8784	1.96
	55.5977	0.1506		31.6525	0.63993		30.2388	4.78803		30.9038	1.98
	55.6436	0.14576		31.6766	0.6959		30.2656	4.83359		30.9293	1.96
	55.6895	0.14911		31.7007	0.62619		30.2925	4.85927		30.9568	1.98
	55.7353	0.11281		31.7248	0.63658		30.3155	4.8844		30.9823	1.97
	55.7776	0.14874		31.7509	0.74651		30.3385	4.80763		31.0058	1.99
	55.8164	0.15935		31.777	0.64463		30.3616	4.84547		31.0313	2.01
	55.8623	0.16512		31.8011	0.66775		30.3846	4.85624		31.0568	2.02
	55.9082	0.13831		31.8272	0.66272		30.4076	4.8126		31.0803	1.95
	55.9505	0.18616		31.8533	0.65937		30.4306	4.91285		31.1019	2.02
	55.9928	0.14855		31.8774	0.72472		30.4536	4.79741		31.1254	1.98
	56.0387	0.17872		31.9015	0.64932		30.4767	4.93246		31.1509	1.95
	56.081	0.13813		31.9296	0.66373		30.4997	4.81813		31.1744	1.97
	56.1233	0.15004		31.9578	0.6711		30.5246	4.8115		31.198	1.98
	56.1692	0.1493		31.9819	0.69624		30.5496	4.85762		31.2215	2
	56.215	0.15544		32.008	0.66876		30.5745	4.79935		31.247	2.02
	56.2574	0.16289		32.03	0.67848		30.5995	4.83414		31.2705	2
	56.3032	0.15898		32.0541	0.68149		30.6244	4.92859		31.298	2
	56.3456	0.15191		32.0782	0.67546		30.6493	4.85348		31.3235	2.02
	56.3879	0.19845		32.1023	0.68987		30.6743	4.84326		31.3489	2
	56.4337	0.14278		32.1264	0.68685		30.6992	4.92445		31.3744	2.01
	56.4796	0.1735		32.1525	0.65569		30.7242	4.95786		31.398	2.05
	56.529	0.17425		32.1766	0.65569		30.7472	4.89103		31.4234	2.02
	56.5713	0.16289		32.2007	0.7636		30.7683	4.94019		31.447	1.98
	56.6136	0.1452		32.2288	0.6396		30.7913	4.90843		31.4705	1.97
	56.6559	0.19473		32.2529	0.65803		30.8143	4.86728		31.496	2.01
	56.7018	0.16606		32.279	0.72338		30.8373	4.92003		31.5215	2.03
	56.7441	0.14148		32.3051	0.77399		30.8604	4.86894		31.545	2.01
	56.7865	0.16773		32.3312	0.74718		30.8834	4.91948		31.5685	2.01
	56.8288	0.12621		32.3573	0.6654		30.9083	4.83332		31.5921	2
	56.8711	0.15507		32.3835	0.68417		30.9333	4.87308		31.6156	2.02
	56.917	0.16997		32.4096	0.64027		30.9582	4.86038		31.6391	1.98
	56.9593	0.20236		32.4337	0.6768		30.9831	4.92251		31.6627	2.02
	57.0016	0.18616		32.4577	0.62251		31.0081	4.88081		31.6882	2.04
	57.0475	0.12956		32.4798	0.71433		31.033	4.95621		31.7137	2.02
	57.0933	0.19175		32.5039	0.66406		31.058	4.95731		31.7411	2.05
	57.1357	0.15842		32.528	0.61011		31.0829	4.9656		31.7666	2.04
	57.185	0.18821		32.5521	0.6835		31.1078	4.98493		31.7901	2.03
	57.2309	0.14725		32.5762	0.67646		31.1309	4.96449		31.8156	2.03
	57.2768	0.19305		32.6023	0.62888		31.1539	4.95068		31.8391	2.05
	57.3226	0.16233		32.6284	0.6778		31.1769	4.9957		31.8646	2.03
	57.3649	0.16345		32.6525	0.65301		31.2018	4.95151		31.8882	2.03
	57.4073	0.16252		32.6806	0.67981		31.2249	4.97913		31.9137	2.05
	57.4496	0.14744		32.7067	0.70763		31.246	4.93881		31.9372	2.05
	57.4919	0.18561		32.7328	0.63692		31.269	4.96808		31.9607	2.06
	57.5343	0.18933		32.759	0.74952		31.2939	4.93384		31.9842	2.08
	57.5731	0.10275		32.7851	0.68283		31.3169	4.95262		32.0078	2.06
	57.6189	0.1681		32.8092	0.73545		31.34	5.00039		32.0313	2.03
	57.6612	0.1735		32.8353	0.66909		31.3668	4.9852		32.0568	2.06
	57.7071	0.14781		32.8594	0.65837		31.3918	4.99597		32.0823	2.07
	57.7529	0.18263		32.8835	0.72774		31.4167	4.98852		32.1058	2.05
	57.7953	0.19063		32.9076	0.69523		31.4416	5.04541		32.1313	2.08
	57.8411	0.21223		32.9296	0.74986		31.4666	5.04209		32.1568	2.07
	57.887	0.14874		32.9537	0.66876		31.4896	5.04844		32.1823	2.01
	57.9328	0.2059		32.9778	0.73243		31.5126	5.02607		32.2078	2.07
	57.9787	0.18598		33.0039	0.68886		31.5376	5.00509		32.2313	2.06
	58.0281	0.14707		33.028	0.70931		31.5625	5.01613		32.2548	2.08
	58.0739	0.1681		33.0541	0.74081		31.5855	5.02276		32.2803	2.02
	58.1163	0.18076		33.0823	0.67144		31.6086	5.04016		32.3058	2.09
	58.1586	0.17127		33.1084	0.68786		31.6316	5.02939		32.3293	2.06
	58.2009	0.19398		33.1345	0.7026		31.6546	5.02607		32.3529	2.1
	58.2432	0.14744		33.1606	0.71802		31.6776	5.01171		32.3783	2.05
	58.2856	0.17313		33.1867	0.70931		31.7006	5.01724		32.4019	2.08
	58.3244	0.15544		33.2108	0.67311		31.7256	5.10312		32.4274	2.06
	58.3667	0.1843		33.2349	0.64228		31.7505	5.1045		32.4509	2.05
	58.4126	0.17704		33.261	0.56118		31.7735	5.08876		32.4744	2.07
	58.4584	0.18039		33.2871	0.70763		31.7985	5.09484		32.498	2.04
	58.5043	0.1992		33.3112	0.69557		31.8234	5.05783		32.5234	2.07
	58.5501	0.20869		33.3353	0.67077		31.8503	5.01365		32.5489	2.05
	58.596	0.18449		33.3573	0.65032		31.8733	5.06529		32.5705	2.05
	58.6418	0.23979		33.3814	0.62821		31.8963	5.01337		32.594	2
	58.6842	0.18095		33.4055	0.71132		31.9213	5.06777		32.6195	2.02
	58.73	0.16103		33.4296	0.68183		31.9462	5.11306		32.645	2.01
	58.7759	0.17946		33.4557	0.71132		31.9692	5.05369		32.6686	1.99
	58.8182	0.1884		33.4838	0.63055		31.9922	5.06943		32.6921	2.08
	58.864	0.16997		33.508	0.72238		32.0172	5.11085		32.7176	2.02
	58.9064	0.15526		33.5341	0.73813		32.0402	5.09097		32.7431	2.05
	58.9522	0.20627		33.5622	0.68953		32.0632	5.09926		32.7666	2.03
	58.991	0.21949		33.5883	0.72305		32.0843	5.15532		32.7921	2.01
	59.0334	0.18412		33.6124	0.67043		32.1093	5.07799		32.8195	2.01
	59.0757	0.18095		33.6365	0.64831		32.1323	5.1509		32.8431	2.05
	59.118	0.20106		33.6626	0.71936		32.1572	5.16553		32.8666	2.01
	59.1604	0.21949		33.6867	0.72405		32.1822	5.10202		32.8901	2.07
	59.2097	0.15898		33.7128	0.76192		32.2071	5.11583		32.9156	2.02
	59.2556	0.1534		33.7389	0.72472		32.2301	5.1393		32.9391	2.06
	59.3014	0.19733		33.763	0.70696		32.2532	5.13958		32.9627	2.02
	59.3473	0.19864		33.7891	0.65166		32.2781	5.16084		32.9862	2.09
	59.3932	0.20162		33.8112	0.68518		32.3011	5.17161		33.0136	2.04
	59.4355	0.21372		33.8353	0.61614		32.3261	5.19619		33.0372	2.03
	59.4778	0.17518		33.8614	0.71266		32.3491	5.12439		33.0607	2.07
	59.5237	0.20292		33.8835	0.67043		32.374	5.14869		33.0862	2.03
	59.5695	0.23383		33.9096	0.68451		32.399	5.16333		33.1097	2.08
	59.6118	0.19156		33.9357	0.68082		32.422	5.14372		33.1332	2.04
	59.6577	0.21726		33.9618	0.66675		32.4469	5.19039		33.1587	2.07
	59.7	0.21875		33.9859	0.74182		32.4719	5.17575		33.1882	2.05
	59.7424	0.21242		34.012	0.68417		32.4968	5.1509		33.2137	2.13
	59.7847	0.19715		34.0381	0.72338		32.5179	5.13184		33.2372	2.05
	59.827	0.22042		34.0622	0.67579		32.5429	5.16333		33.2607	2.07
	59.8693	0.19976		34.0883	0.66876		32.5659	5.20862		33.2862	2.08
	59.9152	0.21186		34.1124	0.70797		32.5889	5.16001		33.3078	2.09
	59.9575	0.2342		34.1385	0.76259		32.6119	5.20392		33.3313	2.07
	60.0034	0.23252		34.1646	0.74115		32.6369	5.16553		33.3548	2.08
	60.0492	0.19305		34.1887	0.70529		32.6599	5.24231		33.3783	2.08
	60.0986	0.21111		34.2148	0.6778		32.6848	5.16968		33.4038	2.1
	60.1409	0.15973		34.2409	0.70964		32.7078	5.24866		33.4293	2.12
	60.1833	0.19026		34.265	0.69289		32.7328	5.18128		33.4529	2.13
	60.2291	0.20273		34.2891	0.61547		32.7577	5.19011		33.4783	2.12
	60.2715	0.1897		34.3152	0.65937		32.7827	5.17741		33.5019	2.08
	60.3173	0.22657		34.3393	0.63725		32.8076	5.21082		33.5274	2.13
	60.3596	0.21409		34.3634	0.69992		32.8325	5.19149		33.5548	2.07
	60.4055	0.24518		34.3875	0.6711		32.8575	5.21441		33.5803	2.13
	60.4513	0.24984		34.4116	0.74651		32.8805	5.25059		33.6038	2.1
	60.4937	0.19324		34.4357	0.72774		32.9054	5.18846		33.6293	2.11
	60.536	0.19678		34.4618	0.69456		32.9285	5.18266		33.6548	2.12
	60.5819	0.2059		34.4859	0.6902		32.9515	5.21165		33.6784	2.09
	60.6242	0.20069		34.512	0.74115		32.9726	5.33813		33.6999	2.05
	60.6665	0.2463		34.5381	0.71534		32.9956	5.15366		33.7234	2.12
	60.7124	0.24258		34.5622	0.71299		33.0205	5.25225		33.7489	2.12
	60.7547	0.19417		34.5883	0.71165		33.0436	5.2517		33.7725	2.12
	60.8006	0.23159		34.6164	0.72472		33.0666	5.29478		33.796	2.12
	60.8429	0.20069		34.6425	0.67177		33.0915	5.2401		33.8195	2.15
	60.8887	0.19696		34.6666	0.72372		33.1165	5.28207		33.845	2.11
	60.9311	0.22321		34.6927	0.73143		33.1414	5.24728		33.8705	2.11
	60.9769	0.24072		34.7168	0.75924		33.1664	5.27489		33.894	2.13
	61.0192	0.25636		34.7409	0.71098		33.1913	5.24175		33.9195	2.11
	61.0616	0.23494		34.763	0.72908		33.2162	5.24921		33.947	2.18
	61.1074	0.24072		34.7871	0.71165		33.2412	5.31936		33.9705	2.19
	61.1498	0.24034		34.8112	0.68752		33.2642	5.33178		33.996	2.17
	61.1921	0.20422		34.8373	0.70797		33.2891	5.25832		34.0215	2.14
	61.2415	0.2059		34.8614	0.75388		33.3141	5.26412		34.045	2.14
	61.2838	0.24295		34.8875	0.7636		33.3352	5.27821		34.0705	2.17
	61.3261	0.23606		34.9136	0.66742		33.3582	5.30113		34.094	2.17
	61.3685	0.19771		34.9397	0.69255		33.3812	5.35056		34.1195	2.18
	61.4108	0.22806		34.9638	0.73913		33.4042	5.26688		34.1431	2.19
	61.4566	0.19827		34.9919	0.69758		33.4273	5.26385		34.1666	2.17
	61.499	0.25338		35.018	0.71333		33.4503	5.3246		34.1901	2.18
	61.5448	0.23885		35.0441	0.69858		33.4752	5.26771		34.2117	2.2
	61.5907	0.24239		35.0702	0.70394		33.5002	5.30472		34.2352	2.14
	61.6365	0.25729		35.0943	0.65334		33.5232	5.31466		34.2607	2.2
	61.6789	0.21968		35.1184	0.75355		33.5481	5.32322		34.2862	2.17
	61.7247	0.22657		35.1425	0.71836		33.575	5.32847		34.3136	2.17
	61.767	0.26715		35.1666	0.67144		33.5999	5.34808		34.3372	2.18
	61.8129	0.22787		35.1907	0.69691		33.6249	5.2829		34.3627	2.22
	61.8588	0.23737		35.2148	0.7693		33.6498	5.32847		34.3882	2.17
	61.9046	0.22899		35.2389	0.75321		33.6728	5.32598		34.4136	2.2
	61.9505	0.2234		35.263	0.75589		33.6978	5.38536		34.4372	2.18
	61.9928	0.2813		35.2891	0.6949		33.7208	5.33454		34.4607	2.23
	62.0386	0.20832		35.3152	0.5843		33.7438	5.34835		34.4862	2.2
	62.081	0.20627		35.3393	0.69791		33.7668	5.39861		34.5117	2.21
	62.1233	0.24109		35.3674	0.73277		33.7899	5.3409		34.5352	2.2
	62.1621	0.25505		35.3935	0.74248		33.8109	5.43341		34.5587	2.21
	62.2044	0.24928		35.4196	0.72707		33.8359	5.34531		34.5823	2.21
	62.2503	0.24351		35.4457	0.73478		33.8589	5.39834		34.6058	2.19
	62.2961	0.2504		35.4718	0.73578		33.8819	5.33869		34.6274	2.21
	62.3385	0.24146		35.4959	0.74517		33.9069	5.38757		34.6529	2.2
	62.3843	0.19715		35.52	0.74651		33.9318	5.42954		34.6803	2.23
	62.4302	0.25673		35.5461	0.7073		33.9587	5.43203		34.7038	2.21
	62.476	0.25282		35.5702	0.74852		33.9817	5.37597		34.7274	2.24
	62.5184	0.23327		35.5943	0.66909		34.0066	5.4254		34.7529	2.2
	62.5642	0.25356		35.6184	0.67077		34.0335	5.39557		34.7803	2.24
	62.6101	0.24444		35.6425	0.61111		34.0565	5.45136		34.8038	2.22
	62.6559	0.2692		35.6666	0.73042		34.0776	5.46379		34.8274	2.24
	62.7018	0.23159		35.6907	0.7455		34.1026	5.43893		34.8529	2.26
	62.7477	0.26529		35.7148	0.73511		34.1275	5.3779		34.8783	2.25
	62.79	0.25896		35.7409	0.66943		34.1505	5.43562		34.9019	2.22
	62.8323	0.25803		35.767	0.73411		34.1735	5.41629		34.9274	2.22
	62.8711	0.27609		35.7951	0.72506		34.1966	5.41463		34.9509	2.21
	62.9134	0.26678		35.8212	0.77365		34.2196	5.49527		34.9764	2.25
	62.9558	0.28354		35.8473	0.65535		34.2426	5.47759		34.9999	2.22
	62.9981	0.24463		35.8734	0.72707		34.2656	5.47152		35.0234	2.19
	63.0404	0.27181		35.8975	0.71232		34.2906	5.49886		35.047	2.27
	63.0863	0.26678		35.9196	0.70696		34.3155	5.49803		35.0725	2.21
	63.1321	0.31165		35.9477	0.76729		34.3404	5.437		35.096	2.25
	63.178	0.2666		35.9738	0.6148		34.3635	5.40524		35.1215	2.19
	63.2238	0.26511		35.9979	0.6825		34.3903	5.44722		35.145	2.19
	63.2697	0.25691		36.02	0.6825		34.4134	5.4856		35.1685	2.21
	63.3155	0.27442		36.0441	0.65133		34.4364	5.43589		35.194	2.22
	63.3614	0.24705		36.0682	0.75489		34.4613	5.5505		35.2176	2.22
	63.4072	0.26045		36.0923	0.67546		34.4862	5.53089		35.243	2.18
	63.4496	0.25375		36.1164	0.75153		34.5093	5.48091		35.2666	2.23
	63.4954	0.26995		36.1425	0.70059		34.5323	5.49969		35.2921	2.22
	63.5378	0.2666		36.1686	0.71601		34.5572	5.47373		35.3176	2.24
	63.5801	0.31463		36.1927	0.64329		34.5822	5.49831		35.3411	2.21
	63.6224	0.2895		36.2208	0.64831		34.6052	5.56044		35.3666	2.22
	63.6647	0.24928		36.2469	0.7073		34.6282	5.51101		35.3921	2.21
	63.7035	0.27814		36.273	0.63859		34.6531	5.46876		35.4176	2.24
	63.7494	0.25933		36.2971	0.70093		34.6762	5.503		35.443	2.2
	63.7917	0.30625		36.3232	0.64563		34.6992	5.50908		35.4666	2.25
	63.8341	0.31649		36.3493	0.71702		34.7222	5.53531		35.4921	2.27
	63.8799	0.2342		36.3734	0.77231		34.7472	5.56127		35.5156	2.25
	63.9258	0.27348		36.3975	0.63826		34.7721	5.52344		35.5391	2.26
	63.9752	0.27982		36.4236	0.68317		34.7951	5.53117		35.5627	2.22
	64.021	0.29825		36.4477	0.70797		34.8201	5.57011		35.5862	2.24
	64.0669	0.25505		36.4718	0.73813		34.8431	5.55492		35.6117	2.26
	64.1127	0.26604		36.4959	0.62217		34.868	5.63528		35.6352	2.28
	64.1551	0.31389		36.52	0.75053		34.891	5.52482		35.6607	2.23
	64.1938	0.25933		36.5461	0.74148		34.916	5.56458		35.6842	2.27
	64.2397	0.31109		36.5702	0.65401		34.9409	5.56403		35.7097	2.25
	64.2856	0.3258		36.5943	0.71567		34.9639	5.50963		35.7332	2.29
	64.3314	0.32617		36.6204	0.76058		34.9889	5.58143		35.7568	2.24
	64.3702	0.31165		36.6465	0.70193		35.0138	5.51377		35.7842	2.26
	64.4125	0.30495		36.6706	0.71031		35.0388	5.54166		35.8117	2.25
	64.4549	0.26529		36.6967	0.75723		35.0618	5.53586		35.8352	2.27
	64.4972	0.33213		36.7228	0.67579		35.0848	5.54139		35.8587	2.2
	64.5395	0.27795		36.7469	0.75723		35.1097	5.5516		35.8842	2.27
	64.5854	0.2787		36.771	0.61782		35.1328	5.55188		35.9078	2.3
	64.6348	0.32022		36.7971	0.71634		35.1577	5.59496		35.9313	2.24
	64.6771	0.29024		36.8212	0.71668		35.1788	5.61153		35.9548	2.26
	64.7229	0.30514		36.8473	0.7207		35.2037	5.63252		35.9783	2.24
	64.7688	0.25654		36.8714	0.75053		35.2268	5.62561		36.0019	2.29
	64.8147	0.29471		36.8975	0.72271		35.2517	5.57701		36.0254	2.27
	64.857	0.29974		36.9236	0.73913		35.2747	5.61705		36.0509	2.23
	64.9028	0.32915		36.9497	0.73009		35.2997	5.59634		36.0764	2.25
	64.9452	0.26269		36.9738	0.66004		35.3246	5.59772		36.1019	2.24
	64.991	0.31091		36.9979	0.65032		35.3476	5.59468		36.1254	2.26
	65.0333	0.315		37.024	0.77164		35.3726	5.67422		36.1509	2.32
	65.0792	0.29471		37.0461	0.7264		35.3994	5.57121		36.1764	2.29
	65.1215	0.28428		37.0722	0.73679		35.4244	5.64936		36.2038	2.3
	65.1674	0.32915		37.0963	0.62888		35.4474	5.63528		36.2274	2.27
	65.2062	0.34368		37.1224	0.74919		35.4704	5.62506		36.2529	2.3
	65.252	0.30998		37.1465	0.74718		35.4934	5.61926		36.2764	2.29
	65.2979	0.33362		37.1726	0.75556		35.5165	5.66013		36.2999	2.27
	65.3402	0.27106		37.1987	0.72606		35.5395	5.58695		36.3234	2.32
	65.3826	0.30272		37.2248	0.67043		35.5625	5.70101		36.347	2.31
	65.4284	0.2813		37.2489	0.74919		35.5855	5.67974		36.3705	2.28
	65.4707	0.30439		37.275	0.74148		35.6085	5.69051		36.394	2.28
	65.5166	0.31072		37.3031	0.71333		35.6335	5.664		36.4176	2.34
	65.5589	0.3137		37.3292	0.75421		35.6584	5.70404		36.4411	2.3
	65.6048	0.31407		37.3533	0.6959		35.6834	5.66676		36.4666	2.34
	65.6471	0.29713		37.3774	0.79912		35.7083	5.65737		36.4901	2.33
	65.693	0.31165		37.4015	0.7455		35.7313	5.66621		36.5176	2.33
	65.7318	0.33716		37.4256	0.71769		35.7582	5.70211		36.5431	2.3
	65.7776	0.32096		37.4477	0.75489		35.7831	5.7347		36.5685	2.33
	65.8235	0.33679		37.4738	0.69892		35.8081	5.70763		36.594	2.35
	65.8693	0.31538		37.4979	0.73176		35.833	5.7358		36.6195	2.29
	65.9152	0.36844		37.524	0.66306		35.856	5.71399		36.645	2.31
	65.961	0.33586		37.5481	0.6768		35.879	5.70598		36.6685	2.32
	66.0069	0.28615		37.5742	0.715		35.9001	5.74851		36.6921	2.3
	66.0492	0.32953		37.6003	0.68853		35.9232	5.68692		36.7176	2.3
	66.0916	0.29303		37.6264	0.65535		35.9462	5.78247		36.7411	2.33
	66.1374	0.33288		37.6525	0.75556		35.9692	5.71288		36.7646	2.31
	66.1797	0.35243		37.6786	0.7331		35.9922	5.71564		36.7862	2.35
	66.2221	0.3299		37.7047	0.68719		36.0153	5.74851		36.8097	2.36
	66.2644	0.3003		37.7288	0.75924		36.0402	5.73691		36.8332	2.36
	66.3102	0.30402		37.7569	0.81957		36.0651	5.82776		36.8568	2.33
	66.3526	0.31854		37.781	0.70428		36.0901	5.78689		36.8823	2.37
	66.3949	0.30756		37.8031	0.66708		36.115	5.7416		36.9097	2.32
	66.4408	0.34666		37.8272	0.76661		36.1419	5.80788		36.9352	2.36
	66.4866	0.30923		37.8513	0.78639		36.1668	5.87747		36.9607	2.36
	66.5289	0.37216		37.8754	0.7445		36.1898	5.7463		36.9862	2.34
	66.5748	0.32059		37.8995	0.6778		36.2148	5.85289		37.0117	2.34
	66.6242	0.32189		37.9236	0.74115		36.2378	5.81451		37.0352	2.35
	66.67	0.32208		37.9497	0.67814		36.2608	5.77281		37.0607	2.38
	66.7159	0.36155		37.9758	0.75053		36.2858	5.80457		37.0842	2.33
	66.7547	0.30365		38.0019	0.74584		36.3088	5.81837		37.1097	2.38
	66.8005	0.3757		38.026	0.7321		36.3318	5.78275		37.1332	2.38
	66.8429	0.35057		38.0541	0.74584		36.3529	5.78468		37.1568	2.39
	66.8852	0.36769		38.0802	0.70797		36.3759	5.81948		37.1803	2.37
	66.924	0.34926		38.1043	0.77834		36.3989	5.78882		37.2058	2.36
	66.9698	0.37849		38.1304	0.71433		36.4239	5.86063		37.2274	2.37
	67.0122	0.32506		38.1565	0.72104		36.4469	5.80595		37.2509	2.38
	67.0545	0.33362		38.1806	0.73076		36.4738	5.90095		37.2764	2.39
	67.1004	0.32748		38.2067	0.76326		36.4987	5.83052		37.3019	2.39
	67.1462	0.33511		38.2308	0.71936		36.5237	5.90509		37.3254	2.43
	67.1921	0.33697		38.2569	0.79074		36.5486	5.91392		37.3509	2.39
	67.2344	0.3541		38.281	0.71634		36.5754	5.99401		37.3764	2.38
	67.2838	0.36695		38.3031	0.76293		36.5985	5.86007		37.4019	2.39
	67.3297	0.31072		38.3272	0.714		36.6215	5.84488		37.4254	2.39
	67.3755	0.34926		38.3513	0.81621		36.6445	5.90315		37.4509	2.39
	67.4214	0.30886		38.3754	0.776		36.6695	5.82003		37.4764	2.37
	67.4637	0.3649		38.4015	0.75489		36.6944	5.84958		37.4999	2.43
	67.506	0.36937		38.4276	0.74282		36.7174	5.89515		37.5254	2.43
	67.5483	0.40344		38.4557	0.71266		36.7385	5.95894		37.5489	2.41
	67.5871	0.40288		38.4798	0.72606		36.7615	5.87775		37.5744	2.41
	67.6295	0.34666		38.5059	0.74483		36.7846	5.91917		37.5979	2.42
	67.6718	0.31035		38.532	0.72707		36.8057	5.90923		37.6215	2.39
	67.7141	0.36974		38.5581	0.73578		36.8306	5.93491		37.647	2.45
	67.7565	0.38278		38.5822	0.73478		36.8575	5.8493		37.6705	2.48
	67.8023	0.32766		38.6063	0.75757		36.8805	5.95424		37.696	2.44
	67.8482	0.30532		38.6324	0.76527		36.9054	5.9327		37.7195	2.47
	67.894	0.36136		38.6585	0.70059		36.9323	5.90177		37.743	2.43
	67.9399	0.40139		38.6826	0.78505		36.9572	5.93878		37.7685	2.44
	67.9857	0.34926		38.7067	0.74517		36.9802	5.90426		37.7921	2.43
	68.0316	0.35708		38.7308	0.83599		37.0033	5.92193		37.8176	2.45
	68.0774	0.35019		38.7549	0.79074		37.0301	5.92608		37.8411	2.46
	68.1233	0.35131		38.777	0.6949		37.0532	5.95148		37.8666	2.41
	68.1656	0.35224		38.8031	0.7512		37.0762	5.96722		37.8901	2.45
	68.2115	0.35745		38.8292	0.69088		37.1011	6.01417		37.9156	2.4
	68.2538	0.35932		38.8553	0.81588		37.126	5.97661		37.9391	2.47
	68.2997	0.42336		38.8794	0.6825		37.1491	5.95424		37.9646	2.44
	68.3385	0.34033		38.9055	0.84839		37.1721	5.95811		37.9881	2.5
	68.3808	0.38035		38.9316	0.79879		37.1951	5.98158		38.0156	2.45
	68.4231	0.36751		38.9577	0.68953		37.2181	5.98352		38.0411	2.47
	68.4654	0.37533		38.9818	0.72171		37.2412	6.03184		38.0666	2.48
	68.5078	0.35745		39.0079	0.70193		37.2642	6.00423		38.0901	2.5
	68.5536	0.35634		39.032	0.72874		37.2891	6.00174		38.1136	2.46
	68.5995	0.35783		39.0581	0.7026		37.3141	6.03902		38.1372	2.47
	68.6453	0.38445		39.0822	0.76025		37.3371	5.99926		38.1607	2.46
	68.6877	0.40307		39.1083	0.81152		37.362	6.03157		38.1842	2.45
	68.737	0.36751		39.1345	0.81387		37.387	6.02052		38.2077	2.52
	68.7829	0.36863		39.1585	0.80884		37.41	6.03875		38.2332	2.51
	68.8288	0.37756		39.1826	0.76661		37.4349	6.01168		38.2568	2.44
	68.8746	0.4027		39.2087	0.73009		37.4599	6.03322		38.2823	2.51
	68.9169	0.37458		39.2328	0.76226		37.4829	6.052		38.3058	2.46
	68.9593	0.41554		39.2569	0.77332		37.5078	6.04068		38.3313	2.44
	69.0051	0.39041		39.281	0.7646		37.5328	6.06029		38.3548	2.48
	69.0474	0.39525		39.3071	0.71534		37.5577	6.1274		38.3803	2.47
	69.0898	0.34759		39.3312	0.73545		37.5826	6.05338		38.4078	2.5
	69.1321	0.35745		39.3553	0.90603		37.6057	6.05311		38.4332	2.48
	69.1744	0.36825		39.3814	0.71802		37.6287	6.0382		38.4568	2.47
	69.2132	0.36658		39.4075	0.66507		37.6517	6.06692		38.4823	2.51
	69.2591	0.42485		39.4336	0.84973		37.6747	6.12519		38.5058	2.49
	69.305	0.37477		39.4577	0.73277		37.6997	6.04151		38.5293	2.48
	69.3508	0.39618		39.4818	0.88291		37.7227	6.11524		38.5509	2.5
	69.3931	0.35336		39.5079	0.76661		37.7438	6.07161		38.5744	2.51
	69.439	0.40102		39.534	0.81018		37.7687	6.13347		38.5999	2.49
	69.4848	0.36304		39.5602	0.83197		37.7918	6.10116		38.6234	2.48
	69.5307	0.36676		39.5862	0.76594		37.8167	6.09619		38.6489	2.5
	69.5766	0.40903		39.6123	0.7646		37.8397	6.04979		38.6724	2.53
	69.6189	0.38966		39.6365	0.78873		37.8647	6.1354		38.6979	2.51
	69.6647	0.3878		39.6606	0.75857		37.8896	6.08625		38.7215	2.55
	69.7071	0.40717		39.6867	0.74282		37.9126	6.08763		38.747	2.56
	69.7529	0.38054		39.7107	0.67646		37.9376	6.10171		38.7744	2.54
	69.7952	0.40717		39.7348	0.75355		37.9644	6.13899		38.7999	2.49
	69.8411	0.37458		39.7589	0.76561		37.9874	6.15667		38.8234	2.56
	69.8834	0.40549		39.783	0.8313		38.0124	6.15446		38.8489	2.54
	69.9258	0.41927		39.8091	0.76661		38.0373	6.07299		38.8764	2.58
	69.9681	0.37272		39.8332	0.76494		38.0603	6.16247		38.8999	2.56
	70.0139	0.45129		39.8593	0.81655		38.0814	6.16937		38.9234	2.56
	70.028	0.40568		39.8834	0.9067		38.1045	6.11883		38.947	2.57
				39.9095	0.75891		38.1275	6.12933		38.9685	2.55
				39.9336	0.79745		38.1505	6.17379		38.9921	2.62
				39.9618	0.76963		38.1735	6.12574		39.0176	2.58
				39.9879	0.78404		38.1985	6.15584		39.0411	2.54
				40.014	0.715		38.2234	6.21798		39.0646	2.55
				40.0381	0.74617		38.2484	6.09619		39.0901	2.57
				40.0622	0.71802		38.2714	6.16854		39.1136	2.53
				40.0883	0.72908		38.2963	6.19312		39.1411	2.59
				40.1123	0.78672		38.3232	6.22598		39.1666	2.59
				40.1344	0.78438		38.3481	6.18014		39.1921	2.59
				40.1585	0.83096		38.373	6.16965		39.2156	2.55
				40.1846	0.8256		38.398	6.29309		39.2411	2.58
				40.2087	0.81387		38.421	6.23013		39.2666	2.59
				40.2328	0.72137		38.444	6.27818		39.2901	2.59
				40.2609	0.70529		38.4651	6.29392		39.3156	2.62
				40.285	0.78907		38.4901	6.17986		39.3391	2.6
				40.3111	0.83431		38.5112	6.20361		39.3646	2.6
				40.3372	0.77935		38.5342	6.25111		39.3862	2.57
				40.3634	0.80985		38.5591	6.1887		39.4097	2.63
				40.3895	0.76829		38.5822	6.19533		39.4332	2.6
				40.4156	0.77432		38.6071	6.25443		39.4568	2.59
				40.4417	0.73746		38.632	6.31905		39.4803	2.58
				40.4658	0.79544		38.657	6.25443		39.5058	2.6
				40.4899	0.80382		38.6819	6.34225		39.5332	2.59
				40.5119	0.73109		38.7069	6.26161		39.5587	2.64
				40.538	0.714		38.7299	6.30911		39.5842	2.65
				40.5601	0.77164		38.7567	6.31463		39.6097	2.58
				40.5862	0.77432		38.7817	6.25664		39.6332	2.6
				40.6083	0.79041		38.8047	6.28481		39.6568	2.62
				40.6344	0.83063		38.8277	6.29778		39.6803	2.57
				40.6606	0.80482		38.8527	6.31463		39.7058	2.64
				40.6846	0.81454		38.8757	6.3381		39.7313	2.66
				40.7127	0.81923		38.8987	6.25443		39.7568	2.64
				40.7389	0.8065		38.9217	6.31435		39.7803	2.63
				40.765	0.77097		38.9447	6.2884		39.8038	2.58
				40.7911	0.75053		38.9678	6.2906		39.8274	2.64
				40.8172	0.80549		38.9908	6.35909		39.8509	2.59
				40.8413	0.78203		39.0138	6.31601		39.8744	2.66
				40.8674	0.7321		39.0407	6.27459		39.8999	2.66
				40.8915	0.77298		39.0656	6.36268		39.9254	2.63
				40.9156	0.838		39.0906	6.37953		39.9489	2.62
				40.9417	0.8638		39.1155	6.34031		39.9764	2.65
				40.9638	0.73344		39.1404	6.26271		40.0019	2.67
				40.9879	0.8323		39.1635	6.41626		40.0273	2.62
				41.0119	0.84068		39.1865	6.36351		40.0509	2.65
				41.036	0.77566		39.2114	6.39361		40.0744	2.71
				41.0622	0.78672		39.2364	6.39278		40.0979	2.65
				41.0862	0.7827		39.2594	6.45409		40.1215	2.66
				41.1144	0.81454		39.2824	6.40714		40.147	2.68
				41.1384	0.77198		39.3054	6.35136		40.1724	2.68
				41.1646	0.81186		39.3284	6.38947		40.1979	2.67
				41.1927	0.77332		39.3515	6.42454		40.2215	2.67
				41.2188	0.82761		39.3745	6.40549		40.245	2.68
				41.2429	0.76863		39.3975	6.35219		40.2685	2.69
				41.267	0.84537		39.4244	6.43863		40.294	2.7
				41.2931	0.81152		39.4474	6.43476		40.3175	2.66
				41.3192	0.7951		39.4723	6.44636		40.343	2.7
				41.3433	0.76695		39.4973	6.46762		40.3685	2.67
				41.3674	0.78471		39.5241	6.46597		40.3921	2.7
				41.3915	0.74215		39.5472	6.45326		40.4156	2.7
				41.4156	0.7884		39.5702	6.4632		40.4391	2.67
				41.4376	0.83967		39.5951	6.4922		40.4646	2.68
				41.4618	0.76393		39.6181	6.44553		40.4881	2.65
				41.4899	0.74416		39.6431	6.50049		40.5117	2.67
				41.516	0.80046		39.6661	6.51043		40.5352	2.67
				41.5401	0.80482		39.691	6.53473		40.5607	2.71
				41.5662	0.75355		39.7141	6.52562		40.5862	2.7
				41.5923	0.79979		39.7371	6.46017		40.6097	2.68
				41.6184	0.80817		39.7601	6.48944		40.6371	2.72
				41.6445	0.79242		39.7831	6.50325		40.6626	2.75
				41.6686	0.80046		39.8081	6.49303		40.6881	2.71
				41.6947	0.82091		39.8311	6.55268		40.7117	2.72
				41.7188	0.85475		39.856	6.49165		40.7352	2.73
				41.7429	0.81789		39.881	6.52534		40.7607	2.74
				41.769	0.80448		39.904	6.56069		40.7842	2.71
				41.7951	0.84872		39.927	6.56345		40.8058	2.68
				41.8192	0.84537		39.9519	6.469		40.8313	2.73
				41.8433	0.84705		39.9769	6.56455		40.8568	2.72
				41.8674	0.83766		39.9999	6.564		40.8803	2.72
				41.8935	0.83163		40.0229	6.55158		40.9038	2.71
				41.9176	0.78304		40.0479	6.55158		40.9293	2.74
				41.9437	0.82962		40.0709	6.54771		40.9528	2.74
				41.9678	0.91072		40.0958	6.58168		40.9764	2.76
				41.9939	0.81856		40.1208	6.59631		41.0038	2.77
				42.018	0.80281		40.1457	6.48115		41.0293	2.75
				42.0421	0.84906		40.1707	6.55599		41.0568	2.79
				42.0682	0.83398		40.1937	6.64077		41.0803	2.74
				42.0943	0.86313		40.2167	6.59687		41.1038	2.77
				42.1184	0.80415		40.2397	6.70181		41.1293	2.7
				42.1425	0.73813		40.2627	6.61095		41.1528	2.75
				42.1666	0.83364		40.2858	6.62117		41.1744	2.76
				42.1947	0.80113		40.3107	6.61951		41.1979	2.78
				42.2188	0.81789		40.3356	6.69131		41.2234	2.79
				42.2449	0.84034		40.3606	6.62779		41.247	2.72
				42.273	0.8571		40.3817	6.70733		41.2724	2.76
				42.2971	0.84671		40.4066	6.5455		41.296	2.76
				42.3212	0.87252		40.4316	6.61509		41.3215	2.74
				42.3473	0.8189		40.4546	6.62144		41.345	2.76
				42.3714	0.81286		40.4795	6.59825		41.3705	2.77
				42.3955	0.83398		40.5045	6.59963		41.396	2.74
				42.4196	0.84772		40.5313	6.68965		41.4215	2.76
				42.4437	0.82962		40.5543	6.63636		41.447	2.73
				42.4678	0.87352		40.5774	6.67667		41.4725	2.72
				42.4939	0.76025		40.6023	6.62918		41.4979	2.78
				42.52	0.84236		40.6253	6.65652		41.5215	2.8
				42.5441	0.80683		40.6464	6.68109		41.545	2.79
				42.5702	0.87754		40.6694	6.67005		41.5685	2.8
				42.5943	0.82694		40.6944	6.67667		41.5921	2.8
				42.6204	0.90033		40.7174	6.7308		41.6156	2.85
				42.6465	0.79611		40.7424	6.62918		41.6391	2.77
				42.6726	0.89162		40.7673	6.65293		41.6626	2.79
				42.6987	0.81756		40.7922	6.69877		41.6881	2.81
				42.7248	0.86749		40.8152	6.71699		41.7136	2.81
				42.7489	0.83766		40.8402	6.70512		41.7371	2.82
				42.773	0.8437		40.8651	6.71451		41.7626	2.81
				42.7951	0.85207		40.8901	6.64933		41.7901	2.76
				42.8192	0.84135		40.915	6.74461		41.8136	2.86
				42.8453	0.87553		40.94	6.73135		41.8372	2.8
				42.8694	0.80348		40.963	6.7239		41.8626	2.82
				42.8955	0.83498		40.986	6.70871		41.8901	2.83
				42.9196	0.85677		41.009	6.71037		41.9136	2.82
				42.9457	0.87151		41.032	6.74351		41.9372	2.84
				42.9698	0.80147		41.0551	6.82773		41.9626	2.82
				42.9959	0.84403		41.0781	6.81089		41.9862	2.81
				43.022	0.87486		41.1011	6.75538		42.0097	2.82
				43.0481	0.85073		41.1241	6.71478		42.0332	2.79
				43.0742	0.7388		41.1491	6.81696		42.0568	2.83
				43.1023	0.81387		41.174	6.79929		42.0803	2.83
				43.1264	0.85509		41.1989	6.74323		42.1038	2.8
				43.1525	0.81219		41.222	6.82221		42.1313	2.83
				43.1746	0.86581		41.2488	6.80178		42.1568	2.87
				43.1987	0.91374		41.2738	6.79515		42.1823	2.83
				43.2228	0.8504		41.2987	6.79183		42.2058	2.84
				43.2469	0.91676		41.3217	6.85397		42.2313	2.83
				43.271	0.74416		41.3467	6.81475		42.2548	2.86
				43.2951	0.85408		41.3697	6.81586		42.2783	2.87
				43.3212	0.81085		41.3927	6.82221		42.3038	2.9
				43.3473	0.85408		41.4176	6.86888		42.3274	2.88
				43.3714	0.90301		41.4407	6.90975		42.3528	2.86
				43.3975	0.79041		41.4637	6.94731		42.3783	2.88
				43.4256	0.76762		41.4848	6.87496		42.4019	2.88
				43.4497	0.84269		41.5097	6.93682		42.4254	2.91
				43.4758	0.77432		41.5328	6.92687		42.4489	2.88
				43.5019	0.84135		41.5558	6.88987		42.4725	2.88
				43.528	0.80515		41.5807	6.88987		42.4979	2.87
				43.5521	0.79074		41.6056	6.87772		42.5215	2.88
				43.5762	0.81487		41.6325	6.93074		42.547	2.88
				43.6023	0.81621		41.6574	6.9081		42.5725	2.87
				43.6264	0.80314		41.6824	6.89677		42.5979	2.87
				43.6505	0.87352		41.7073	6.97493		42.6234	2.92
				43.6746	0.85878		41.7304	6.95946		42.647	2.88
				43.6987	0.71903		41.7534	6.89429		42.6705	2.89
				43.7228	0.81655		41.7764	6.94151		42.694	2.87
				43.7469	0.80683		41.8013	6.98432		42.7175	2.88
				43.773	0.85174		41.8263	6.96554		42.743	2.87
				43.8011	0.80281		41.8474	6.96719		42.7666	2.88
				43.8272	0.88425		41.8704	7.05805		42.7921	2.86
				43.8533	0.79275		41.8934	7.01663		42.8175	2.91
				43.8794	0.86615		41.9164	7.03347		42.8411	2.9
				43.9035	0.80717		41.9395	6.98321		42.8666	2.9
				43.9276	0.85677		41.9644	7.02436		42.892	2.9
				43.9517	0.90972		41.9893	7.03955		42.9175	2.88
				43.9778	0.91441		42.0143	7.02436		42.9411	2.93
				44.0059	0.82694		42.0392	7.02436		42.9666	2.91
				44.03	0.88023		42.0642	7.08539		42.9901	2.91
				44.0541	0.79745		42.0891	7.01497		43.0156	2.91
				44.0782	0.8514		42.1102	7.06689		43.0391	2.9
				44.1023	0.79745		42.1352	6.9868		43.0626	2.9
				44.1264	0.81253		42.1601	6.99481		43.0881	2.96
				44.1505	0.82124		42.1831	7.11383		43.1117	2.92
				44.1766	0.81789		42.2061	7.08732		43.1332	2.97
				44.2007	0.86481		42.2311	7.07407		43.1568	2.97
				44.2268	0.79879		42.256	7.07876		43.1823	3.01
				44.2529	0.80884		42.2809	7.08125		43.2077	2.95
				44.281	0.82962		42.3021	7.076		43.2332	2.98
				44.3051	0.75623		42.327	7.07186		43.2607	2.96
				44.3292	0.88391		42.35	7.1409		43.2862	2.94
				44.3553	0.86213		42.375	7.08843		43.3097	2.96
				44.3794	0.77432		42.398	7.07269		43.3352	2.99
				44.4035	0.82794		42.421	7.14117		43.3587	2.96
				44.4296	0.8266		42.4459	7.05418		43.3822	2.99
				44.4557	0.84504		42.469	7.13676		43.4058	2.94
				44.4798	0.79443		42.492	7.08567		43.4293	2.91
				44.5059	0.82928		42.5169	7.15056		43.4548	2.92
				44.53	0.79946		42.5419	7.1351		43.4783	2.99
				44.5541	0.80515		42.5649	7.16244		43.5038	2.98
				44.5782	0.76293		42.5898	7.14642		43.5254	2.97
				44.6023	0.79108		42.6148	7.11742		43.5509	3.02
				44.6284	0.86715		42.6378	7.171		43.5744	2.99
				44.6525	0.89899		42.6627	7.2069		43.5979	2.98
				44.6786	0.90201		42.6877	7.14062		43.6273	3.01
				44.7027	0.84001		42.7126	7.16299		43.6548	2.96
				44.7288	0.79845		42.7356	7.0876		43.6783	3
				44.7529	0.84537		42.7606	7.13814		43.7038	2.99
				44.779	0.87352		42.7836	7.22761		43.7273	2.96
				44.8031	0.93552		42.8066	7.17956		43.7509	2.99
				44.8272	0.88994		42.8316	7.18619		43.7744	3.01
				44.8533	0.77432		42.8546	7.18922		43.7979	2.98
				44.8794	0.87654		42.8776	7.25081		43.8215	3.01
				44.9035	0.88023		42.9006	7.15167		43.8469	2.99
				44.9296	0.90603		42.9256	7.20441		43.8705	3
				44.9577	0.89899		42.9486	7.26075		43.894	3.01
				44.9818	0.8018		42.9735	7.28478		43.9195	3.02
				45.0079	0.84302		42.9965	7.23148		43.943	3.03
				45.032	0.86514		43.0215	7.17431		43.9666	3.03
				45.0561	0.86649		43.0464	7.19088		43.992	3.01
				45.0802	0.85509		43.0733	7.27704		44.0175	3.02
				45.1043	0.81186		43.0963	7.27898		44.043	3.02
				45.1304	0.82325		43.1212	7.31543		44.0685	3.05
				45.1565	0.85744		43.1443	7.26683		44.096	3.02
				45.1806	0.8514		43.1673	7.26655		44.1195	3.04
				45.2047	0.86715		43.1922	7.24639		44.145	2.99
				45.2308	0.8323		43.2133	7.28422		44.1666	3.02
				45.2549	0.82359		43.2364	7.35823		44.1901	3.02
				45.279	0.87888		43.2594	7.28864		44.2136	3.04
				45.3051	0.86045		43.2843	7.26379		44.2371	3
				45.3332	0.75421		43.3054	7.40325		44.2607	3.03
				45.3593	0.87218		43.3323	7.37784		44.2862	3.09
				45.3854	0.79007		43.3572	7.28478		44.3097	3.05
				45.4095	0.89363		43.3802	7.35271		44.3332	3.03
				45.4336	0.82526		43.4052	7.28505		44.3587	3.07
				45.4577	0.83498		43.432	7.3262		44.3862	3.06
				45.4818	0.8199		43.457	7.32261		44.4097	3.07
				45.5059	0.87252		43.4819	7.36845		44.4332	3.05
				45.53	0.75824		43.5049	7.369		44.4587	3.01
				45.5561	0.83532		43.5299	7.35851		44.4842	3.06
				45.5802	0.87687		43.5529	7.33172		44.5077	3.09
				45.6063	0.83331		43.574	7.35906		44.5332	3.08
				45.6324	0.86213		43.597	7.3853		44.5607	3.02
				45.6565	0.85945		43.62	7.42589		44.5842	3.08
				45.6826	0.86883		43.6431	7.40021		44.6077	3.06
				45.7087	0.81353		43.6661	7.41015		44.6313	3.08
				45.7348	0.85375		43.6891	7.34967		44.6528	3.1
				45.7609	0.8256		43.714	7.44495		44.6783	3.06
				45.787	0.80951		43.739	7.49687		44.7019	3.06
				45.8131	0.87218		43.7639	7.43639		44.7273	3.07
				45.8372	0.91273		43.7889	7.44357		44.7548	3.07
				45.8613	0.85475		43.8138	7.42175		44.7803	3.14
				45.8854	0.86414		43.8387	7.43998		44.8058	3.08
				45.9095	0.85375		43.8637	7.46345		44.8293	3.09
				45.9336	0.89899		43.8867	7.45406		44.8528	3.11
				45.9557	0.8638		43.9116	7.41512		44.8783	3.09
				45.9818	0.93284		43.9347	7.42286		44.9019	3.11
				46.0079	0.86045		43.9596	7.40601		44.9254	3.11
				46.034	0.86146		43.9826	7.43639		44.9509	3.05
				46.0581	0.93988		44.0057	7.45848		44.9764	3.14
				46.0842	0.75824		44.0287	7.51537		45.0018	3.14
				46.1123	0.90938		44.0498	7.5532		45.0254	3.13
				46.1364	0.79209		44.0747	7.55652		45.0489	3.09
				46.1625	0.86917		44.0977	7.53553		45.0705	3.13
				46.1886	0.83465		44.1208	7.43528		45.094	3.12
				46.2127	0.91273		44.1476	7.4513		45.1215	3.14
				46.2388	0.84671		44.1726	7.5336		45.145	3.1
				46.2629	0.87252		44.1975	7.50349		45.1705	3.15
				46.289	0.87185		44.2224	7.50736		45.196	3.14
				46.3131	0.84772		44.2474	7.47367		45.2215	3.14
				46.3352	0.85207		44.2723	7.56535		45.2469	3.16
				46.3593	0.85509		44.2953	7.56259		45.2685	3.15
				46.3834	0.89061		44.3203	7.54216		45.2921	3.13
				46.4095	0.87218		44.3452	7.61092		45.3175	3.13
				46.4336	0.92346		44.3682	7.55265		45.3411	3.18
				46.4597	0.87654		44.3913	7.57364		45.3646	3.19
				46.4878	0.84839		44.4143	7.63467		45.3901	3.11
				46.5119	0.90067		44.4373	7.59269		45.4156	3.12
				46.538	0.88257		44.4603	7.63274		45.443	3.18
				46.5641	0.85911		44.4834	7.58634		45.4665	3.18
				46.5882	0.91575		44.5064	7.57557		45.4901	3.17
				46.6123	0.83699		44.5313	7.6355		45.5156	3.16
				46.6364	0.93117		44.5543	7.59877		45.5391	3.17
				46.6645	0.97708		44.5793	7.6239		45.5626	3.21
				46.6886	0.82191		44.6042	7.67692		45.5881	3.16
				46.7147	0.94692		44.6292	7.65511		45.6136	3.21
				46.7388	0.88559		44.6541	7.66615		45.6391	3.14
				46.7629	0.89397		44.6771	7.65731		45.6626	3.19
				46.787	0.83163		44.702	7.67747		45.6862	3.2
				46.8091	0.95596		44.727	7.67775		45.7097	3.2
				46.8352	0.78873		44.75	7.64323		45.7332	3.16
				46.8613	0.82895		44.773	7.72967		45.7587	3.2
				46.8874	0.89028		44.798	7.69984		45.7822	3.19
				46.9135	0.84269		44.8229	7.71862		45.8058	3.2
				46.9376	0.88056		44.8459	7.67361		45.8313	3.16
				46.9637	0.8876		44.869	7.70371		45.8567	3.21
				46.9898	0.91877		44.892	7.69846		45.8842	3.18
				47.0119	0.90771		44.915	7.78076		45.9097	3.22
				47.038	0.86581		44.9399	7.73077		45.9332	3.25
				47.0621	0.84671		44.9649	7.73519		45.9567	3.23
				47.0862	0.89665		44.9879	7.77358		45.9803	3.27
				47.1123	0.86514		45.0128	7.74928		46.0038	3.21
				47.1384	0.95898		45.0359	7.77717		46.0273	3.24
				47.1645	0.80817		45.0589	7.72635		46.0509	3.25
				47.1906	0.87587		45.0838	7.76364		46.0764	3.21
				47.2147	0.87051		45.1068	7.73077		46.0999	3.22
				47.2409	0.87017		45.1318	7.75425		46.1254	3.23
				47.267	0.92915		45.1548	7.78739		46.1489	3.24
				47.291	0.85341		45.1797	7.74955		46.1724	3.26
				47.3151	0.91139		45.2047	7.79125		46.1979	3.21
				47.3413	0.88961		45.2296	7.80285		46.2234	3.22
				47.3653	0.80985		45.2546	7.83185		46.2509	3.25
				47.3914	0.91843		45.2795	7.82411		46.2764	3.25
				47.4156	0.89128		45.3025	7.81832		46.3019	3.26
				47.4396	0.7894		45.3255	7.844		46.3254	3.21
				47.4657	0.96267		45.3505	7.83488		46.3489	3.28
				47.4878	0.92312		45.3735	7.8081		46.3724	3.23
				47.5119	0.93921		45.3965	7.84952		46.396	3.25
				47.538	0.80583		45.4196	7.89564		46.4175	3.26
				47.5641	0.85844		45.4426	7.84925		46.443	3.22
				47.5902	0.88056		45.4656	7.89592		46.4665	3.22
				47.6184	0.87453		45.4905	7.9274		46.492	3.31
				47.6445	0.90938		45.5136	7.90751		46.5156	3.24
				47.6686	0.88726		45.5385	7.93485		46.5411	3.26
				47.6927	0.85576		45.5615	7.8625		46.5665	3.26
				47.7188	0.92346		45.5865	7.83185		46.5901	3.25
				47.7429	0.92647		45.6114	7.90724		46.6156	3.27
				47.767	0.9429		45.6383	7.84621		46.6411	3.28
				47.791	0.86012		45.6613	7.98291		46.6666	3.28
				47.8171	0.89665		45.6862	7.99285		46.692	3.3
				47.8413	0.86782		45.7112	7.96109		46.7195	3.25
				47.8653	0.80515		45.7342	7.96551		46.743	3.29
				47.8894	0.83733		45.7553	7.939		46.7666	3.27
				47.9156	0.86615		45.7783	7.97738		46.7881	3.26
				47.9396	0.89095		45.8013	7.94424		46.8117	3.3
				47.9637	0.92379		45.8244	7.99782		46.8352	3.26
				47.9918	0.99618		45.8493	7.99616		46.8607	3.28
				48.02	0.92781		45.8742	7.94673		46.8842	3.25
				48.0461	0.93251		45.8972	7.94673		46.9077	3.33
				48.0722	0.75522		45.9222	8.05333		46.9332	3.26
				48.0963	0.95127		45.9471	8.07708		46.9567	3.35
				48.1204	0.85475		45.9701	8.0224		46.9842	3.3
				48.1445	0.91877		45.9951	7.97324		47.0097	3.35
				48.1686	0.97808		46.02	7.99395		47.0352	3.31
				48.1927	0.8571		46.0469	8.0536		47.0587	3.28
				48.2167	0.90435		46.0699	7.98429		47.0842	3.35
				48.2409	0.88224		46.0949	8.04366		47.1097	3.35
				48.267	0.89531		46.1179	8.02378		47.1332	3.35
				48.2931	0.83599		46.1409	8.06465		47.1587	3.33
				48.3171	0.87319		46.1639	8.01384		47.1822	3.36
				48.3413	0.97406		46.1869	8.11104		47.2077	3.36
				48.3674	0.85878		46.21	8.10221		47.2313	3.35
				48.3935	0.9191		46.233	8.07349		47.2548	3.36
				48.4196	0.94222		46.256	8.11601		47.2783	3.39
				48.4477	0.94926		46.2809	8.04725		47.2999	3.35
				48.4718	0.92748		46.3059	8.13093		47.3234	3.38
				48.4979	0.91944		46.3308	8.07763		47.3489	3.32
				48.522	0.94893		46.3558	8.09475		47.3764	3.32
				48.5461	0.8571		46.3807	8.137		47.4018	3.37
				48.5702	0.94859		46.4037	8.15468		47.4273	3.36
				48.5922	0.88123		46.4287	8.1312		47.4528	3.36
				48.6163	0.99283		46.4536	8.18533		47.4783	3.39
				48.6404	0.87888		46.4785	8.2505		47.5018	3.37
				48.6666	0.87654		46.5016	8.13479		47.5254	3.38
				48.6927	0.99417		46.5246	8.23007		47.5509	3.39
				48.7188	0.91039		46.5495	8.16351		47.5744	3.41
				48.7449	0.90134		46.5725	8.25133		47.5999	3.43
				48.771	1.04612		46.5956	8.22261		47.6234	3.38
				48.7951	0.91575		46.6186	8.20936		47.6469	3.37
				48.8212	0.98847		46.6416	8.22758		47.6705	3.37
				48.8453	0.92111		46.6646	8.18837		47.692	3.4
				48.8714	0.9305		46.6877	8.18782		47.7175	3.36
				48.8975	0.92815		46.7145	8.26265		47.743	3.37
				48.9236	0.91474		46.7395	8.14115		47.7685	3.39
				48.9497	0.96066		46.7644	8.23173		47.792	3.44
				48.9738	0.95596		46.7893	8.26321		47.8175	3.42
				48.9979	0.87855		46.8143	8.26403		47.843	3.39
				49.02	0.91709		46.8373	8.27039		47.8685	3.42
				49.0441	0.92446		46.8603	8.31595		47.894	3.42
				49.0682	0.99082		46.8833	8.22869		47.9175	3.44
				49.0943	0.91843		46.9083	8.32175		47.9411	3.41
				49.1204	0.91072		46.9332	8.28558		47.9665	3.42
				49.1465	0.83766		46.9562	8.29828		47.9901	3.39
				49.1726	0.94055		46.9793	8.33004		48.0156	3.45
				49.1987	0.98579		47.0042	8.32286		48.0411	3.44
				49.2248	0.9258		47.0272	8.28005		48.0646	3.42
				49.2489	0.87185		47.0502	8.33611		48.0862	3.43
				49.275	0.88224		47.0733	8.22896		48.1097	3.43
				49.2991	0.839		47.0982	8.32838		48.1352	3.45
				49.3232	0.93183		47.1212	8.34219		48.1587	3.48
				49.3513	0.99283		47.1462	8.37008		48.1842	3.42
				49.3754	0.94055		47.173	8.32838		48.2097	3.43
				49.3995	0.96602		47.198	8.39963		48.2332	3.44
				49.4236	0.89397		47.221	8.36235		48.2587	3.43
				49.4477	0.98847		47.244	8.36207		48.2822	3.43
				49.4718	1.00087		47.2689	8.44851		48.3077	3.44
				49.4959	0.87955		47.292	8.41206		48.3312	3.47
				49.522	0.9315		47.3169	8.45072		48.3567	3.46
				49.5481	0.96769		47.3399	8.42697		48.3783	3.44
				49.5722	0.91843		47.3649	8.4057		48.4038	3.46
				49.6003	0.97507		47.3879	8.49794		48.4293	3.48
				49.6264	1.00657		47.4128	8.40985		48.4528	3.43
				49.6505	1.01327		47.4359	8.5181		48.4803	3.52
				49.6766	0.91407		47.4589	8.4278		48.5058	3.47
				49.7007	0.92614		47.4819	8.48413		48.5293	3.5
				49.7248	0.92915		47.5068	8.50043		48.5528	3.49
				49.7509	1.03539		47.5299	8.47336		48.5763	3.53
				49.775	0.96367		47.5548	8.53992		48.6018	3.47
				49.7991	0.9754		47.5778	8.52639		48.6254	3.49
				49.8272	0.96066		47.6008	8.46563		48.6489	3.49
				49.8513	0.89497		47.6258	8.49021		48.6744	3.47
				49.8754	0.94323		47.6507	8.50291		48.6979	3.53
				49.9015	0.91474		47.6737	8.4811		48.7234	3.5
				49.9256	0.98009		47.6968	8.54351		48.7469	3.5
				49.9497	0.92413		47.7198	8.53384		48.7724	3.51
				49.9758	0.8809		47.7447	8.52004		48.7979	3.53
				50.0019	0.96133		47.7697	8.5656		48.8214	3.49
				50.028	0.9067		47.7927	8.54157		48.8469	3.52
				50.0521	0.9506		47.8195	8.55511		48.8744	3.5
				50.0782	0.89195		47.8445	8.56864		48.8999	3.51
				50.1023	0.95798		47.8675	8.60343		48.9234	3.56
				50.1264	0.96334		47.8905	8.58079		48.9469	3.51
				50.1525	0.89397		47.9155	8.56947		48.9724	3.53
[truncated: 1,493 more rows]
