# Supplementary material for: Microchannelled alkylated chitosan sponge to treat noncompressible hemorrhages and facilitate wound healing
Source: Nat Commun. 2021 Aug 5;12:4733. doi: 10.1038/s41467-021-24972-2 (PMC8342549; doi:10.1038/s41467-021-24972-2)
Supplement: Supplementary file 19 — Source Data [file 41467_2021_24972_MOESM19_ESM.zip › Source Data/Fig.1i.xlsx]

## Sheet: Sheet1
1% (w/v) + 200μm	2% (w/v) + 200μm	4% (w/v) + 200μm	4% (w/v) + 400μm				One-way ANOVA
0.4	1.7	22	10		Tukey's multiple comparisons test	Mean Diff.	95.00% CI of diff.	Significant?	Summary	Adjusted P Value
0.8	1.4	25	8.2		1% (w/v) + 200μm vs. 2% (w/v) + 200μm	-0.9833	-3.944 to 1.978	No	ns	0.7195
0.6	1.65	23	6.7		1% (w/v) + 200μm vs. 4% (w/v) + 200μm	-22.73	-25.69 to -19.77	Yes	****	<0.0001
					1% (w/v) + 200μm vs. 4% (w/v) + 400μm	-7.7	-10.66 to -4.739	Yes	***	0.0002
					2% (w/v) + 200μm vs. 4% (w/v) + 200μm	-21.75	-24.71 to -18.79	Yes	****	<0.0001
					2% (w/v) + 200μm vs. 4% (w/v) + 400μm	-6.717	-9.678 to -3.756	Yes	***	0.0004
					4% (w/v) + 200μm vs. 4% (w/v) + 400μm	15.03	12.07 to 17.99	Yes	****	<0.0001
