# Supplementary material for: Microchannelled alkylated chitosan sponge to treat noncompressible hemorrhages and facilitate wound healing
Source: Nat Commun. 2021 Aug 5;12:4733. doi: 10.1038/s41467-021-24972-2 (PMC8342549; doi:10.1038/s41467-021-24972-2)
Supplement: Supplementary file 19 — Source Data [file 41467_2021_24972_MOESM19_ESM.zip › Source Data/Fig.1j.xlsx]

## Sheet: Sheet1
ACS	Strain (%)	Compressive stress (kPa)	MACS-1	Strain (%)	Compressive stress (kPa)	MACS-2	Strain (%)	Compressive stress (kPa)	MACS-3	Strain (%)	Compressive stress (kPa)	MCS-2	Strain (%)	Compressive stress (kPa)
	0	-0.06266		0	-0.02464		0	-0.02335		0	-0.0111		0	-0.11653
	0	0.00060116		0	-0.03977		0	-0.01782		0	-0.00788		0	-0.0755
	0	-0.03608		0.0038	-0.02579		0.00156	-0.06842		0.00148	-0.01187		0	-0.10751
	0.02241	0.02758		0.02469	0.02476		0.01565	0.000695248		0.01329	-0.0448		0.02347	-0.0755
	0.06499	0.08463		0.06268	0.07281		0.04538	0.0524		0.03987	-0.02826		0.06807	0.05518
	0.1098	0.13683		0.09687	0.10537		0.07355	0.10908		0.06645	-0.01156		0.11737	-0.00972
	0.1479	0.1607		0.12536	0.12892		0.10016	0.05157		0.09302	0.018		0.15728	0.0511
	0.18151	0.18767		0.15195	0.17334		0.12363	0.12981		0.11665	-0.01034		0.19249	0.07235
	0.21513	0.22784		0.17854	0.21967		0.14554	0.09166		0.1388	0.01938		0.2277	0.0479
	0.24426	0.25326		0.20323	0.1429		0.16901	0.08031		0.16094	0.00038806		0.25822	0.10058
	0.27339	0.28528		0.22792	0.2599		0.19092	0.09967		0.18162	-0.00834		0.28404	0.16431
	0.30252	0.33632		0.25071	0.17871		0.21127	0.07478		0.20081	0.05232		0.31455	0.16053
	0.33165	0.35398		0.2792	0.26429		0.23161	0.13672		0.22001	0.08173		0.34272	0.14889
	0.36302	0.37552		0.30389	0.31522		0.25196	0.22215		0.2392	0.03761		0.37324	0.20826
	0.38992	0.4217		0.33048	0.32174		0.27073	0.12842		0.2584	0.037		0.40141	0.16839
	0.41905	0.39143		0.35517	0.35122		0.29108	0.22021		0.27612	0.04987		0.43192	0.19283
	0.44818	0.52591		0.37987	0.41383		0.30986	0.29017		0.29383	0.04098		0.46244	0.21728
	0.47507	0.55677		0.40456	0.46821		0.3302	0.29902		0.31155	0.05048		0.4953	0.24202
	0.50644	0.5069		0.42925	0.47492		0.34898	0.26087		0.32927	0.0442		0.52582	0.26152
	0.53557	0.57481		0.45204	0.46055		0.36776	0.2169		0.34847	0.00606		0.55634	0.23445
	0.56246	0.64312		0.47483	0.45691		0.38654	0.30731		0.36619	0.01065		0.58685	0.28742
	0.5916	0.5785		0.49952	0.52202		0.40532	0.29321		0.38686	0.04236		0.61737	0.34446
	0.61849	0.70134		0.52232	0.48277		0.42566	0.27468		0.40605	0.00973		0.64789	0.36541
	0.64538	0.65263		0.54511	0.518		0.44601	0.35625		0.42377	0.05998		0.6784	0.37531
	0.67227	0.66583		0.5679	0.56836		0.46479	0.35874		0.44444	0.03286		0.70657	0.3139
	0.69916	0.75684		0.59069	0.59306		0.4867	0.4107		0.46364	0.04236		0.73474	0.36017
	0.72605	0.76266		0.61348	0.62274		0.50704	0.42066		0.48136	0.03623		0.76291	0.3951
	0.75518	0.74384		0.63628	0.61296		0.52739	0.38555		0.49908	0.04941		0.79108	0.41401
	0.78207	0.82224		0.66287	0.61565		0.54929	0.40879		0.51679	0.03639		0.81925	0.38055
	0.8112	0.83834		0.68566	0.63996		0.56807	0.3944		0.53599	0.06243		0.84742	0.42187
	0.83809	0.88822		0.71035	0.65681		0.58842	0.39053		0.55519	0.04052		0.87324	0.38811
	0.86947	0.8886		0.73504	0.69358		0.6072	0.43837		0.57438	0.09521		0.90375	0.40121
	0.89412	0.91849		0.75973	0.67692		0.62598	0.43892		0.5921	0.07683		0.93427	0.50947
	0.92549	0.95827		0.78632	0.69779		0.64632	0.41872		0.60982	0.07928		0.96244	0.44865
	0.95462	0.92101		0.80722	0.72249		0.6651	0.4461		0.62754	0.07959		0.99296	0.40063
	0.98375	0.9835		0.83191	0.73685		0.68544	0.49144		0.64378	0.08556		1.02582	0.53043
	1.01064	1.0388		0.8566	0.76193		0.70266	0.44639		0.66297	0.10072		1.05634	0.50714
	1.03977	1.05181		0.87939	0.74585		0.72144	0.47264		0.68217	0.05324		1.08685	0.50685
	1.06666	1.13952		0.90218	0.77323		0.74022	0.4367		0.70136	0.09169		1.11737	0.55371
	1.09355	1.12496		0.92687	0.79775		0.759	0.50249		0.72056	0.1093		1.14788	0.49026
	1.1182	1.1599		0.95156	0.84963		0.77934	0.57937		0.73975	0.06534		1.17605	0.53508
	1.1451	1.19948		0.97436	0.82837		0.79969	0.47264		0.75895	0.0897		1.20187	0.515
	1.17423	1.24819		0.99525	0.86035		0.82003	0.54148		0.77667	0.10486		1.23474	0.49754
	1.20112	1.20938		1.01804	0.85805		0.83881	0.61171		0.79439	0.09077		1.26291	0.57321
	1.23025	1.23926		1.04273	0.9356		0.86072	0.52738		0.81211	0.11574		1.29108	0.57612
	1.25938	1.32096		1.06552	0.90477		0.88106	0.5849		0.82982	0.09123		1.31925	0.58718
	1.28851	1.30078		1.09022	0.91033		0.89984	0.60811		0.84902	0.09414		1.34507	0.5898
	1.3154	1.37278		1.11491	0.90286		0.92019	0.59263		0.86674	0.0969		1.37324	0.62094
	1.34453	1.38403		1.1377	0.89462		0.93896	0.58932		0.88593	0.10762		1.40141	0.6547
	1.37591	1.43216		1.16049	0.93675		0.95931	0.58516		0.90513	0.07438		1.43192	0.62414
	1.40504	1.41139		1.18518	0.93599		0.97809	0.67254		0.92285	0.09169		1.46244	0.69166
	1.43193	1.48513		1.20797	0.94327		0.99843	0.66369		0.94204	0.10639		1.49295	0.60231
	1.46106	1.56606		1.23267	0.97198		1.01721	0.66369		0.95976	0.11175		1.52347	0.67798
	1.49019	1.57188		1.25736	1.00875		1.03756	0.61254		0.97896	0.08816		1.55399	0.61221
	1.51708	1.56509		1.28015	1.02426		1.05477	0.65926		0.99668	0.10609		1.5845	0.73124
	1.54173	1.5971		1.30484	1.04398		1.07355	0.66065		1.01587	0.10946		1.61502	0.66022
	1.56862	1.66347		1.32763	1.01391		1.09389	0.6894		1.03507	0.14408		1.64319	0.71145
	1.59551	1.66483		1.35042	1.0591		1.11111	0.68995		1.05426	0.07836		1.6737	0.74026
	1.62241	1.7149		1.37701	1.00932		1.13145	0.64904		1.07198	0.13473		1.70187	0.66808
	1.65154	1.75351		1.40171	1.03459		1.15336	0.70045		1.0897	0.14515		1.73239	0.75277
	1.67843	1.76283		1.4245	1.10391		1.17214	0.71429		1.10889	0.1453		1.76056	0.69282
	1.70756	1.80746		1.44919	1.048		1.19092	0.67336		1.12661	0.12784		1.79108	0.75976
	1.73445	1.83657		1.47198	1.1265		1.21126	0.69686		1.14433	0.14591		1.81924	0.72221
	1.76358	1.8779		1.49477	1.10429		1.23161	0.72922		1.16057	0.14239		1.84507	0.85318
	1.79495	1.89906		1.51757	1.10735		1.25039	0.78616		1.17977	0.12937		1.87323	0.79526
	1.82633	1.9532		1.54036	1.09261		1.27073	0.68083		1.19749	0.16813		1.90375	0.77082
	1.85322	1.96484		1.56315	1.15006		1.28951	0.74691		1.21816	0.15373		1.93427	0.81767
	1.88011	2.04091		1.58974	1.16786		1.30986	0.77262		1.23883	0.1237		1.96244	0.83804
	1.91148	2.04052		1.61253	1.20233		1.3302	0.71455		1.25803	0.1237		1.99295	0.90382
	1.93837	2.10029		1.63532	1.19696		1.34898	0.75134		1.27427	0.12554		2.02112	0.82204
	1.96302	2.14007		1.66191	1.17781		1.36932	0.78174		1.29346	0.15449		2.05164	0.89538
	1.99215	2.1816		1.68661	1.25307		1.38967	0.82017		1.31118	0.12248		2.07981	0.90323
	2.02128	2.20625		1.7075	1.22166		1.40845	0.76876		1.33038	0.12968		2.11032	0.86045
	2.04593	2.22992		1.73409	1.20826		1.42723	0.73916		1.3481	0.16491		2.13849	0.89799
	2.07506	2.30522		1.75878	1.20942		1.44601	0.86857		1.36581	0.1358		2.16901	0.8654
	2.09971	2.2959		1.78347	1.23564		1.46635	0.75464		1.38353	0.1911		2.19718	0.84095
	2.12661	2.33452		1.80626	1.30725		1.48513	0.79722		1.40125	0.1162		2.22769	0.86918
	2.15574	2.41272		1.82906	1.22971		1.50391	0.83841		1.42045	0.16445		2.25821	0.91778
	2.18263	2.43756		1.85375	1.28006		1.52269	0.8		1.43817	0.1214		2.28638	0.82291
	2.21176	2.48064		1.87464	1.31912		1.54303	0.78367		1.45588	0.16322		2.3169	0.98094
	2.24313	2.48317		1.89553	1.27795		1.56338	0.8492		1.47508	0.15618		2.34741	0.93205
	2.27226	2.54158		1.92022	1.2793		1.58216	0.87077		1.4928	0.14576		2.37793	0.91778
	2.30139	2.57418		1.94302	1.32851		1.6025	0.85639		1.51347	0.18574		2.4061	0.95766
	2.33053	2.63511		1.96771	1.36335		1.62128	0.93326		1.53267	0.11558		2.43427	0.8558
	2.35966	2.65588		1.9905	1.30036		1.64162	0.87297		1.55186	0.17165		2.46478	0.99258
	2.38431	2.69255		2.01519	1.36776		1.66197	0.85888		1.57106	0.14821		2.49295	0.86773
	2.41344	2.73214		2.03988	1.35455		1.68231	0.83731		1.58877	0.13626		2.52112	0.98996
	2.44033	2.78764		2.06267	1.36124		1.70266	0.91335		1.60649	0.1548		2.54929	0.98851
	2.46946	2.84314		2.08926	1.39724		1.723	0.97335		1.62421	0.1934		2.57981	0.95707
	2.49635	2.86429		2.11396	1.43363		1.74178	0.90947		1.64193	0.19509		2.60797	0.93757
	2.52324	2.88331		2.13865	1.35148		1.76056	0.8987		1.65965	0.16031		2.63849	1.00655
	2.55013	2.94425		2.16144	1.37179		1.77934	0.92467		1.67737	0.14883		2.66666	0.98647
	2.57702	2.94754		2.18803	1.39649		1.79655	0.98467		1.69656	0.16215		2.69718	1.01295
	2.60392	3.00401		2.21272	1.39744		1.8169	0.92137		1.71428	0.19509		2.72769	1.02197
	2.63081	3.06378		2.23361	1.41735		1.83568	0.96588		1.73348	0.17303		2.75586	1.10433
	2.65994	3.09153		2.25451	1.4478		1.85446	0.91667		1.75267	0.17073		2.78873	1.08833
	2.68907	3.16566		2.2773	1.43746		1.8748	0.94569		1.76891	0.17395		2.81924	1.03944
	2.71596	3.20991		2.30009	1.44453		1.89514	0.96311		1.78959	0.16797		2.84976	1.07465
	2.74733	3.26832		2.32288	1.49222		1.91549	1.02228		1.80878	0.19815		2.87793	1.06388
	2.7787	3.29122		2.34567	1.46273		1.93583	1.05104		1.82798	0.19769		2.9061	1.13548
	2.8056	3.36205		2.36847	1.49126		1.95461	0.98716		1.84717	0.19769		2.93427	1.05399
	2.83249	3.34672		2.39506	1.55254		1.97496	0.99822		1.86637	0.19095		2.96243	1.11947
	2.86162	3.42939		2.41785	1.5217		1.9953	1.05353		1.88556	0.19325		2.98826	1.05486
	2.88851	3.4779		2.44254	1.54563		2.01564	1.04523		1.90328	0.20382		3.01877	1.12907
	2.91764	3.53165		2.46913	1.51788		2.03599	1.02338		1.91952	0.22511		3.04694	1.15148
	2.94453	3.58405		2.49572	1.50466		2.05633	1.07481		1.93724	0.22726		3.07746	1.17331
	2.97142	3.65449		2.51851	1.57953		2.07511	1.11739		1.95496	0.18513		3.10563	1.14246
	3.00055	3.65896		2.5413	1.58259		2.09233	1.02338		1.97268	0.22618		3.13614	1.18699
	3.0252	3.73367		2.566	1.54563		2.11111	1.05684		1.99187	0.19968		3.16666	1.17098
	3.05209	3.75152		2.59069	1.59619		2.12989	1.07924		2.00959	0.22006		3.19718	1.16516
	3.08123	3.81711		2.61348	1.58126		2.14866	1.0784		2.02879	0.2366		3.22769	1.18524
	3.11036	3.84855		2.63627	1.57226		2.16744	1.1138		2.04651	0.20428		3.26056	1.17127
	3.13725	3.87843		2.66096	1.60423		2.18779	1.03611		2.06718	0.19953		3.28872	1.17913
	3.16638	3.93296		2.68375	1.62625		2.20657	1.069		2.08637	0.20489		3.31924	1.16778
	3.19327	3.95082		2.70655	1.66551		2.22691	1.11076		2.10409	0.17165		3.34976	1.1899
	3.2224	4.04338		2.72744	1.64291		2.24726	1.08836		2.12181	0.19616		3.37793	1.18815
	3.24929	4.06026		2.75023	1.63372		2.2676	1.14365		2.14101	0.23675		3.40375	1.17797
	3.27618	4.11188		2.77302	1.67067		2.28794	1.18043		2.1602	0.20229		3.43192	1.20649
	3.30531	4.17631		2.79771	1.6701		2.30829	1.16605		2.18087	0.25912		3.46009	1.13839
	3.33445	4.19067		2.82241	1.66205		2.32863	1.09305		2.19859	0.24411		3.48591	1.26411
	3.36134	4.25646		2.8471	1.72123		2.34898	1.09389		2.21631	0.22879		3.51642	1.26353
	3.39047	4.32903		2.87179	1.68197		2.36932	1.13343		2.23551	0.21944		3.54459	1.17942
	3.41736	4.32438		2.89648	1.70859		2.3881	1.17682		2.25322	0.26034		3.57511	1.28361
	3.44425	4.39171		2.92307	1.71586		2.40688	1.17158		2.27094	0.20458		3.60563	1.2289
	3.47338	4.41772		2.94586	1.7465		2.42566	1.14559		2.28866	0.27689		3.63379	1.29874
	3.50475	4.53085		2.96865	1.75435		2.44444	1.19757		2.30638	0.23308		3.66431	1.30136
	3.53164	4.5553		2.99145	1.77943		2.46322	1.20226		2.3241	0.22848		3.69717	1.32901
	3.55853	4.62206		3.01614	1.76565		2.482	1.1901		2.34182	0.2775		3.72769	1.297
	3.58543	4.63875		3.04083	1.7105		2.50078	1.15389		2.36101	0.21653		3.75821	1.22016
	3.61456	4.67542		3.06362	1.80681		2.52112	1.18816		2.38168	0.24533		3.78872	1.33978
	3.64145	4.76178		3.08641	1.84837		2.5399	1.17876		2.40088	0.23201		3.81689	1.2676
	3.66834	4.7546		3.1092	1.82806		2.55868	1.18125		2.42008	0.28302		3.84741	1.38896
	3.69523	4.81592		3.1301	1.80375		2.58059	1.15305		2.43779	0.23614		3.87323	1.35055
	3.72436	4.82194		3.15289	1.81025		2.6025	1.24319		2.45699	0.26448		3.90375	1.26644
	3.75349	4.91295		3.17758	1.84396		2.62128	1.16328		2.47471	0.24349		3.93192	1.30806
	3.78038	4.99523		3.20227	1.85449		2.64319	1.1901		2.49243	0.24334		3.96008	1.33192
	3.80951	5.01444		3.22696	1.84951		2.66197	1.28881		2.51162	0.24319		3.98591	1.37877
	3.83865	5.08818		3.24975	1.82922		2.68074	1.24705		2.53082	0.26678		4.01407	1.35375
	3.86778	5.12583		3.27445	1.83591		2.69952	1.22687		2.54854	0.24778		4.04459	1.29438
	3.89467	5.1726		3.29914	1.87171		2.71987	1.22134		2.56625	0.2798		4.07276	1.31446
	3.92604	5.18851		3.32383	1.84549		2.74021	1.25508		2.58397	0.268		4.10328	1.4332
	3.95517	5.25235		3.34662	1.91251		2.75899	1.25451		2.60317	0.2559		4.13379	1.37121
	3.98206	5.30281		3.37131	1.897		2.77777	1.32502		2.61941	0.26525		4.16431	1.31184
	4.00895	5.36452		3.396	1.94295		2.79655	1.23766		2.63861	0.25498		4.19483	1.42243
	4.03584	5.37519		3.4188	1.94085		2.81533	1.26227		2.65632	0.26816		4.22769	1.36801
	4.06498	5.47707		3.44349	1.90178		2.83411	1.28106		2.67552	0.29389		4.25821	1.38925
	4.08963	5.42254		3.46818	1.9554		2.85289	1.29848		2.69471	0.27582		4.28637	1.34996
	4.11652	5.49454		3.49097	1.97799		2.87323	1.34908		2.71539	0.31687		4.31454	1.40206
	4.14341	5.53393		3.51376	1.98604		2.89358	1.26751		2.73458	0.28057		4.34506	1.3878
	4.17254	5.58109		3.53655	1.95386		2.91236	1.30595		2.75082	0.28562		4.37558	1.446
	4.19943	5.62242		3.56124	1.96401		2.9327	1.30013		2.76854	0.29405		4.40375	1.42359
	4.22856	5.69849		3.58404	1.98143		2.95461	1.31147		2.78626	0.26663		4.43191	1.41341
	4.25769	5.72663		3.60873	2.02528		2.97495	1.35101		2.80546	0.29052		4.45774	1.51992
	4.28682	5.77223		3.63152	1.94945		2.99373	1.29683		2.82317	0.29359		4.4859	1.50246
	4.31371	5.83685		3.65431	2.045		3.01251	1.39055		2.84237	0.28654		4.51407	1.46754
	4.34285	5.84869		3.679	2.04902		3.03286	1.35267		2.86157	0.28853		4.54224	1.50304
	4.37422	5.92689		3.7018	1.9933		3.0532	1.40022		2.88076	0.31304		4.57276	1.43582
	4.40335	5.9822		3.72459	2.04463		3.07198	1.37064		2.897	0.2824		4.60562	1.47452
	4.43024	6.03304		3.74928	2.03658		3.09076	1.40686		2.91472	0.28485		4.63379	1.485
	4.45937	6.09398		3.77397	2.05611		3.1111	1.38335		2.93392	0.28531		4.66431	1.4754
	4.4885	6.12833		3.79676	2.07583		3.12988	1.40355		2.95311	0.31335		4.69482	1.41836
	4.51315	6.11862		3.81955	2.03906		3.1471	1.36124		2.97083	0.27674		4.72534	1.4786
	4.5378	6.23215		3.84425	2.02318		3.16744	1.44252		2.99003	0.31764		4.75351	1.42854
	4.56469	6.22962		3.86894	2.07775		3.18622	1.4182		3.00922	0.30247		4.78403	1.50625
	4.59159	6.28415		3.89363	2.09689		3.205	1.40853		3.02694	0.26234		4.81454	1.51818
	4.62072	6.28823		3.91832	2.1059		3.22534	1.43921		3.04466	0.28761		4.84271	1.51177
	4.64761	6.34645		3.94301	2.13672		3.24569	1.35958		3.06385	0.31656		4.87323	1.49897
	4.67674	6.37633		3.9658	2.11987		3.26603	1.50446		3.08305	0.30661		4.9014	1.54961
	4.70587	6.43901		3.98859	2.17386		3.28481	1.41654		3.10077	0.32177		4.92957	1.49373
	4.73276	6.48849		4.01329	2.12944		3.30359	1.49977		3.11849	0.2798		4.96008	1.59675
	4.76189	6.54225		4.03608	2.18592		3.32394	1.41322		3.13768	0.29619		4.9859	1.63081
	4.79327	6.61715		4.05887	2.16486		3.34271	1.4721		3.15688	0.34291		5.01407	1.52953
	4.8224	6.64646		4.07976	2.14016		3.36306	1.42318		3.17312	0.32897		5.04459	1.56474
	4.84929	6.681		4.10445	2.14744		3.38184	1.52741		3.19231	0.30216		5.07276	1.57609
	4.87842	6.74523		4.12914	2.207		3.40218	1.47543		3.21299	0.31641		5.10327	1.55106
	4.90755	6.72563		4.15384	2.19704		3.42253	1.48648		3.23218	0.31503		5.13144	1.59093
	4.93444	6.77647		4.17663	2.21235		3.44131	1.4406		3.2499	0.35624		5.16196	1.57929
	4.96133	6.83566		4.19942	2.20986		3.46165	1.47598		3.26762	0.34965		5.19013	1.57406
	4.98822	6.89019		4.22411	2.23457		3.48199	1.47239		3.28681	0.33418		5.22064	1.6212
	5.01735	6.9422		4.2469	2.22709		3.50077	1.55644		3.30453	0.31243		5.25116	1.68872
	5.04425	6.97965		4.27349	2.27783		3.51955	1.52188		3.32077	0.34506		5.28168	1.62557
	5.0689	7.04602		4.30008	2.20259		3.5399	1.51082		3.33997	0.28639		5.30985	1.67242
	5.09579	7.05068		4.32288	2.2899		3.55868	1.53847		3.35917	0.31243		5.34036	1.6666
	5.12492	7.0662		4.34757	2.25122		3.57746	1.57026		3.37688	0.31365		5.37088	1.58977
	5.14957	7.08891		4.37036	2.30273		3.59467	1.50889		3.3946	0.33893		5.39905	1.63022
	5.18094	7.18069		4.39315	2.27075		3.61658	1.57552		3.4138	0.35287		5.42956	1.65845
	5.21007	7.22086		4.41594	2.35959		3.63692	1.61173		3.43299	0.30017		5.46008	1.62324
	5.2392	7.28956		4.43684	2.33815		3.65727	1.58105		3.44923	0.35532		5.48825	1.73296
	5.26833	7.32294		4.45963	2.38411		3.67605	1.54316		3.46991	0.37186		5.51642	1.64798
	5.29747	7.36408		4.48432	2.29756		3.69639	1.60592		3.4891	0.31411		5.54693	1.66689
	5.3266	7.44189		4.50711	2.38716		3.71517	1.57993		3.50977	0.35655		5.5751	1.67504
	5.35573	7.45257		4.5299	2.34581		3.73552	1.59874		3.52749	0.33985		5.60562	1.66456
	5.38038	7.48614		4.55649	2.36937		3.75586	1.60343		3.54521	0.34613		5.63379	1.72161
	5.40951	7.49371		4.57929	2.42259		3.77777	1.62059		3.56441	0.35057		5.66196	1.70909
	5.43864	7.57114		4.60398	2.40326		3.79655	1.51248		3.58212	0.34827		5.69013	1.67213
	5.46553	7.59345		4.62867	2.43044		3.81533	1.60178		3.59837	0.36405		5.7183	1.66893
	5.49242	7.6245		4.65526	2.4561		3.83567	1.57468		3.61609	0.32223		5.74881	1.6928
	5.51707	7.68214		4.67805	2.4402		3.85445	1.66482		3.6338	0.36911		5.77933	1.78563
	5.54396	7.7029		4.70464	2.41263		3.87323	1.61173		3.653	0.35823		5.8075	1.74955
	5.57085	7.78169		4.72743	2.46395		3.89044	1.54536		3.67072	0.35823		5.83801	1.79
	5.59999	7.76053		4.75023	2.44806		3.90922	1.59017		3.68991	0.36145		5.86618	1.72364
	5.62912	7.82787		4.77302	2.45303		3.92957	1.69024		3.70911	0.37355		5.8967	1.76293
	5.65825	7.8302		4.79581	2.43274		3.94835	1.66757		3.72683	0.34797		5.92722	1.76934
	5.68514	7.90666		4.8186	2.46817		3.96713	1.74002		3.74602	0.36129		5.95773	1.75304
	5.71427	7.96565		4.83949	2.47449		3.98904	1.68528		3.76522	0.38933		5.9859	1.81037
	5.7434	7.97245		4.86419	2.52694		4.00938	1.70462		3.78441	0.35762		6.01642	1.84326
	5.77253	8.02833		4.88698	2.51757		4.02972	1.69246		3.80361	0.43084		6.04459	1.83627
	5.80167	8.05531		4.90977	2.53595		4.0485	1.68196		3.8228	0.34735		6.07276	1.74082
	5.82856	8.13759		4.93446	2.5281		4.07041	1.58021		3.842	0.3714		6.09858	1.8744
	5.85769	8.13759		4.95725	2.57443		4.09076	1.67035		3.86119	0.34169		6.12909	1.76875
	5.88682	8.18494		4.98194	2.58018		4.10954	1.6557		3.87744	0.39576		6.15726	1.80513
	5.91371	8.18765		5.00854	2.59817		4.12988	1.70601		3.89368	0.41001		6.18778	1.81124
	5.94284	8.29186		5.03323	2.58726		4.15022	1.78342		3.91287	0.40112		6.21595	1.89477
	5.96973	8.31903		5.05792	2.57079		4.169	1.70932		3.93059	0.42701		6.24646	1.87032
	5.99662	8.37628		5.08261	2.53402		4.18622	1.70877		3.94831	0.40189		6.27698	1.85228
	6.02127	8.33882		5.1054	2.59435		4.205	1.77015		3.96603	0.3806		6.30515	1.82609
	6.05041	8.37162		5.13009	2.57271		4.22221	1.74859		3.98522	0.41276		6.33567	1.87789
	6.07954	8.43566		5.15288	2.61847		4.24099	1.72813		4.00294	0.39362		6.36853	1.8549
	6.10643	8.49077		5.17568	2.66059		4.26134	1.69634		4.02214	0.37401		6.39905	1.8872
	6.13332	8.50222		5.20037	2.64853		4.28011	1.7754		4.04281	0.39959		6.42721	1.84588
	6.16021	8.58101		5.22316	2.70387		4.30046	1.8072		4.06201	0.41062		6.45773	1.9198
	6.19158	8.61458		5.24405	2.66634		4.3208	1.77789		4.0812	0.42012		6.48825	1.92125
	6.21847	8.63088		5.26684	2.67285		4.33958	1.7765		4.09892	0.38519		6.51642	1.9457
	6.24536	8.65261		5.28964	2.74215		4.36149	1.82904		4.11811	0.39515		6.54224	2.00565
	6.27449	8.75216		5.31243	2.65044		4.38184	1.78038		4.13731	0.37324		6.57041	1.86887
	6.30363	8.78418		5.33712	2.71344		4.40218	1.79531		4.15503	0.42441		6.59858	1.93639
	6.33276	8.80805		5.36371	2.68606		4.42252	1.82738		4.17275	0.40694		6.62674	1.91747
	6.35965	8.83115		5.3884	2.67036		4.44287	1.76324		4.19194	0.41399		6.65726	1.93609
	6.38878	8.84706		5.41309	2.75307		4.46165	1.74637		4.20966	0.44064		6.68543	1.92475
	6.41791	8.93807		5.43778	2.76189		4.48043	1.77817		4.22738	0.41093		6.71595	1.96898
	6.44256	8.93244		5.46247	2.74867		4.49921	1.79919		4.24362	0.42885		6.74412	1.92213
	6.47393	8.96		5.48527	2.73221		4.51955	1.80361		4.26134	0.43268		6.77463	1.93377
	6.50307	9.01395		5.50996	2.75786		4.53833	1.80498		4.28054	0.45137		6.80515	1.94948
	6.52996	9.084		5.53275	2.78505		4.55711	1.82793		4.29825	0.40863		6.83566	1.97829
	6.55685	9.1036		5.55744	2.83733		4.57432	1.86249		4.31745	0.43865		6.86618	1.92649
	6.58598	9.16007		5.58023	2.82239		4.5931	1.7989		4.33665	0.41353		6.8967	1.98353
	6.61287	9.17424		5.60303	2.85437		4.61345	1.79062		4.35732	0.42977		6.92721	1.98179
	6.63976	9.19287		5.62582	2.81301		4.63223	1.89622		4.37504	0.43237		6.95773	2.01962
	6.66665	9.21557		5.64861	2.80572		4.65257	1.80194		4.39423	0.41721		6.9859	2.03446
	6.69354	9.25768		5.6695	2.79616		4.67292	1.86415		4.41343	0.43084		7.01407	1.99517
	6.72267	9.33666		5.69229	2.80114		4.69326	1.83375		4.43114	0.43467		7.04224	2.01875
	6.7518	9.34753		5.71699	2.79462		4.7136	1.86111		4.44886	0.43835		7.07275	2.02282
	6.77869	9.38731		5.74358	2.8536		4.73551	1.88987		4.46806	0.46684		7.10092	2.06095
	6.80559	9.39546		5.76637	2.90033		4.75429	1.88875		4.48725	0.43712		7.12909	2.03766
	6.83472	9.49851		5.79106	2.90051		4.77464	1.94406		4.50497	0.4575		7.15726	2.11915
	6.86161	9.49656		5.81765	2.91066		4.79342	1.94737		4.52269	0.45244		7.18543	2.09471
	6.89074	9.53868		5.84044	2.95949		4.81376	1.92056		4.54041	0.45167		7.2136	1.98906
	6.92211	9.55536		5.86513	2.91545		4.83254	1.84785		4.55813	0.43682		7.24177	2.04989
	6.95124	9.64929		5.88792	2.92751		4.85132	1.88351		4.57437	0.45091		7.27698	2.07346
	6.98038	9.60465		5.91262	2.91507		4.8701	1.85254		4.59357	0.45259		7.30749	2.07637
	7.00727	9.70343		5.93541	2.93517		4.88888	1.87992		4.61276	0.45213		7.33801	2.00885
	7.03416	9.69023		5.9601	3.00065		4.90766	1.97309		4.63196	0.47756		7.36853	2.16834
	7.06105	9.78358		5.98289	2.93363		4.92487	1.92635		4.64967	0.43329		7.3967	2.04698
	7.08794	9.75854		6.00758	2.94091		4.94521	1.91642		4.66887	0.47327		7.42486	2.05018
	7.11259	9.79211		6.03227	2.97595		4.96712	1.95649		4.68807	0.47864		7.45303	2.1599
	7.14172	9.87342		6.05317	2.96829		4.9859	1.85476		4.70874	0.47419		7.48355	2.12206
	7.16861	9.91282		6.07596	3.01291		5.00468	1.96618		4.72498	0.47664		7.51172	2.11217
	7.19774	9.90273		6.10065	2.92808		5.02503	1.88351		4.7427	0.43482		7.54224	2.16979
	7.22463	9.959		6.12344	3.01846		5.04537	1.92111		4.76189	0.45872		7.5704	2.16135
	7.25376	9.98501		6.14813	2.97768		5.06572	1.96618		4.78109	0.48185		7.59857	2.08306
	7.2829	10.0397		6.17093	3.03377		5.08449	1.99741		4.79881	0.47741		7.62674	2.15757
	7.30979	10.0931		6.19562	3.03109		5.10484	1.93935		4.818	0.47864		7.65491	2.1372
	7.34116	10.0785		6.21841	3.08317		5.12518	1.95816		4.8372	0.4627		7.68308	2.21723
	7.37253	10.1602		6.2412	3.07323		5.14553	1.98995		4.85492	0.46301		7.7136	2.1078
	7.39942	10.1664		6.26589	3.09352		5.16431	1.97419		4.87264	0.46715		7.74411	2.15233
	7.42855	10.2357		6.29058	3.11017		5.18465	1.94184		4.89035	0.47404		7.77228	2.16339
	7.45768	10.2658		6.31527	3.09486		5.20343	2.00598		4.90955	0.51019		7.8028	2.19889
	7.48458	10.2685		6.33807	3.13851		5.22221	2.027		4.92727	0.49181		7.83566	2.15786
	7.50923	10.2398		6.36086	3.13219		5.24099	1.98054		4.94646	0.5105		7.86618	2.21432
	7.53388	10.3153		6.38555	3.14024		5.26133	1.95594		4.96418	0.47036		7.89435	2.24982
	7.56301	10.398		6.40834	3.09218		5.28011	2.01649		4.98338	0.50529		7.92252	2.21956
	7.5899	10.3609		6.43493	3.1209		5.29889	2.04607		5.0011	0.50023		7.95303	2.21112
	7.61679	10.3809		6.45962	3.17126		5.31924	2.0212		5.01881	0.46761		7.98355	2.2181
	7.64368	10.454		6.48241	3.1477		5.33802	2.02922		5.03801	0.48844		8.01172	2.24546
	7.67281	10.4929		6.50521	3.14981		5.35836	2.02589		5.0572	0.44356		8.03989	2.11566
	7.6997	10.5002		6.5299	3.14599		5.37714	2.04138		5.07492	0.51831		8.0704	2.20355
	7.72883	10.6231		6.55269	3.21127		5.39748	2.03336		5.09264	0.49962		8.09857	2.25855
	7.75796	10.625		6.57548	3.19978		5.41783	2.1163		5.11184	0.5082		8.12439	2.26845
	7.79158	10.6264		6.59827	3.15977		5.43661	2.0422		5.12956	0.50606		8.15491	2.23615
	7.81847	10.6879		6.62107	3.21702		5.45539	2.02257		5.14875	0.4938		8.18308	2.24866
	7.8476	10.7436		6.64576	3.25569		5.47417	2.10026		5.16942	0.47404		8.21359	2.24924
	7.87673	10.7843		6.66855	3.25473		5.49451	2.04277		5.18862	0.44846		8.24176	2.25041
	7.90362	10.763		6.69324	3.25052		5.51485	2.11519		5.20634	0.5203		8.27228	2.30483
	7.93275	10.7915		6.71603	3.21625		5.5352	2.08949		5.22406	0.4912		8.3028	2.2897
	7.9574	10.8134		6.74072	3.22104		5.55711	2.0494		5.24325	0.51785		8.33097	2.2734
	7.98654	10.8528		6.76352	3.25953		5.57589	2.09557		5.26097	0.52352		8.35913	2.25623
	8.01343	10.8864		6.78821	3.21549		5.59467	2.07261		5.27869	0.54466		8.38965	2.36798
	8.03808	10.9136		6.8148	3.2959		5.61344	2.09887		5.29641	0.53884		8.42017	2.31909
	8.06497	10.9124		6.83949	3.31198		5.63379	2.13815		5.31413	0.54772		8.45068	2.33044
	8.09186	11.0077		6.86228	3.27848		5.65257	2.12044		5.33332	0.53424		8.47885	2.33364
	8.12099	11.0733		6.88697	3.30413		5.67135	2.09502		5.35252	0.52015		8.50702	2.34877
	8.14788	11.049		6.90976	3.26795		5.69013	2.23132		5.37023	0.50054		8.53754	2.26816
	8.17701	11.0927		6.93256	3.33133		5.71047	2.14174		5.38795	0.54068		8.56571	2.32258
	8.20838	11.1602		6.95345	3.33765		5.72925	2.09944		5.40715	0.53072		8.59622	2.31676
	8.23528	11.1641		6.97624	3.34205		5.74959	2.09059		5.42487	0.51555		8.62674	2.36449
	8.26665	11.2058		7.00093	3.39356		5.76837	2.12542		5.44406	0.52658		8.65726	2.33131
	8.29578	11.2551		7.02372	3.39911		5.78872	2.12735		5.46473	0.50943		8.68543	2.36827
	8.32491	11.2386		7.04652	3.39738		5.8075	2.15169		5.48393	0.52735		8.71359	2.37293
	8.3518	11.3007		7.07121	3.40677		5.82784	2.15667		5.50312	0.51709		8.74411	2.39505
	8.37869	11.3184		7.0959	3.42554		5.84819	2.14533		5.52084	0.4768		8.76993	2.43434
	8.40782	11.3748		7.12059	3.38628		5.87009	2.16799		5.53856	0.53118		8.7981	2.38661
	8.43471	11.3576		7.14338	3.39336		5.89044	2.10967		5.55628	0.50851		8.82862	2.37031
	8.46384	11.4069		7.16997	3.43338		5.90922	2.12709		5.574	0.53271		8.85913	2.37846
	8.48849	11.4461		7.19466	3.42056		5.928	2.13647		5.59172	0.52903		8.8873	2.40523
	8.51539	11.4757		7.21936	3.46593		5.94678	2.15804		5.60944	0.54588		8.91782	2.43201
	8.54228	11.5353		7.24405	3.40371		5.96556	2.14506		5.62863	0.50636		8.94834	2.37788
	8.56693	11.488		7.26874	3.46689		5.98434	2.17989		5.64635	0.54619		8.97885	2.41746
	8.59606	11.5817		7.29153	3.49618		6.00312	2.17381		5.66407	0.5298		9.00702	2.44249
	8.62743	11.6203		7.31242	3.47551		6.02189	2.24432		5.68326	0.52076		9.03754	2.46839
	8.65656	11.6294		7.33522	3.51974		6.04224	2.18819		5.70246	0.52674		9.0704	2.46111
	8.68345	11.6496		7.35801	3.50596		6.06102	2.24099		5.72165	0.54052		9.09857	2.39709
	8.71258	11.6869		7.3808	3.47569		6.08136	2.24016		5.74085	0.55033		9.12674	2.44074
	8.74172	11.7034		7.40359	3.48297		6.10171	2.22108		5.76004	0.54542		9.15491	2.44074
	8.77085	11.7327		7.42828	3.53735		6.12049	2.21306		5.77924	0.52474		9.18542	2.50913
	8.79774	11.8472		7.45107	3.48221		6.14083	2.22302		5.79844	0.53761		9.21359	2.42561
	8.82687	11.782		7.47577	3.53698		6.16274	2.25842		5.81615	0.55737		9.23942	2.47683
	8.856	11.8716		7.49856	3.52472		6.18308	2.24099		5.83387	0.56427		9.26758	2.47217
	8.88289	11.8658		7.52515	3.56455		6.20343	2.24432		5.85159	0.54205		9.2981	2.48061
	8.91202	11.9101		7.54984	3.56034		6.22377	2.25648		5.86783	0.54588		9.32862	2.38544
	8.93891	11.8988		7.57453	3.56512		6.24255	2.23408		5.88703	0.54435		9.35678	2.55308
	8.96805	11.936		7.59922	3.63501		6.26133	2.26395		5.90475	0.56013		9.38495	2.58625
	8.9927	11.9751		7.62391	3.52586		6.27854	2.28025		5.92247	0.56978		9.41782	2.55919
	9.01735	12.0067		7.6467	3.59116		6.29732	2.24487		5.94019	0.55615		9.44599	2.51291
	9.04648	12.0471		7.6695	3.60704		6.3161	2.30403		5.95938	0.57468		9.47416	2.49487
	9.07561	12.0653		7.69419	3.59958		6.33488	2.25703		5.9771	0.55079		9.50702	2.60575
	9.1025	12.0808		7.71698	3.60188		6.35366	2.30818		5.99629	0.58357		9.53988	2.57316
	9.13163	12.1177		7.73977	3.62601		6.37244	2.26421		6.01697	0.59199		9.56805	2.53038
	9.16076	12.1505		7.76256	3.64611		6.39279	2.25234		6.03616	0.5563		9.59857	2.55802
	9.18765	12.1734		7.78536	3.64688		6.41313	2.32117		6.05536	0.5563		9.62908	2.58916
	9.21678	12.2217		7.80815	3.67368		6.43347	2.2645		6.07455	0.59935		9.65725	2.57607
	9.24367	12.3147		7.83094	3.65359		6.45382	2.30956		6.09227	0.56365		9.68307	2.60721
	9.27281	12.2898		7.85373	3.67522		6.47573	2.28937		6.11147	0.57836		9.71124	2.64679
	9.30194	12.3329		7.87842	3.72538		6.49451	2.30459		6.12918	0.55753		9.73941	2.61419
	9.33107	12.3713		7.90501	3.71753		6.51485	2.29602		6.14838	0.58188		9.76758	2.63515
	9.35796	12.3934		7.92971	3.76368		6.5352	2.28716		6.1661	0.59644		9.79575	2.57869
	9.38709	12.4		7.9544	3.73419		6.55397	2.35269		6.18382	0.60532		9.82627	2.64184
	9.41398	12.4243		7.97909	3.77077		6.57275	2.28219		6.20006	0.59276		9.85444	2.58072
	9.44087	12.4445		8.00378	3.75563		6.5931	2.30375		6.21778	0.57913		9.88495	2.58334
	9.47225	12.487		8.02657	3.82074		6.61188	2.36734		6.2355	0.62431		9.91547	2.63835
	9.50138	12.507		8.04936	3.70777		6.63066	2.369		6.25469	0.5877		9.94598	2.58218
	9.52603	12.5497		8.07405	3.76827		6.64787	2.34494		6.27241	0.59322		9.97885	2.65668
	9.55292	12.57		8.09685	3.75831		6.66665	2.38532		6.29161	0.58724		10.007	2.67182
	9.58205	12.6238		8.12154	3.83759		6.68699	2.39166		6.31228	0.59797		10.0375	2.59498
	9.61118	12.6459		8.14433	3.80791		6.70577	2.36789		6.33147	0.57974		10.068	2.64388
	9.63807	12.6541		8.16712	3.83318		6.72455	2.3632		6.35067	0.59659		10.0962	2.69161
	9.66496	12.6455		8.18991	3.82801		6.74646	2.34051		6.36986	0.59138		10.1244	2.60517
	9.69185	12.7164		8.21271	3.79718		6.76681	2.34578		6.38758	0.60838		10.1549	2.69161
	9.71874	12.748		8.2355	3.83414		6.78715	2.45775		6.40678	0.60746		10.1831	2.69859
	9.74788	12.7798		8.25829	3.81901		6.80906	2.42014		6.4245	0.59965		10.2112	2.66832
	9.77477	12.8277		8.28488	3.84908		6.82784	2.43232		6.44369	0.57208		10.2394	2.66047
	9.8039	12.8239		8.30767	3.84544		6.84818	2.39776		6.46289	0.61758		10.2652	2.71256
	9.83303	12.8326		8.33236	3.88144		6.86696	2.39166		6.4806	0.60762		10.2957	2.71314
	9.85992	12.9028		8.35895	3.89216		6.88574	2.3632		6.49685	0.61329		10.3239	2.68811
	9.88905	12.9411		8.38365	3.9002		6.90609	2.43757		6.51457	0.59781		10.3521	2.74137
	9.92042	12.9316		8.40454	3.9159		6.92643	2.40882		6.53228	0.58755		10.3826	2.63835
	9.94731	12.9863		8.42923	3.89464		6.94521	2.41241		6.54853	0.63381		10.4155	2.75825
	9.97645	12.9913		8.45392	3.9404		6.96242	2.3914		6.56772	0.58112		10.446	2.70208
	10.0033	13.0096		8.47671	3.92202		6.9812	2.41047		6.58839	0.64484		10.4765	2.73963
	10.0302	13.0426		8.5014	3.92757		6.99998	2.42125		6.60611	0.60486		10.507	2.73526
	10.0571	13.0882		8.5242	3.9249		7.01876	2.49508		6.62531	0.58602		10.5375	2.69888
	10.084	13.0431		8.54889	3.93448		7.03911	2.41351		6.6445	0.6093		10.5657	2.71896
	10.1109	13.1303		8.57168	3.95093		7.05945	2.47351		6.6637	0.61359		10.5915	2.73293
	10.1378	13.1477		8.59257	3.96396		7.0798	2.47129		6.68289	0.64561		10.6244	2.70528
	10.1647	13.134		8.61536	3.98943		7.10014	2.44891		6.70061	0.61696		10.6526	2.76145
	10.1938	13.1883		8.64005	3.96223		7.12048	2.47849		6.71981	0.63841		10.6807	2.72595
	10.2229	13.2265		8.66285	3.97908		7.14083	2.48402		6.739	0.63213		10.7089	2.75214
	10.2543	13.2776		8.68754	4.04074		7.15961	2.55147		6.75672	0.63213		10.7371	2.72653
	10.279	13.3001		8.71223	3.99344		7.17995	2.42761		6.77444	0.63412		10.7652	2.73264
	10.3081	13.3086		8.73502	4.03826		7.19873	2.52134		6.79363	0.66552		10.7934	2.77455
	10.3395	13.2931		8.75781	4.06678		7.21907	2.47103		6.81135	0.64454		10.8216	2.75883
	10.3686	13.3389		8.7825	4.02848		7.23785	2.45499		6.82907	0.65557		10.8521	2.85254
	10.3977	13.3934		8.8072	4.06812		7.2582	2.50559		6.84679	0.64163		10.8826	2.7664
	10.4269	13.4503		8.83189	4.07081		7.27698	2.48568		6.86451	0.64239		10.9131	2.81384
	10.4538	13.4648		8.85468	4.1022		7.29732	2.57165		6.8837	0.60884		10.9436	2.80394
	10.4807	13.4893		8.87747	4.08708		7.3161	2.53654		6.90142	0.64882		10.9741	2.7728
	10.5053	13.5095		8.90216	4.06429		7.33488	2.53433		6.92062	0.62523		11.0047	2.70179
	10.5322	13.491		8.92685	4.08362		7.35366	2.52024		6.93981	0.62707		11.0328	2.77222
	10.5591	13.5271		8.94965	4.13533		7.37244	2.54041		6.95753	0.64239		11.0633	2.799
	10.586	13.5413		8.97434	4.07061		7.39122	2.5548		6.97525	0.62891		11.0939	2.7923
	10.6151	13.5855		8.99903	4.14625		7.41156	2.56612		6.99445	0.63152		11.122	2.79492
	10.642	13.6327		9.02182	4.17362		7.43191	2.59627		7.01364	0.65434		11.1502	2.80802
	10.6711	13.6341		9.04461	4.13456		7.45069	2.53931		7.03284	0.65082		11.1807	2.82635
	10.698	13.6707		9.0674	4.14375		7.47103	2.57912		7.05055	0.66705		11.2089	2.8572
	10.7271	13.6892		9.0921	4.16233		7.49137	2.57636		7.06975	0.67594		11.2371	2.77717
	10.7585	13.714		9.11489	4.16329		7.51015	2.52548		7.08747	0.66399		11.2652	2.86913
	10.7876	13.7707		9.13768	4.16711		7.5305	2.56779		7.10666	0.64928		11.2957	2.84032
	10.8145	13.8188		9.16237	4.20062		7.54928	2.53489		7.12586	0.65296		11.3239	2.9253
	10.8459	13.7916		9.18516	4.20771		7.56806	2.62225		7.14505	0.66384		11.3521	2.88718
	10.8728	13.8528		9.20985	4.24044		7.5884	2.63165		7.16277	0.70504		11.3826	2.96255
	10.9019	13.8584		9.23265	4.22551		7.60875	2.51691		7.18049	0.67425		11.4108	2.84702
	10.9288	13.8811		9.25734	4.23853		7.62909	2.52852		7.19969	0.65036		11.4413	2.90144
	10.9557	13.8842		9.28203	4.33235		7.651	2.55561		7.21741	0.6453		11.4695	2.87757
	10.9826	13.8873		9.30482	4.27319		7.66821	2.52134		7.23512	0.64653		11.5	2.93636
	11.0095	13.9364		9.32951	4.29712		7.68856	2.58079		7.25284	0.67318		11.5305	2.89067
	11.0386	13.9769		9.3561	4.27587		7.70734	2.60595		7.27056	0.64239		11.5587	2.91395
	11.0655	14.0629		9.38079	4.28162		7.72768	2.58742		7.28828	0.68145		11.5892	2.87757
	11.0924	14.0152		9.40359	4.30708		7.74646	2.6217		7.30748	0.67288		11.6173	2.91133
	11.1193	14.0707		9.42638	4.33005		7.76367	2.58438		7.32667	0.66307		11.6479	2.95091
	11.1462	14.0903		9.45107	4.33867		7.78245	2.60511		7.34439	0.66139		11.6784	2.89562
	11.1753	14.1266		9.47196	4.32145		7.8028	2.66676		7.36358	0.68865		11.7089	2.88718
	11.2067	14.1487		9.49285	4.30899		7.82158	2.63524		7.3813	0.69264		11.7394	2.97652
	11.2358	14.1828		9.51755	4.38941		7.84192	2.6582		7.39902	0.68881		11.7676	2.97012
	11.265	14.2102		9.54034	4.32489		7.86227	2.62835		7.41969	0.6741		11.7957	2.92996
	11.2941	14.2442		9.56503	4.38214		7.88104	2.64769		7.44037	0.67594		11.8263	2.91744
	11.321	14.2403		9.58782	4.41468		7.90139	2.54898		7.45808	0.68482		11.8544	2.932
	11.3479	14.2552		9.61251	4.41929		7.92017	2.67727		7.47728	0.68375		11.8849	2.98584
	11.3748	14.3072		9.6372	4.42484		7.94208	2.65903		7.495	0.65817		11.9131	2.92792
	11.4039	14.2956		9.66	4.38616		7.96399	2.6676		7.51272	0.6934		11.9389	2.99602
	11.4308	14.2936		9.68469	4.44418		7.98277	2.62363		7.53044	0.68038		11.9695	2.93898
	11.4599	14.3592		9.71128	4.46141		8.00155	2.69055		7.54815	0.67839		12	2.93461
	11.4868	14.4004		9.73597	4.44916		8.02189	2.6839		7.56587	0.65158		12.0281	3.01727
	11.5137	14.4225		9.76066	4.41507		8.04067	2.67617		7.58359	0.70504		12.0563	2.97856
	11.5406	14.3905		9.78535	4.45566		8.05788	2.68309		7.60131	0.68038		12.0868	2.95848
	11.5652	14.4578		9.80814	4.46064		8.07666	2.66456		7.62051	0.69861		12.1173	2.97099
	11.5944	14.4914		9.83094	4.45509		8.09544	2.70851		7.6397	0.71883		12.1455	3.02774
	11.6235	14.4922		9.85183	4.48764		8.11422	2.68419		7.6589	0.69064		12.1784	3.01727
	11.6526	14.5545		9.87462	4.50258		8.13457	2.68031		7.67661	0.68896		12.2089	3.02396
	11.6795	14.6111		9.89741	4.50372		8.15334	2.76159		7.69581	0.71316		12.2394	2.96983
	11.7087	14.5814		9.9202	4.55696		8.17369	2.67119		7.71648	0.69202		12.2676	2.97245
	11.74	14.6187		9.943	4.55007		8.19403	2.70908		7.73568	0.74717		12.2957	2.97681
	11.7714	14.6476		9.96769	4.52364		8.21281	2.65101		7.75487	0.69202		12.3239	3.09381
	11.796	14.6831		9.99238	4.5223		8.23316	2.73754		7.77407	0.71041		12.3521	3.00155
	11.8252	14.7283		10.0152	4.53914		8.25507	2.76353		7.79179	0.71607		12.3803	3.02047
	11.8543	14.7085		10.0399	4.55235		8.27385	2.73644		7.8095	0.71424		12.4084	2.94917
	11.8812	14.753		10.0664	4.56193		8.29575	2.73672		7.82575	0.70091		12.4366	3.04753
	11.9081	14.7479		10.0911	4.58262		8.3161	2.76879		7.84347	0.7101		12.4671	3.07518
	11.9372	14.8166		10.1158	4.59813		8.33488	2.65238		7.86118	0.69356		12.4953	3.03444
	11.9641	14.7611		10.1386	4.58472		8.35366	2.74003		7.8789	0.70795		12.5258	3.11942
	11.9888	14.8252		10.1633	4.60311		8.37244	2.70161		7.89662	0.68421		12.5563	3.03648
	12.0157	14.832		10.188	4.58108		8.39122	2.73368		7.91582	0.70841		12.5845	3.11767
	12.0448	14.8516		10.2108	4.59276		8.40843	2.77569		7.93501	0.70443		12.6173	3.04579
	12.0739	14.9043		10.2336	4.63527		8.42721	2.73091		7.95273	0.69493		12.6479	3.05685
	12.1008	14.9076		10.2564	4.62244		8.44755	2.77763		7.97193	0.70612		12.6784	3.06994
	12.1277	14.9996		10.2811	4.68467		8.46633	2.72509		7.9926	0.70857		12.7089	3.09672
	12.1568	14.9575		10.302	4.64886		8.48668	2.80113		8.01179	0.69248		12.7394	3.12262
	12.186	15.008		10.3248	4.65154		8.50702	2.79864		8.03099	0.7271		12.7676	3.14066
	12.2129	15.0559		10.3476	4.65479		8.52737	2.77985		8.04871	0.70964		12.7957	3.11418
	12.2398	15.0547		10.3703	4.66437		8.54771	2.79948		8.06938	0.75988		12.8216	3.21808
	12.2689	15.091		10.395	4.68008		8.56805	2.73948		8.0871	0.69524		12.8497	3.07576
	12.298	15.1139		10.4197	4.73369		8.5884	2.77873		8.10482	0.7127		12.8779	3.18374
	12.3271	15.0821		10.4444	4.71377		8.60874	2.84316		8.12254	0.751		12.9061	3.1168
	12.354	15.1671		10.471	4.71856		8.62909	2.83818		8.14025	0.76647		12.9342	3.11272
	12.3832	15.1985		10.4938	4.73005		8.64787	2.8614		8.15797	0.75085		12.9624	3.16045
	12.4101	15.1912		10.5204	4.7379		8.66665	2.85477		8.17569	0.75422		12.9929	3.16918
	12.4392	15.229		10.5432	4.71702		8.68542	2.7945		8.19341	0.73829		13.0234	3.21808
	12.4683	15.2787		10.566	4.7176		8.70577	2.8169		8.21113	0.77934		13.054	3.14503
	12.4975	15.2944		10.5888	4.77428		8.72455	2.83431		8.23032	0.72465		13.0868	3.19741
	12.5221	15.3183		10.6135	4.7827		8.74176	2.8227		8.24804	0.74901		13.1173	3.1977
	12.5512	15.3326		10.6381	4.79515		8.76054	2.90261		8.26724	0.76218		13.1479	3.23379
	12.5781	15.3022		10.6609	4.79706		8.77932	2.771		8.28791	0.74028		13.1784	3.2076
	12.6073	15.3509		10.6837	4.76949		8.79967	2.83873		8.3071	0.76571		13.2065	3.19392
	12.6319	15.3513		10.7065	4.80224		8.81844	2.8368		8.3263	0.75483		13.2347	3.24136
	12.6588	15.3709		10.7274	4.83344		8.84035	2.92057		8.34549	0.71577		13.2629	3.2853
	12.6879	15.431		10.7502	4.81104		8.8607	2.82243		8.36321	0.76954		13.2934	3.23758
	12.7171	15.4883		10.7749	4.82407		8.88104	2.89153		8.38093	0.73139		13.3216	3.25446
	12.7462	15.47		10.7996	4.85642		8.90139	2.88713		8.40013	0.76862		13.3497	3.21953
	12.7731	15.509		10.8243	4.8614		8.92173	2.86611		8.41785	0.77291		13.3756	3.2335
	12.8022	15.5154		10.8471	4.84052		8.94051	2.96425		8.43704	0.77122		13.4037	3.20644
	12.8313	15.5306		10.8718	4.85967		8.95929	2.91449		8.45476	0.77352		13.4342	3.18839
	12.8582	15.5606		10.8984	4.86083		8.97963	2.99411		8.47248	0.73706		13.4624	3.24223
	12.8874	15.5742		10.923	4.90161		8.99998	2.92334		8.4902	0.77413		13.4929	3.18141
	12.9187	15.6165		10.9458	4.89683		9.01876	2.95845		8.50792	0.7196		13.5234	3.28647
	12.9456	15.652		10.9686	4.92631		9.03754	2.92195		8.52416	0.76264		13.554	3.17471
	12.9725	15.647		10.9933	4.96038		9.05632	2.90647		8.54483	0.78731		13.5845	3.31412
	13.0016	15.6808		11.0161	4.90946		9.07509	2.90757		8.56403	0.75406		13.6173	3.31033
	13.0285	15.7203		11.0389	4.92918		9.09387	2.89845		8.58174	0.75973		13.6479	3.30277
	13.0554	15.7035		11.0636	4.98815		9.11265	2.89321		8.60094	0.79527		13.676	3.26202
	13.0801	15.7733		11.0883	4.92515		9.133	2.89431		8.62013	0.75789		13.7042	3.3569
	13.1092	15.7233		11.1092	4.93722		9.15334	2.92389		8.64081	0.78547		13.7347	3.30742
	13.1361	15.8216		11.132	4.99179		9.17212	2.92305		8.65705	0.7389		13.7652	3.28327
	13.163	15.8207		11.1567	4.93684		9.19247	2.98775		8.67624	0.79481		13.7934	3.26813
	13.1899	15.8601		11.1814	4.96518		9.21438	2.972		8.69544	0.77811		13.8192	3.32227
	13.2213	15.8663		11.2042	4.96192		9.23472	2.93026		8.71316	0.80477		13.8474	3.36767
	13.2504	15.9387		11.2269	4.97609		9.2535	2.92305		8.73235	0.76571		13.8756	3.42034
	13.2773	15.916		11.2516	5.04503		9.27228	2.9485		8.75007	0.79971		13.9037	3.30684
	13.3064	15.965		11.2763	4.99141		9.29262	2.99854		8.76927	0.79221		13.9319	3.34206
	13.3378	15.961		11.2991	5.01535		9.31297	2.94407		8.78698	0.76096		13.9624	3.38978
	13.3669	15.9831		11.3238	5.04579		9.33175	2.98306		8.80323	0.79512		13.9953	3.34206
	13.3938	15.9876		11.3485	5.02224		9.35052	2.98002		8.82095	0.7749		14.0234	3.37116
	13.4229	16.0487		11.3713	5.09423		9.37087	3.01484		8.84014	0.77674		14.054	3.36039
	13.4521	16.0729		11.3941	5.0837		9.38965	3.04194		8.85786	0.77582		14.0845	3.4023
	13.4767	16.0322		11.4169	5.04119		9.40843	3.00932		8.87706	0.80063		14.115	3.41656
	13.5036	16.0817		11.4416	5.06054		9.42721	3.07734		8.89477	0.79803		14.1432	3.44159
	13.5283	16.1114		11.4663	5.09404		9.44755	3.01788		8.91397	0.78715		14.1737	3.37581
	13.5551	16.13		11.4891	5.08427		9.46633	3.04361		8.93316	0.77306		14.2042	3.39444
	13.5843	16.1766		11.5156	5.10169		9.48511	2.985		8.95088	0.82039		14.2324	3.42616
	13.6112	16.1413		11.5384	5.10935		9.50545	3.04251		8.97008	0.80753		14.2629	3.37902
	13.6403	16.1797		11.5612	5.10208		9.52423	3.00795		8.9878	0.79313		14.2911	3.44653
	13.6694	16.2429		11.5859	5.14765		9.54458	3.08342		9.00699	0.78501		14.3216	3.45818
	13.6963	16.2695		11.6106	5.1825		9.56336	3.01982		9.02471	0.82162		14.3497	3.46603
	13.7255	16.294		11.6334	5.12008		9.5837	3.06599		9.04391	0.7847		14.3756	3.45323
	13.7568	16.3196		11.6562	5.13425		9.60248	2.99716		9.0631	0.78072		14.4037	3.42442
	13.786	16.332		11.6771	5.17197		9.62282	3.09502		9.08082	0.79941		14.4342	3.36999
	13.8128	16.3984		11.7018	5.21256		9.6416	3.0331		9.09854	0.77352		14.4624	3.49193
	13.842	16.4459		11.7265	5.16278		9.66195	3.01597		9.11921	0.78056		14.4929	3.42529
	13.8711	16.4106		11.7512	5.18996		9.68229	3.10278		9.13693	0.80216		14.5234	3.44624
	13.898	16.4263		11.7739	5.20911		9.70107	3.05632		9.15465	0.83173		14.554	3.52599
	13.9249	16.4816		11.7986	5.18614		9.72298	3.05079		9.17237	0.78593		14.5821	3.48932
	13.954	16.4281		11.8214	5.25105		9.74176	3.05467		9.19156	0.79083		14.6126	3.43315
	13.9809	16.5395		11.8461	5.26406		9.7621	3.05936		9.20928	0.80906		14.6432	3.45323
	14.0078	16.4861		11.8708	5.27766		9.78088	3.05108		9.22552	0.82039		14.6713	3.47855
	14.0325	16.5278		11.8974	5.25928		9.79966	3.10527		9.24472	0.83127		14.7018	3.43577
	14.0594	16.5435		11.9202	5.29738		9.81844	3.14093		9.26391	0.83587		14.73	3.55131
	14.0885	16.5589		11.9449	5.26062		9.83722	3.13679		9.28311	0.82147		14.7605	3.42907
	14.1131	16.5637		11.9658	5.23669		9.856	3.15392		9.3023	0.83142		14.7887	3.51347
	14.1445	16.615		11.9905	5.25603		9.87635	3.19097		9.32002	0.81718		14.8192	3.49368
	14.1736	16.6668		12.0133	5.24491		9.89669	3.13954		9.33922	0.84674		14.8497	3.49106
	14.2028	16.6571		12.0342	5.28514		9.91547	3.06599		9.35694	0.84138		14.8779	3.4995
	14.2319	16.7374		12.0588	5.30563		9.93425	3.1893		9.37613	0.86712		14.9061	3.54519
	14.261	16.7436		12.0816	5.30486		9.95459	3.13954		9.3968	0.85318		14.9366	3.51347
	14.2902	16.7861		12.1044	5.30791		9.97494	3.25345		9.416	0.85838		14.9648	3.53413
	14.3193	16.7463		12.1291	5.33243		9.99528	3.18102		9.43372	0.85992		14.9953	3.47273
	14.3439	16.7807		12.1538	5.35597		10.0156	3.15723		9.45143	0.82576		15.0234	3.50794
	14.3731	16.7618		12.1785	5.35367		10.0375	3.16692		9.47063	0.84199		15.0516	3.52453
	14.4022	16.8373		12.2013	5.34794		10.0563	3.14258		9.48835	0.82193		15.0798	3.57895
	14.4291	16.8214		12.226	5.35827		10.0751	3.18489		9.50459	0.79022		15.1079	3.52016
	14.456	16.8659		12.2526	5.39178		10.0939	3.16637		9.52231	0.83035		15.1385	3.52046
	14.4829	16.8913		12.2754	5.40882		10.1142	3.15917		9.54003	0.84414		15.1666	3.60311
	14.5098	16.9188		12.302	5.41744		10.133	3.20424		9.55922	0.82162		15.1972	3.58303
	14.5344	16.8843		12.3248	5.44157		10.1502	3.16221		9.57694	0.83188		15.2277	3.60253
	14.5635	16.9078		12.3476	5.44348		10.169	3.19346		9.59614	0.84383		15.2558	3.55654
	14.5927	16.9968		12.3703	5.44692		10.1893	3.1893		9.61533	0.85792		15.2864	3.50998
	14.6218	16.9759		12.3931	5.4406		10.2081	3.20452		9.63453	0.88856		15.3192	3.61271
	14.6487	17.0133		12.414	5.44979		10.2269	3.13485		9.65225	0.8567		15.3474	3.55742
	14.6778	16.9957		12.4368	5.46512		10.2472	3.18157		9.67292	0.85195		15.3779	3.64327
	14.707	17.039		12.4615	5.47546		10.2691	3.22913		9.69211	0.87125		15.4061	3.60718
	14.7361	17.0939		12.4843	5.47201		10.2879	3.19069		9.70983	0.84046		15.4342	3.57895
	14.7652	17.1026		12.5071	5.49116		10.3083	3.22858		9.72903	0.86436		15.4624	3.64793
	14.7921	17.1321		12.5318	5.46933		10.3286	3.14368		9.74822	0.84628		15.4906	3.62785
	14.8212	17.1465		12.5565	5.49766		10.349	3.25318		9.76594	0.86834		15.5187	3.64211
	14.8504	17.1874		12.5812	5.51873		10.3693	3.23133		9.78366	0.89208		15.5469	3.62843
	14.8773	17.1639		12.6078	5.47719		10.3896	3.21752		9.80138	0.87876		15.5751	3.58332
	14.9042	17.1913		12.6325	5.54631		10.41	3.26754		9.81762	0.85731		15.6056	3.66102
	14.9333	17.2049		12.6552	5.53864		10.4288	3.23963		9.83682	0.87768		15.6338	3.64676
	14.9602	17.2759		12.6799	5.57024		10.446	3.2128		9.85454	0.88274		15.6643	3.6616
	14.9871	17.2454		12.7027	5.56507		10.4648	3.19926		9.87225	0.87738		15.6948	3.71079
	15.014	17.2208		12.7274	5.56353		10.482	3.30349		9.88997	0.87477		15.7253	3.73291
	15.0431	17.3064		12.7502	5.56316		10.5008	3.20093		9.90917	0.90664		15.7558	3.70497
	15.07	17.3465		12.773	5.54899		10.5211	3.27336		9.92836	0.90128		15.7887	3.70671
	15.0991	17.3147		12.7958	5.61714		10.5399	3.30155		9.94756	0.90342		15.8169	3.73844
	15.126	17.3607		12.8186	5.57042		10.5602	3.26036		9.96823	0.91231		15.8474	3.73145
	15.1529	17.4193		12.8414	5.57599		10.5806	3.23382		9.98743	0.84705		15.8779	3.67878
	15.182	17.4174		12.8642	5.57809		10.5993	3.28939		10.0051	0.85731		15.9061	3.70264
	15.2089	17.4546		12.887	5.60624		10.6197	3.32036		10.0243	0.92594		15.9319	3.63861
	15.2381	17.4244		12.9116	5.63879		10.6416	3.31096		10.0435	0.87569		15.9601	3.77278
	15.2672	17.4865		12.9344	5.68034		10.6619	3.27889		10.0612	0.88841		15.9882	3.69507
	15.2963	17.5239		12.961	5.69986		10.6823	3.24267		10.079	0.87891		16.0164	3.78704
	15.3232	17.5379		12.9857	5.68589		10.7026	3.31151		10.0982	0.91169		16.0469	3.77394
	15.3523	17.534		13.0104	5.66922		10.7214	3.32479		10.1159	0.90388		16.0751	3.74775
	15.3792	17.5724		13.0351	5.68205		10.7402	3.32534		10.1336	0.91476		16.1056	3.75997
	15.4061	17.5656		13.0598	5.65334		10.7605	3.35907		10.1499	0.89775		16.1338	3.79897
	15.4375	17.6312		13.0845	5.71958		10.7793	3.37151		10.1676	0.91108		16.1643	3.76696
	15.4666	17.6504		13.1073	5.69392		10.7981	3.30902		10.1868	0.93482		16.1948	3.80945
	15.4935	17.6442		13.1301	5.76707		10.8169	3.33363		10.2045	0.89653		16.2253	3.75473
	15.5204	17.6621		13.1548	5.71557		10.8341	3.3386		10.2237	0.91583		16.2558	3.77627
	15.5495	17.6735		13.1776	5.74544		10.8544	3.37621		10.2429	0.91445		16.2863	3.71632
	15.5764	17.7079		13.2004	5.75233		10.8732	3.39722		10.2621	0.91721		16.3169	3.77685
	15.6056	17.7475		13.2231	5.75711		10.892	3.35548		10.2813	0.86589		16.3474	3.75823
	15.6302	17.7415		13.2459	5.78028		10.9123	3.32175		10.3004	0.89668		16.3756	3.80159
	15.6571	17.7308		13.2668	5.81858		10.9343	3.3516		10.3196	0.93758		16.4037	3.76492
	15.6862	17.7966		13.2896	5.78124		10.9546	3.37345		10.3374	0.92242		16.4319	3.82458
	15.7154	17.8567		13.3143	5.8429		10.9749	3.39279		10.3551	0.91384		16.4624	3.77365
	15.7423	17.8488		13.3409	5.88617		10.9953	3.39363		10.3743	0.93253		16.4906	3.85863
	15.7714	17.8909		13.3637	5.81169		11.0156	3.38396		10.3935	0.94738		16.5164	3.83942
	15.7983	17.8507		13.3884	5.8383		11.0344	3.38975		10.4112	0.95566		16.5446	3.81643
	15.8252	17.9334		13.415	5.86587		11.0532	3.41713		10.4289	0.95443		16.5751	3.87871
	15.8543	17.9407		13.4397	5.82604		11.0735	3.41574		10.4466	0.8858		16.6032	3.79228
	15.8857	17.9442		13.4625	5.83696		11.0923	3.33944		10.4643	0.90817		16.6314	3.85397
	15.9148	17.9869		13.4871	5.87526		11.1111	3.40579		10.4806	0.90817		16.6643	3.88279
	15.9439	17.9656		13.5099	5.85611		11.1299	3.3516		10.4998	0.93023		16.6948	3.83768
	15.9708	18.0358		13.5346	5.87717		11.1486	3.38312		10.519	0.92793		16.7277	3.9279
	15.9977	18.0709		13.5574	5.91106		11.1674	3.47575		10.5382	0.95612		16.7582	3.88075
	16.0246	18.0484		13.5802	5.88483		11.1862	3.38451		10.5559	0.93145		16.7863	3.90287
	16.0515	18.0413		13.6049	5.93921		11.205	3.43676		10.5751	0.96117		16.8145	3.8563
	16.0784	18.0576		13.6277	5.9034		11.2253	3.42625		10.5943	0.91001		16.845	3.95205
	16.1053	18.0756		13.6505	5.99071		11.2457	3.45971		10.615	0.94126		16.8732	3.87697
	16.1322	18.1142		13.6733	5.96621		11.2645	3.46744		10.6312	0.93084		16.9037	3.90636
	16.1613	18.1059		13.698	5.92332		11.2848	3.50256		10.6504	0.97618		16.9319	3.93692
	16.1882	18.1752		13.7189	5.93499		11.3067	3.42709		10.6696	0.95872		16.96	3.89821
	16.2196	18.1961		13.7436	5.97942		11.327	3.53877		10.6873	0.92793		16.9882	3.89268
	16.2465	18.1837		13.7683	5.99091		11.3458	3.45086		10.7065	0.99058		17.0164	3.86969
	16.2734	18.2305		13.7929	5.95932		11.3646	3.46773		10.7257	0.99349		17.0446	3.91393
	16.3047	18.2703		13.8157	6.00067		11.3849	3.45555		10.7434	0.9457		17.0727	3.90956
	16.3361	18.3273		13.8404	5.98994		11.4053	3.53049		10.7611	0.95413		17.1032	3.93866
	16.363	18.3081		13.8632	6.03781		11.4241	3.45528		10.7789	0.96653		17.1338	3.98261
	16.3921	18.3289		13.8879	5.99339		11.4444	3.53297		10.7966	0.95719		17.1619	3.86387
	16.4213	18.3537		13.9126	6.07955		11.4632	3.49786		10.8158	0.99579		17.1925	3.97795
	16.4481	18.3263		13.9354	6.04893		11.482	3.47159		10.8335	0.94984		17.2253	3.97999
	16.4728	18.3838		13.9601	6.05715		11.5008	3.5244		10.8512	0.97297		17.2558	3.98115
	16.4997	18.3778		13.9848	6.05121		11.5211	3.45998		10.8704	0.96669		17.284	3.98989
	16.5266	18.3942		14.0076	6.08626		11.5399	3.50449		10.8881	0.97496		17.3145	4.00211
	16.5535	18.4129		14.0323	6.0384		11.5587	3.48348		10.9073	0.95826		17.3427	3.99134
	16.5803	18.4086		14.057	6.10809		11.579	3.53187		10.925	0.96485		17.3732	3.94652
	16.6072	18.4701		14.0797	6.09392		11.5978	3.51416		10.9442	0.96623		17.4014	3.99716
	16.6364	18.4793		14.1025	6.11134		11.6181	3.54099		10.9634	0.94478		17.4295	3.97446
	16.6655	18.5274		14.1272	6.13183		11.6369	3.47768		10.9811	0.96852		17.46	3.98203
	16.6924	18.5355		14.15	6.1236		11.6572	3.57637		10.9989	0.97634		17.4882	4.01433
	16.7215	18.5553		14.1747	6.16572		11.676	3.48044		11.0181	0.97205		17.514	4.01113
	16.7529	18.6147		14.1956	6.11402		11.6964	3.55481		11.0373	0.99947		17.5446	4.03645
	16.782	18.6003		14.2184	6.13126		11.7151	3.46357		11.0564	0.9912		17.5751	4.00764
	16.8112	18.6626		14.2412	6.17607		11.7355	3.55011		11.0756	0.96316		17.6032	3.98668
	16.8403	18.7016		14.2659	6.19138		11.7558	3.5515		11.0948	1.0056		17.6314	4.03121
	16.8672	18.6535		14.2906	6.18315		11.7762	3.50782		11.1126	1.00728		17.6619	4.08651
	16.8963	18.6797		14.3134	6.19846		11.7965	3.60126		11.1303	0.9696		17.6901	3.99803
	16.921	18.6855		14.3381	6.20172		11.8169	3.6032		11.148	0.98522		17.7206	4.04169
	16.9501	18.7013		14.3608	6.27007		11.8356	3.5313		11.1672	0.98354		17.7488	4.01433
	16.977	18.7818		14.3855	6.18888		11.8544	3.49758		11.1849	0.99702		17.7793	4.0478
	17.0016	18.7453		14.4121	6.25686		11.8732	3.52606		11.2012	1.0128		17.8098	4.09058
	17.0285	18.7952		14.4368	6.23542		11.8935	3.53436		11.2203	0.9889		17.838	4.04955
	17.0554	18.8146		14.4596	6.29727		11.9123	3.56227		11.2395	0.97971		17.8662	4.12463
	17.0846	18.7824		14.4843	6.23159		11.9311	3.55784		11.2587	0.97297		17.8967	4.11415
	17.1114	18.8546		14.5071	6.23771		11.9499	3.57692		11.2765	0.9987		17.9272	4.06584
	17.1406	18.8526		14.5299	6.29152		11.9702	3.62007		11.2942	0.98553		17.9554	4.13744
	17.1697	18.8825		14.5508	6.29018		11.989	3.56586		11.3134	1.00881		17.9859	4.12987
	17.1988	18.8534		14.5736	6.29152		12.0094	3.64549		11.3311	1.02796		18.0164	4.13715
	17.228	18.9376		14.5963	6.30282		12.0281	3.54071		11.3503	1.02428		18.0446	4.10921
	17.2593	18.9605		14.6211	6.2854		12.0485	3.58633		11.3724	1.02107		18.0751	4.1127
	17.2885	18.9545		14.6457	6.35987		12.0688	3.62007		11.3902	1.00927		18.1032	4.13016
	17.3154	19.0344		14.6685	6.33805		12.0876	3.66624		11.4093	1.02045		18.1314	4.14675
	17.3423	18.9648		14.6932	6.30167		12.108	3.58218		11.4271	1.03807		18.1596	4.13569
	17.3714	19.0081		14.7179	6.35261		12.1299	3.58606		11.4448	0.99763		18.1878	4.14442
	17.4005	19.0554		14.7407	6.35489		12.1502	3.6784		11.4625	1.03976		18.2183	4.16479
	17.4252	19.0694		14.7673	6.42077		12.169	3.6397		11.4787	1.02597		18.2488	4.1939
	17.4521	19.0779		14.792	6.37979		12.1878	3.6571		11.4979	1.0177		18.2769	4.14268
	17.479	19.0758		14.8167	6.41368		12.2065	3.64025		11.5157	1.00651		18.3075	4.13453
	17.5058	19.1136		14.8414	6.375		12.2253	3.63858		11.5349	1.05477		18.338	4.17702
	17.5305	19.1328		14.8642	6.37097		12.2425	3.58661		11.5526	1.04343		18.3685	4.15257
	17.5596	19.0896		14.8888	6.35682		12.2629	3.5443		11.5703	1.04282		18.3967	4.19768
	17.5888	19.219		14.9097	6.38955		12.2817	3.61923		11.591	1.01203		18.4272	4.24337
	17.6179	19.1718		14.9325	6.41061		12.3004	3.60899		11.6087	1.02704		18.46	4.1776
	17.647	19.2155		14.9553	6.37902		12.3208	3.70162		11.6264	1.0226		18.4882	4.16538
	17.6761	19.2369		14.9781	6.42191		12.3411	3.69748		11.6471	1.02061		18.5164	4.20874
	17.7053	19.3024		15.0009	6.40487		12.3615	3.61646		11.6663	1.02827		18.5469	4.24279
	17.7344	19.2638		15.0256	6.42441		12.3818	3.69913		11.6855	1.00682		18.5751	4.25792
	17.7613	19.3387		15.0484	6.46519		12.4006	3.64494		11.7061	1.05921		18.6032	4.2748
	17.7904	19.2954		15.0731	6.46672		12.4225	3.67426		11.7239	0.95566		18.6291	4.25181
	17.8196	19.3397		15.0959	6.4738		12.4428	3.70825		11.7416	1.01295		18.6572	4.28994
	17.8465	19.3515		15.1225	6.48721		12.4632	3.70272		11.7578	1.00008		18.6878	4.3074
	17.8756	19.435		15.1472	6.48089		12.4835	3.66873		11.7755	1.01877		18.7159	4.25414
	17.9025	19.3888		15.1718	6.50042		12.5023	3.71268		11.7933	1.04006		18.7441	4.26869
	17.9316	19.3793		15.1965	6.50118		12.5195	3.72981		11.811	1.0537		18.7746	4.25821
	17.9563	19.394		15.2212	6.52703		12.5383	3.68503		11.8287	1.0203		18.8075	4.27189
	17.9831	19.4325		15.244	6.49984		12.5571	3.69803		11.8464	1.01096		18.8356	4.23988
	18.01	19.4699		15.2668	6.54407		12.5759	3.67646		11.8656	1.05048		18.8662	4.25676
	18.0392	19.5074		15.2896	6.50559		12.5946	3.69774		11.8833	1.04604		18.899	4.28965
	18.0661	19.4839		15.3143	6.51344		12.6134	3.71959		11.9025	1.04956		18.9295	4.32049
	18.0952	19.5625		15.3371	6.56035		12.6322	3.73812		11.9232	1.03715		18.9577	4.26549
	18.1243	19.5155		15.3599	6.55844		12.6525	3.70301		11.9424	1.05477		18.9882	4.34261
	18.1512	19.5559		15.3827	6.58811		12.6729	3.72761		11.9616	1.05722		19.0187	4.36357
	18.1804	19.6007		15.4055	6.60459		12.6932	3.71794		11.9808	1.06672		19.0469	4.28528
	18.2095	19.6067		15.4283	6.61588		12.7136	3.73259		12	1.06044		19.0727	4.31933
	18.2386	19.6283		15.4511	6.57816		12.7355	3.69719		12.0177	1.10501		19.1009	4.3269
	18.2655	19.65		15.4757	6.61836		12.7558	3.70688		12.0369	1.03363		19.1291	4.26171
	18.2946	19.6777		15.5023	6.65265		12.7762	3.71074		12.0546	1.03332		19.1572	4.28499
	18.3215	19.7032		15.527	6.67735		12.795	3.80889		12.0723	0.98829		19.1854	4.28412
	18.3507	19.6962		15.5517	6.67504		12.8137	3.73977		12.09	1.05982		19.2136	4.31642
	18.3798	19.7822		15.5764	6.69304		12.8325	3.77488		12.1078	1.0707		19.2441	4.2943
	18.4067	19.7385		15.6011	6.62507		12.8529	3.70549		12.124	1.0635		19.2746	4.34756
	18.4358	19.7561		15.6239	6.70166		12.8716	3.7699		12.1417	1.08158		19.3051	4.31642
	18.4627	19.8064		15.6467	6.69859		12.8904	3.78843		12.1609	1.07851		19.3356	4.33446
	18.4896	19.7979		15.6714	6.70644		12.9076	3.80198		12.1786	1.05416		19.3685	4.38248
	18.5187	19.7998		15.6942	6.71545		12.9264	3.74503		12.1978	1.01111		19.3967	4.39005
	18.5456	19.8272		15.7189	6.67371		12.9468	3.82603		12.2185	1.054		19.4272	4.44331
	18.5725	19.8815		15.7416	6.69419		12.9655	3.73563		12.2362	1.0707		19.4577	4.40868
	18.5994	19.8788		15.7644	6.73421		12.9859	3.76909		12.2569	1.07882		19.4859	4.40518
	18.6263	19.9125		15.7872	6.685		13.0062	3.81138		12.2761	1.06059		19.514	4.46339
	18.6532	19.9254		15.81	6.72138		13.0266	3.81526		12.2953	1.07039		19.5446	4.3365
	18.6823	19.9424		15.8328	6.79107		13.0469	3.79535		12.313	1.04925		19.5727	4.4145
	18.7114	19.9729		15.8575	6.77154		13.0688	3.75056		12.3307	1.07223		19.6009	4.3656
	18.7383	19.9213		15.8822	6.80754		13.0892	3.80669		12.3499	1.05125		19.6291	4.40838
	18.7675	19.9651		15.905	6.80601		13.108	3.80669		12.3691	1.06396		19.6549	4.42439
	18.7966	20.0102		15.9297	6.80122		13.1267	3.81083		12.3868	1.04726		19.6854	4.46979
	18.8235	19.99		15.9544	6.81386		13.1471	3.82991		12.4031	1.1093		19.7136	4.46223
	18.8526	20.0942		15.981	6.87092		13.1659	3.75581		12.4208	1.09184		19.7417	4.51432
	18.884	20.0917		16.0019	6.84009		13.1862	3.82936		12.4385	1.06993		19.7722	4.43952
	18.9109	20.0445		16.0266	6.84182		13.205	3.82548		12.4548	1.09061		19.8051	4.48114
	18.94	20.1239		16.0512	6.85235		13.2222	3.82907		12.474	1.07361		19.8356	4.48551
	18.9669	20.1117		16.074	6.86556		13.241	3.80973		12.4946	1.09444		19.8662	4.48027
	18.9938	20.2046		16.0987	6.878		13.2598	3.83129		12.5123	1.08939		19.8967	4.44214
	19.0207	20.1852		16.1215	6.81577		13.2785	3.86585		12.5315	1.11681		19.9272	4.51636
	19.0476	20.21		16.1443	6.89772		13.2989	3.88438		12.5507	1.04588		19.9553	4.46601
	19.0745	20.2149		16.1671	6.86192		13.3192	3.88271		12.5699	1.09444		19.9835	4.44447
	19.1014	20.2372		16.188	6.89811		13.3396	3.90898		12.5891	1.0877		20.014	4.45932
	19.1305	20.2164		16.2127	6.86536		13.3583	3.8476		12.6068	1.10302		20.0422	4.4791
	19.1574	20.2865		16.2374	6.89754		13.3787	3.88797		12.626	1.10195		20.0704	4.46892
	19.1865	20.3201		16.2602	6.8941		13.4006	3.94879		12.6438	1.11007		20.0985	4.46164
	19.2156	20.3253		16.2849	6.90366		13.4194	3.90511		12.6629	1.0825		20.1267	4.46252
	19.2425	20.369		16.3096	6.94234		13.4397	3.93663		12.6821	1.10226		20.1549	4.46717
	19.2717	20.3428		16.3323	6.91113		13.4601	3.87193		12.6999	1.1211		20.1831	4.52189
	19.303	20.3946		16.3551	6.93257		13.4788	3.81112		12.719	1.12983		20.2112	4.50122
	19.3322	20.3983		16.3798	6.96493		13.4992	3.85673		12.7353	1.11313		20.2441	4.56001
	19.3613	20.4575		16.4045	6.9274		13.5164	3.82742		12.7545	1.12493		20.2722	4.52858
	19.3904	20.4303		16.4292	6.99117		13.5367	3.86363		12.7722	1.11512		20.3028	4.50617
	19.4173	20.4809		16.452	6.98006		13.5571	3.90041		12.7899	1.09322		20.3333	4.55419
	19.4442	20.4646		16.4748	6.98294		13.5759	3.89681		12.8077	1.10317		20.3638	4.47445
	19.4689	20.4602		16.4995	6.98312		13.5946	3.92584		12.8268	1.07269		20.3943	4.58096
	19.4958	20.5188		16.5242	7.00648		13.615	3.87359		12.846	1.11329		20.4225	4.58475
	19.5226	20.5749		16.547	7.03195		13.6322	3.93689		12.8638	1.10195		20.4506	4.60396
	19.5495	20.5766		16.5717	7.0151		13.6525	3.98308		12.8829	1.13795		20.4812	4.62724
	19.5787	20.5541		16.5964	7.00917		13.6729	3.91672		12.9007	1.11267		20.5117	4.64528
	19.6056	20.6024		16.6191	7.03118		13.6917	3.95293		12.9199	1.10394		20.5399	4.55477
	19.6347	20.6046		16.6419	7.02142		13.712	3.89211		12.9376	1.12278		20.5704	4.63772
	19.6638	20.6086		16.6666	7.09016		13.7308	3.92916		12.9568	1.10471		20.5985	4.58911
	19.6907	20.6185		16.6894	7.089		13.7511	3.93249		12.9745	1.10272		20.6267	4.57835
	19.7221	20.635		16.7122	7.05263		13.7715	3.94685		12.9937	1.12677		20.6572	4.60803
	19.7512	20.7078		16.735	7.11506		13.7903	3.89295		13.0129	1.12431		20.6854	4.61094
	19.7803	20.7045		16.7597	7.11697		13.8106	3.93689		13.0321	1.16154		20.7136	4.63917
	19.8095	20.6917		16.7844	7.09341		13.8294	3.98584		13.0528	1.12217		20.7417	4.64848
	19.8364	20.7715		16.8072	7.11142		13.8513	3.9911		13.0705	1.1142		20.7722	4.65838
	19.8655	20.7414		16.8319	7.09475		13.8701	3.96372		13.0867	1.15939		20.8004	4.6124
	19.8924	20.7957		16.8566	7.08575		13.8904	4.04778		13.1059	1.12738		20.8309	4.62578
	19.9193	20.8302		16.8793	7.16043		13.9108	3.97672		13.1236	1.1836		20.8591	4.68079
	19.9484	20.8599		16.904	7.07924		13.9295	3.95487		13.1428	1.10195		20.8896	4.67817
	19.9753	20.817		16.9287	7.16369		13.9483	3.97284		13.1591	1.11145		20.9201	4.63364
	20.0022	20.8438		16.9553	7.19203		13.9671	4.03285		13.1768	1.11911		20.9483	4.68341
	20.0291	20.8588		16.9781	7.19298		13.9859	4.00049		13.196	1.15158		20.9765	4.69883
	20.056	20.9121		17.0009	7.21252		14.0047	4.00022		13.2137	1.12799		21.007	4.66565
	20.0829	20.9255		17.0237	7.20179		14.0234	4.04168		13.2329	1.15051		21.0375	4.72823
	20.1097	20.9476		17.0465	7.21845		14.0422	3.97339		13.2506	1.1767		21.0657	4.67846
	20.1389	20.9913		17.0693	7.18436		14.061	4.0486		13.2698	1.13366		21.0962	4.65401
	20.1703	20.9754		17.0902	7.25176		14.0813	4.04778		13.2875	1.13979		21.1291	4.70523
	20.1994	21.0231		17.1149	7.22094		14.1017	4.03174		13.3067	1.14162		21.1572	4.71193
	20.2285	21.0032		17.1377	7.25464		14.1205	4.0721		13.3259	1.13979		21.1854	4.7227
	20.2577	21.027		17.1623	7.24525		14.1408	4.0052		13.3466	1.15357		21.2159	4.67177
	20.2845	21.0561		17.1851	7.23224		14.1611	4.04694		13.3643	1.14362		21.2441	4.7323
	20.3114	21.1159		17.2098	7.29312		14.1799	4.03285		13.3835	1.17808		21.2722	4.72706
	20.3383	21.1153		17.2364	7.28432		14.2018	4.10472		13.4012	1.16751		21.3028	4.76111
	20.3675	21.0957		17.2592	7.28526		14.2222	4.08593		13.4204	1.14714		21.3286	4.73143
	20.3966	21.1155		17.2839	7.3004		14.2425	4.045		13.4367	1.1643		21.3591	4.80622
	20.4235	21.164		17.3086	7.31591		14.2613	4.03366		13.4544	1.19095		21.3873	4.7713
	20.4504	21.1922		17.3333	7.26363		14.2801	4.00851		13.4721	1.19034		21.4178	4.71426
	20.4773	21.119		17.3561	7.28853		14.2989	4.07294		13.4898	1.15357		21.446	4.72473
	20.5064	21.2318		17.3808	7.31571		14.3177	4.09091		13.509	1.17456		21.4765	4.72881
	20.531	21.1429		17.4055	7.31342		14.3364	4.09919		13.5267	1.17793		21.507	4.81932
	20.5579	21.191		17.4283	7.2893		14.3552	4.06325		13.5459	1.19754		21.5352	4.78527
	20.5871	21.2409		17.4491	7.32644		14.374	4.09146		13.5651	1.16307		21.5657	4.82194
	20.6162	21.2531		17.4719	7.34903		14.3943	4.07985		13.5828	1.18084		21.6009	4.78381
	20.6431	21.2737		17.4947	7.37775		14.4131	4.03864		13.602	1.16414		21.629	4.77683
	20.6745	21.3257		17.5175	7.36684		14.4335	3.98584		13.6212	1.20918		21.6596	4.76315
	20.7036	21.3398		17.5403	7.39499		14.4538	4.08426		13.6404	1.20504		21.6854	4.91943
	20.7327	21.3948		17.565	7.42791		14.4726	4.11523		13.6611	1.20121		21.7136	4.86297
	20.7596	21.3608		17.5897	7.43022		14.4945	4.0862		13.6803	1.16491		21.7441	4.80244
	20.7865	21.4087		17.6125	7.44936		14.5164	4.1332		13.698	1.20382		21.7699	4.84726
	20.8156	21.4435		17.6372	7.39499		14.5352	4.14703		13.7157	1.18023		21.7981	4.82747
	20.8448	21.4458		17.6638	7.44917		14.5555	4.10805		13.732	1.20321		21.8286	4.87752
	20.8717	21.4225		17.6904	7.41528		14.5759	4.12049		13.7512	1.19616		21.8568	4.85802
	20.9008	21.4724		17.7132	7.52309		14.5946	4.13624		13.7689	1.20443		21.8849	4.76548
	20.9277	21.504		17.7379	7.49666		14.6134	4.13182		13.7866	1.19463		21.9154	4.86443
	20.9546	21.4821		17.7625	7.47847		14.6322	4.13459		13.8043	1.20091		21.946	4.89178
	20.9815	21.478		17.7853	7.4507		14.651	4.15836		13.822	1.19631		21.9741	4.88975
	21.0084	21.5308		17.8081	7.50164		14.6682	4.13596		13.8412	1.20397		22.0046	4.9011
	21.0375	21.5228		17.8309	7.47617		14.6885	4.16693		13.859	1.16859		22.0375	4.90168
	21.0644	21.5783		17.8537	7.51254		14.7073	4.1321		13.8781	1.21776		22.068	4.90313
	21.0913	21.5547		17.8784	7.53093		14.7261	4.11135		13.8988	1.21914		22.0985	4.95639
	21.1204	21.6121		17.8993	7.5361		14.7464	4.0945		13.918	1.1957		22.1267	4.88276
	21.1495	21.6488		17.9221	7.53112		14.7668	4.16417		13.9372	1.22358		22.1572	4.89819
	21.1764	21.6336		17.9449	7.54645		14.7871	4.2333		13.9564	1.22021		22.1854	4.91623
	21.2033	21.7266		17.9696	7.54702		14.8075	4.16334		13.9741	1.22297		22.2112	4.98404
	21.2324	21.6849		17.9924	7.55812		14.8278	4.13653		13.9933	1.18498		22.237	4.86646
	21.2616	21.6959		18.0171	7.59603		14.8482	4.1332		14.011	1.21776		22.2675	4.92263
	21.2885	21.758		18.0417	7.56961		14.8685	4.15505		14.0288	1.19187		22.2957	4.89324
	21.3176	21.72		18.0683	7.58282		14.8888	4.19541		14.0465	1.21454		22.3239	4.90139
	21.3445	21.7666		18.093	7.59431		14.9076	4.23136		14.0642	1.15863		22.3544	4.84202
	21.3736	21.7899		18.1177	7.61844		14.9264	4.20481		14.0819	1.19708		22.3826	4.99248
	21.4005	21.8236		18.1405	7.60101		14.9452	4.19541		14.0996	1.22833		22.4131	4.95756
	21.4296	21.8834		18.1633	7.66305		14.9655	4.20122		14.1174	1.24089		22.4436	4.95377
	21.4588	21.8446		18.1861	7.6215		14.9843	4.19735		14.1365	1.20321		22.4741	4.96949
	21.4857	21.8904		18.2108	7.6215		15.0015	4.18959		14.1528	1.23966		22.5046	4.92321
	21.5126	21.8556		18.2355	7.63108		15.0203	4.22858		14.1735	1.21607		22.5352	5.00267
	21.5394	21.9003		18.2583	7.62687		15.0406	4.2073		14.1941	1.26708		22.568	4.97007
	21.5686	21.9375		18.2792	7.59585		15.0594	4.10252		14.2119	1.24671		22.5962	4.94126
	21.5955	21.9686		18.302	7.67147		15.0782	4.15173		14.2325	1.25805		22.6267	4.94621
	21.6224	21.9721		18.3247	7.63413		15.0986	4.21614		14.2517	1.24058		22.6525	5.03322
	21.6515	21.9439		18.3475	7.69349		15.1205	4.26896		14.2694	1.23384		22.683	4.96483
	21.6806	22.0447		18.3722	7.68105		15.1408	4.14067		14.2872	1.21776		22.7112	4.93282
	21.7097	22.0165		18.3969	7.65903		15.1611	4.18545		14.3049	1.25314		22.7394	4.99364
	21.7366	22.0419		18.4216	7.70843		15.1815	4.1614		14.3241	1.24166		22.7652	4.97997
	21.7658	22.0788		18.4444	7.68277		15.2003	4.24988		14.3433	1.24533		22.7934	5.04545
	21.7949	22.0994		18.4691	7.682		15.2191	4.26453		14.361	1.22358		22.8239	5.00063
	21.8218	22.0986		18.4957	7.74921		15.2394	4.29107		14.3787	1.22343		22.8521	4.982
	21.8509	22.1388		18.5204	7.76664		15.2597	4.30711		14.3964	1.2245		22.8802	5.12752
	21.8823	22.1657		18.5432	7.72661		15.2785	4.24435		14.4141	1.23936		22.9131	5.01256
	21.9092	22.1743		18.5679	7.75687		15.2973	4.30019		14.4304	1.23966		22.9436	5.10744
	21.9361	22.1473		18.5907	7.73006		15.3161	4.26841		14.4496	1.23124		22.9741	5.06611
	21.9652	22.2377		18.6153	7.77276		15.3364	4.27449		14.4688	1.26356		23.007	5.09376
	21.9921	22.2331		18.6381	7.71341		15.3536	4.24905		14.488	1.22894		23.0375	5.10802
	22.0167	22.2094		18.6609	7.8078		15.3724	4.27034		14.5072	1.26969		23.0657	5.08474
	22.0436	22.2294		18.6856	7.772		15.3928	4.30019		14.5264	1.21362		23.0938	5.07368
	22.0705	22.2859		18.7065	7.7584		15.4131	4.32535		14.5456	1.23951		23.1244	5.0696
	22.0997	22.3022		18.7293	7.83136		15.4319	4.28083		14.5648	1.2268		23.1549	5.09958
	22.1266	22.2995		18.754	7.8327		15.4522	4.3483		14.5825	1.2677		23.183	5.09754
	22.1534	22.3241		18.7787	7.826		15.4741	4.29134		14.6002	1.25866		23.2112	5.10598
	22.1848	22.3516		18.8015	7.79977		15.4945	4.33447		14.6194	1.27689		23.237	5.1313
	22.214	22.3775		18.8243	7.8459		15.5117	4.29964		14.6386	1.26984		23.2652	5.11966
	22.2408	22.4013		18.849	7.86046		15.532	4.31843		14.6563	1.26402		23.291	5.11937
	22.27	22.4072		18.8737	7.87214		15.5524	4.33863		14.6755	1.25054		23.3192	5.1281
	22.3013	22.4407		18.8964	7.92		15.5712	4.32231		14.6932	1.28302		23.3521	5.076
	22.3305	22.4603		18.9192	7.89646		15.5915	4.30766		14.7095	1.26708		23.3849	5.17554
	22.3574	22.5224		18.9439	7.8867		15.6103	4.36738		14.7272	1.27076		23.4131	5.06553
	22.3865	22.4646		18.9686	7.85395		15.6306	4.35024		14.7464	1.24211		23.4436	5.20901
	22.4156	22.5292		18.9914	7.87329		15.6494	4.32535		14.7656	1.24686		23.4765	5.22792
	22.4425	22.5246		19.0161	7.89933		15.6682	4.36793		14.7833	1.29971		23.5046	5.21162
	22.4672	22.5531		19.0408	7.94681		15.687	4.38037		14.801	1.25468		23.5352	5.17292
	22.4941	22.5888		19.0636	7.90679		15.7073	4.34636		14.8202	1.29144		23.5633	5.18747
	22.5209	22.587		19.0883	7.96999		15.7261	4.33614		14.8394	1.27245		23.5938	5.13596
	22.5478	22.6142		19.113	7.96922		15.7449	4.31403		14.8571	1.28011		23.622	5.19387
	22.5747	22.5902		19.1358	7.97631		15.7652	4.4213		14.8763	1.27214		23.6525	5.2125
	22.6039	22.6489		19.1586	7.97936		15.7856	4.34802		14.894	1.28332		23.6807	5.24393
	22.6308	22.6561		19.1832	7.98109		15.8043	4.40775		14.9132	1.26831		23.7112	5.232
	22.6599	22.6947		19.206	7.92154		15.8231	4.3967		14.9309	1.28332		23.7394	5.15022
	22.689	22.7083		19.2307	8.00463		15.8435	4.4011		14.9501	1.29971		23.7675	5.17321
	22.7204	22.7293		19.2535	8.01364		15.8622	4.40581		14.9679	1.28102		23.7957	5.17816
	22.7495	22.7689		19.2744	8.00253		15.8826	4.39198		14.9856	1.29496		23.8239	5.23258
	22.7764	22.7976		19.2991	8.05442		15.9014	4.37207		15.0062	1.30584		23.852	5.27711
	22.8056	22.7976		19.3238	8.04753		15.9217	4.38811		15.0254	1.29405		23.8826	5.25819
	22.8347	22.8193		19.3485	8.01689		15.9405	4.41051		15.0446	1.31151		23.9107	5.25499
	22.8616	22.79		19.3713	8.05691		15.9608	4.42599		15.0609	1.30094		23.9413	5.27507
	22.8885	22.8787		19.396	8.01345		15.9812	4.43042		15.0786	1.30308		23.9718	5.29108
	22.9176	22.8919		19.4207	8.06476		16.0015	4.51723		15.0978	1.29405		24.0023	5.24306
	22.9445	22.9228		19.4434	8.06342		16.0219	4.46276		15.1155	1.31626		24.0305	5.25557
	22.9714	22.9435		19.47	8.05672		16.0406	4.41051		15.1332	1.32422		24.061	5.28176
	22.9983	22.883		19.4947	8.09119		16.0594	4.44229		15.1509	1.30829		24.0915	5.27012
	23.0229	22.9711		19.5175	8.06094		16.0782	4.44921		15.1701	1.32116		24.1197	5.2902
	23.0521	22.947		19.5403	8.07223		16.097	4.45005		15.1893	1.31748		24.1502	5.287
	23.0789	22.967		19.5631	8.1067		16.1158	4.4083		15.2071	1.33433		24.1807	5.27187
	23.1081	23.0029		19.5878	8.11168		16.1361	4.50589		15.2263	1.28409		24.2089	5.3292
	23.1372	23.0064		19.6106	8.12679		16.1565	4.4506		15.2454	1.30416		24.2394	5.2515
	23.1663	23.0048		19.6315	8.14691		16.1752	4.4719		15.2632	1.29297		24.2699	5.39439
	23.1955	23.1238		19.6543	8.13216		16.194	4.4506		15.2824	1.29558		24.2981	5.37285
	23.2246	23.0939		19.679	8.15763		16.2144	4.45778		15.303	1.31871		24.3262	5.32425
	23.2537	23.1861		19.7018	8.20225		16.2347	4.52248		15.3222	1.31197		24.3544	5.38217
	23.2829	23.1415		19.7246	8.12622		16.2551	4.48543		15.3399	1.34766		24.3849	5.34899
	23.3075	23.1455		19.7492	8.20377		16.2738	4.46525		15.3577	1.32438		24.4131	5.35103
	23.3366	23.1391		19.7739	8.18979		16.2957	4.48681		15.3768	1.34674		24.4413	5.35248
	23.3658	23.1958		19.7986	8.22004		16.3161	4.4752		15.3946	1.32208		24.4694	5.3941
	23.3927	23.214		19.8233	8.24015		16.3349	4.51778		15.4108	1.29573		24.4976	5.3519
	23.4196	23.2606		19.8499	8.24015		16.3552	4.54349		15.4285	1.31151		24.5281	5.29457
	23.4464	23.2773		19.8746	8.25509		16.374	4.5399		15.4462	1.32713		24.5563	5.32425
	23.4733	23.294		19.8993	8.29339		16.3928	4.49593		15.4655	1.34		24.5868	5.37053
	23.498	23.2891		19.9221	8.25259		16.41	4.42875		15.4832	1.30952		24.615	5.39876
	23.5271	23.2876		19.9449	8.27538		16.4288	4.50009		15.5024	1.34291		24.6455	5.44445
	23.5562	23.2953		19.9677	8.29414		16.4491	4.50672		15.5216	1.2991		24.676	5.37606
	23.5854	23.3442		19.9886	8.23173		16.4679	4.5175		15.5393	1.32514		24.7065	5.36703
	23.6123	23.3749		20.0114	8.32957		16.4867	4.50009		15.5585	1.33954		24.737	5.39876
	23.6414	23.347		20.036	8.293		16.507	4.57446		15.5777	1.38335		24.7675	5.35772
	23.6705	23.4143		20.0569	8.25834		16.5273	4.5164		15.5983	1.3449		24.7957	5.46802
	23.6997	23.4091		20.0816	8.32114		16.5477	4.61843		15.6161	1.36359		24.8239	5.44619
	23.7265	23.4879		20.1044	8.36403		16.5665	4.59133		15.6367	1.37631		24.8544	5.43368
	23.7557	23.4506		20.1291	8.31809		16.5868	4.57419		15.6559	1.33464		24.8802	5.46744
	23.7848	23.4956		20.1519	8.34126		16.6087	4.59492		15.6736	1.33893		24.9084	5.4427
	23.8117	23.5307		20.1785	8.34087		16.6291	4.50589		15.6899	1.34276		24.9366	5.48257
	23.8408	23.5026		20.2032	8.35982		16.6494	4.56644		15.7061	1.32269		24.9647	5.44066
	23.8677	23.5232		20.2279	8.37342		16.6698	4.60239		15.7239	1.33112		24.9952	5.45434
	23.8969	23.5905		20.2526	8.3784		16.6885	4.63363		15.7416	1.33678		25.0258	5.46977
	23.9237	23.5721		20.2772	8.42837		16.7057	4.59768		15.7608	1.32652		25.0563	5.48199
	23.9506	23.5622		20.302	8.42894		16.7245	4.63336		15.777	1.35639		25.0844	5.5271
	23.9775	23.6089		20.3247	8.36499		16.7433	4.59631		15.7962	1.35272		25.1126	5.51575
	24.0067	23.628		20.3475	8.39792		16.7621	4.65878		15.8154	1.34398		25.1455	5.43193
	24.0336	23.6553		20.3703	8.42588		16.7809	4.58386		15.8346	1.36543		25.176	5.57105
	24.0604	23.6912		20.3931	8.43603		16.7996	4.58358		15.8538	1.38397		25.2065	5.50498
	24.0896	23.7293		20.4159	8.45192		16.82	4.57834		15.8744	1.37278		25.237	5.50149
	24.1165	23.712		20.4387	8.44025		16.8403	4.54571		15.8936	1.36911		25.2675	5.48897
	24.1456	23.7442		20.4615	8.47031		16.8591	4.62395		15.9114	1.36528		25.2957	5.53234
	24.1725	23.7364		20.4843	8.46934		16.8795	4.61345		15.9306	1.36221		25.3239	5.51633
	24.2016	23.822		20.5071	8.47318		16.9014	4.58164		15.9498	1.37048		25.352	5.52914
	24.2308	23.8201		20.5318	8.50994		16.9217	4.65215		15.9675	1.32407		25.3802	5.53845
	24.2577	23.8341		20.5584	8.51492		16.9421	4.63142		15.9852	1.30875		25.406	5.62663
	24.2845	23.8385		20.5831	8.55283		16.9624	4.67316		16.0044	1.36727		25.4366	5.52419
	24.3137	23.8164		20.6077	8.52335		16.9812	4.56036		16.0221	1.37048		25.4647	5.59287
	24.3428	23.8833		20.6343	8.55992		17	4.60129		16.0398	1.40005		25.4929	5.55242
	24.3697	23.9002		20.6571	8.49404		17.0203	4.63197		16.0561	1.40694		25.5258	5.54805
	24.3988	23.9173		20.6818	8.52986		17.0391	4.67898		16.0738	1.36206		25.5539	5.59753
	24.4302	23.9421		20.7046	8.54057		17.0594	4.60045		16.093	1.40618		25.5844	5.57599
	24.4571	23.9906		20.7274	8.57485		17.0766	4.67316		16.1107	1.38136		25.615	5.55999
	24.484	23.9996		20.7521	8.57887		17.0954	4.60847		16.1299	1.41322		25.6455	5.5757
	24.5131	24.0506		20.7749	8.57773		17.1142	4.67151		16.1491	1.39147		25.676	5.58792
	24.54	24.0918		20.7977	8.56029		17.133	4.67565		16.1683	1.37309		25.7065	5.58065
	24.5691	24.0887		20.8205	8.6434		17.1518	4.60155		16.1875	1.38488		25.737	5.7055
	24.5938	24.0855		20.8433	8.61831		17.1721	4.6668		16.2067	1.38075		25.7652	5.50673
	24.6207	24.0799		20.8641	8.64876		17.1925	4.68891		16.2259	1.40051		25.7934	5.63973
	24.6498	24.0993		20.8869	8.63574		17.2128	4.65325		16.2451	1.38044		25.8239	5.65806
	24.6789	24.1651		20.9116	8.64588		17.2331	4.68755		16.2613	1.39637		25.852	5.59782
	24.7058	24.1616		20.9382	8.64818		17.255	4.68118		16.2805	1.36451		25.8802	5.63041
	24.7327	24.1601		20.961	8.66791		17.2738	4.71297		16.2997	1.39576		25.9084	5.60975
	24.7618	24.2103		20.9857	8.59457		17.2942	4.63003		16.3174	1.35317		25.9366	5.64322
	24.7887	24.1802		21.0123	8.6905		17.3114	4.74035		16.3351	1.39285		25.9647	5.66039
	24.8179	24.2724		21.037	8.6882		17.3317	4.68836		16.3529	1.39408		25.9929	5.60073
	24.8492	24.2394		21.0598	8.71711		17.3521	4.74947		16.3706	1.37079		26.0234	5.71016
	24.8806	24.2961		21.0845	8.67633		17.3709	4.71685		16.3868	1.37784		26.0539	5.64817
	24.9075	24.3068		21.1073	8.76517		17.3896	4.80255		16.406	1.39484		26.0844	5.70521
	24.9344	24.3114		21.1319	8.72382		17.4084	4.77407		16.4252	1.38887		26.115	5.66156
	24.9613	24.3733		21.1547	8.76019		17.4272	4.77352		16.4444	1.36329		26.1478	5.62663
	24.9882	24.3324		21.1775	8.74641		17.446	4.77685		16.4621	1.43896		26.176	5.63711
	25.0151	24.3817		21.2022	8.76364		17.4647	4.69916		16.4813	1.44371		26.2042	5.69211
	25.042	24.3823		21.225	8.72898		17.4851	4.7185		16.5005	1.40771		26.2347	5.67494
	25.0689	24.4087		21.2478	8.76977		17.5054	4.74892		16.5197	1.4123		26.2629	5.71365
	25.0957	24.4246		21.2706	8.77896		17.5242	4.70191		16.5374	1.43253		26.2934	5.7023
	25.1249	24.4779		21.2934	8.75714		17.5446	4.74229		16.5566	1.40725		26.3215	5.63507
	25.1518	24.4989		21.3162	8.81477		17.5649	4.7785		16.5743	1.38887		26.3497	5.6764
	25.1809	24.5105		21.3409	8.82549		17.5852	4.7044		16.5935	1.39836		26.3779	5.71831
	25.21	24.4975		21.3656	8.83793		17.604	4.73647		16.6127	1.38228		26.406	5.75789
	25.2369	24.5761		21.3884	8.79198		17.6244	4.7561		16.6304	1.41751		26.4342	5.73664
	25.2683	24.5583		21.413	8.8299		17.6431	4.79786		16.6497	1.41047		26.4624	5.76953
	25.2997	24.6177		21.4358	8.79772		17.6635	4.73149		16.6674	1.44922		26.4929	5.8062
	25.3266	24.6623		21.4605	8.83085		17.6823	4.73592		16.6851	1.41384		26.5234	5.79805
	25.3557	24.6431		21.4852	8.91855		17.7026	4.75942		16.7028	1.45244		26.5516	5.79368
	25.3848	24.6766		21.5099	8.84751		17.723	4.75777		16.722	1.44784		26.5821	5.74363
	25.4095	24.6667		21.5346	8.89518		17.7417	4.78652		16.7397	1.44539		26.615	5.8126
	25.4364	24.6607		21.5574	8.85096		17.7621	4.75777		16.7574	1.42333		26.6455	5.72762
	25.461	24.7122		21.5821	8.88025		17.7824	4.76191		16.7766	1.41828		26.6736	5.75032
	25.4901	24.737		21.6049	8.91625		17.8012	4.77795		16.7958	1.45229		26.7042	5.82657
	25.5148	24.7244		21.6296	8.95167		17.82	4.78735		16.8135	1.49977		26.7323	5.76429
	25.5439	24.7517		21.6543	8.92927		17.8388	4.79592		16.8313	1.44662		26.7629	5.86295
	25.5708	24.7564		21.6771	8.96277		17.8591	4.83185		16.8505	1.47664		26.791	5.85072
	25.5999	24.7826		21.6999	8.89997		17.8779	4.81804		16.8697	1.45275		26.8192	5.81376
	25.6291	24.8278		21.7245	8.98442		17.8982	4.77934		16.8889	1.4578		26.8497	5.77389
	25.656	24.8845		21.7473	8.96029		17.917	4.77269		16.9066	1.43927		26.8779	5.86789
	25.6873	24.9016		21.772	8.94057		17.9374	4.85011		16.9258	1.45933		26.906	5.90456
	25.7165	24.9184		21.7929	8.95301		17.9561	4.78623		16.9435	1.49012		26.9342	5.81376
	25.7456	24.9128		21.8176	8.94382		17.9749	4.86835		16.9627	1.44938		26.9624	5.8548
	25.7747	24.9908		21.8404	8.94631		17.9953	4.76993		16.9819	1.45106		26.9929	5.84607
	25.8039	24.9541		21.8632	8.9802		18.014	4.77242		17.0011	1.49089		27.0211	5.82802
	25.8307	25.0159		21.8879	9.00146		18.0344	4.85231		17.0188	1.465		27.0516	5.88186
	25.8599	25.0149		21.9126	9.03382		18.0547	4.8808		17.0365	1.49135		27.0821	5.97587
	25.8845	25.012		21.9354	8.99609		18.0751	4.86144		17.0557	1.44585		27.1103	5.86993
	25.9137	25.0401		21.9601	9.03228		18.0954	4.87139		17.0734	1.43421		27.1384	5.95258
	25.9406	25.0813		21.9828	9.05525		18.1142	4.8902		17.0911	1.43237		27.1689	5.90544
	25.9652	25.0288		22.0094	9.00701		18.133	4.88661		17.1089	1.43651		27.1995	5.81318
	25.9899	25.0517		22.0341	9.03707		18.1533	4.89712		17.1266	1.46132		27.23	5.91591
	26.019	25.1383		22.0569	9.0522		18.1721	4.84458		17.1458	1.45443		27.2582	5.91679
	26.0459	25.1133		22.0797	9.06005		18.1909	4.88965		17.165	1.49594		27.2863	5.84636
	26.075	25.1364		22.1044	9.07019		18.2081	4.89683		17.1827	1.48614		27.3168	5.92435
	26.1041	25.1317		22.1272	9.10026		18.2284	4.85342		17.2004	1.49441		27.345	5.93629
	26.1333	25.2109		22.15	9.10695		18.2488	4.83463		17.2196	1.45412		27.3755	5.89729
	26.1624	25.1952		22.1709	9.08627		18.2691	4.93831		17.2373	1.4771		27.406	5.89612
	26.1915	25.2318		22.1937	9.13721		18.2879	4.87194		17.2565	1.49089		27.4342	5.9587
	26.2229	25.2858		22.2184	9.10237		18.3083	4.91315		17.2787	1.50085		27.4624	5.9552
	26.252	25.3184		22.2412	9.09892		18.327	4.95324		17.2964	1.47726		27.4929	5.93978
	26.2789	25.3549		22.2659	9.15598		18.3474	4.88522		17.3156	1.4529		27.5211	5.89409
	26.3058	25.3236		22.2905	9.12477		18.3677	4.97481		17.3333	1.48185		27.5492	5.9811
	26.3349	25.3135		22.3152	9.15559		18.3896	4.88494		17.351	1.46561		27.5774	5.92552
	26.3641	25.3995		22.338	9.13281		18.4084	4.88549		17.3687	1.50958		27.6079	5.96102
	26.391	25.3397		22.3646	9.20097		18.4288	4.94714		17.385	1.4964		27.6384	5.97936
	26.4179	25.3834		22.3893	9.1623		18.4475	4.93802		17.4027	1.50789		27.6689	5.99973
	26.4425	25.3124		22.414	9.14927		18.4663	4.92945		17.4219	1.52643		27.6971	5.97296
	26.4694	25.3702		22.4406	9.19523		18.4851	4.98448		17.4396	1.48936		27.7276	6.01836
	26.4941	25.4117		22.4634	9.19944		18.5023	4.86172		17.4573	1.49196		27.7582	6.02214
	26.5232	25.5258		22.4862	9.19465		18.5226	4.99774		17.4765	1.51034		27.7863	5.94851
	26.5523	25.4946		22.5071	9.23831		18.5414	4.94245		17.4957	1.52919		27.8168	5.99245
	26.5815	25.5095		22.5299	9.2027		18.5618	4.99331		17.5149	1.50268		27.8497	6.08675
	26.6106	25.5532		22.5526	9.2092		18.5805	4.96512		17.5341	1.51111		27.8779	6.01865
	26.6397	25.5476		22.5754	9.17186		18.6009	4.96126		17.5533	1.48568		27.906	6.02447
	26.6711	25.6075		22.5982	9.23677		18.6212	5.00853		17.5725	1.54313		27.9366	6.06841
	26.698	25.6506		22.621	9.22453		18.64	4.92144		17.5917	1.53531		27.9647	5.97645
	26.7249	25.6644		22.6457	9.29135		18.6604	5.01461		17.6109	1.50912		27.9929	5.97063
	26.754	25.6607		22.6704	9.25573		18.6823	5.04116		17.6286	1.49242		28.0187	6.08122
	26.7831	25.7112		22.6932	9.27163		18.7026	4.98144		17.6463	1.5347		28.0469	6.02447
	26.81	25.6834		22.7198	9.29479		18.723	4.98862		17.664	1.53194		28.0774	6.05357
	26.8392	25.755		22.7445	9.30877		18.7433	4.96622		17.6818	1.53087		28.1079	6.08064
	26.866	25.7331		22.7692	9.34094		18.7621	5.01627		17.6995	1.52061		28.1361	6.03494
	26.8952	25.7929		22.7939	9.28082		18.7809	5.05913		17.7157	1.51264		28.1666	6.12604
	26.9221	25.7841		22.8186	9.36621		18.7981	5.01241		17.7349	1.51188		28.1971	6.1435
	26.9489	25.8002		22.8413	9.32447		18.8169	4.99444		17.7526	1.55691		28.2253	6.07656
	26.9758	25.8165		22.8641	9.37942		18.8356	5.00604		17.7718	1.54696		28.2558	6.10421
	27.0027	25.8767		22.8869	9.3239		18.8544	5.04613		17.7895	1.51218		28.2863	6.08384
	27.0296	25.8567		22.9116	9.42538		18.8732	5.02428		17.8087	1.53332		28.3168	6.06696
	27.0588	25.8827		22.9344	9.37176		18.892	5.07045		17.8294	1.53041		28.3473	6.12371
	27.0857	25.9407		22.9572	9.4202		18.9123	5.06162		17.8486	1.55201		28.3779	6.10246
	27.1148	25.9871		22.9819	9.37139		18.9327	5.07986		17.8678	1.52857		28.4084	6.05095
	27.1417	26.01		23.0028	9.37273		18.953	5.05332		17.887	1.55431		28.4342	6.14204
	27.1708	25.9902		23.0275	9.3844		18.9733	5.01655		17.9062	1.56105		28.4624	6.13564
	27.1999	26.0298		23.0484	9.3957		18.9937	5.04585		17.9239	1.54037		28.4905	6.16998
	27.2291	26.0215		23.0731	9.42423		19.014	5.07294		17.9416	1.52444		28.5187	6.18657
	27.2582	26.0403		23.0997	9.44606		19.0344	5.03838		17.9608	1.57346		28.5469	6.12575
	27.2851	26.0436		23.1243	9.43457		19.0547	5.0666		17.9785	1.53623		28.5751	6.13797
	27.3142	26.1031		23.149	9.434		19.0735	5.04475		17.9963	1.55998		28.6032	6.22062
	27.3434	26.1753		23.1737	9.44797		19.0923	5.06382		18.014	1.54037		28.6337	6.07802
	27.3702	26.1645		23.1984	9.45659		19.1126	5.08455		18.0302	1.54359		28.6666	6.17638
	27.3994	26.219		23.2212	9.50101		19.1314	5.05609		18.048	1.53868		28.6948	6.19356
	27.4285	26.1839		23.244	9.48723		19.1502	5.14539		18.0671	1.57147		28.7253	6.2148
	27.4554	26.1765		23.2687	9.52935		19.1674	5.15063		18.0849	1.57024		28.7558	6.23779
	27.4823	26.2128		23.2915	9.50847		19.1862	5.07294		18.1041	1.58357		28.7863	6.18599
	27.5092	26.2419		23.3143	9.49833		19.205	5.1816		18.1247	1.5491		28.8168	6.26398
	27.5383	26.2997		23.3371	9.48991		19.2253	5.10585		18.1439	1.56963		28.8473	6.24303
	27.5652	26.3312		23.3599	9.5079		19.2441	5.03783		18.1631	1.56335		28.8755	6.20316
	27.5921	26.3407		23.3846	9.49278		19.266	5.14788		18.1823	1.58234		28.9037	6.23605
	27.619	26.312		23.4074	9.52457		19.2863	5.12907		18.2015	1.58556		28.9342	6.25496
	27.6459	26.3133		23.4282	9.56706		19.3067	5.0829		18.2192	1.56794		28.9624	6.23488
	27.675	26.3997		23.4548	9.53146		19.3286	5.14733		18.2369	1.60884		28.9905	6.21014
	27.7019	26.3727		23.4795	9.54945		19.3489	5.1194		18.2561	1.56534		29.0187	6.26195
	27.731	26.3919		23.5023	9.56956		19.3677	5.09257		18.2739	1.56503		29.0445	6.21917
	27.7602	26.3935		23.527	9.58468		19.3865	5.1277		18.2931	1.57392		29.0751	6.18657
	27.7848	26.4121		23.5517	9.58832		19.4053	5.13876		18.3093	1.60011		29.1032	6.19385
	27.8162	26.454		23.5783	9.60268		19.4256	5.13156		18.327	1.57851		29.1314	6.3024
	27.8453	26.5396		23.5992	9.62087		19.446	5.13378		18.3447	1.56258		29.1642	6.24012
	27.8744	26.5571		23.6239	9.62662		19.4647	5.18215		18.361	1.5733		29.1948	6.257
	27.9036	26.586		23.6486	9.59176		19.482	5.18742		18.3802	1.60057		29.2253	6.21858
	27.9305	26.5873		23.6714	9.60652		19.5007	5.10834		18.4008	1.57821		29.2558	6.30444
	27.9574	26.5792		23.696	9.61149		19.5195	5.10669		18.4186	1.60164		29.2863	6.33063
	27.9842	26.6007		23.7188	9.62144		19.5383	5.14566		18.4378	1.64101		29.3145	6.30415
	28.0111	26.6306		23.7435	9.6854		19.5586	5.21229		18.4569	1.61788		29.345	6.27272
	28.038	26.6337		23.7663	9.65515		19.579	5.17026		18.4761	1.61283		29.3732	6.31928
	28.0649	26.7034		23.7872	9.65572		19.5978	5.12907		18.4953	1.57606		29.4037	6.36206
	28.0918	26.7109		23.81	9.64749		19.6181	5.18934		18.5131	1.58219		29.4319	6.42056
	28.1209	26.6741		23.8347	9.69402		19.64	5.26456		18.5323	1.57116		29.4624	6.41212
	28.1501	26.7226		23.8575	9.71431		19.6604	5.17801		18.5514	1.58295		29.4905	6.34722
	28.1792	26.7769		23.8822	9.69497		19.6791	5.17636		18.5692	1.59291		29.5187	6.37196
	28.2061	26.799		23.9069	9.70703		19.6995	5.17636		18.5869	1.62523		29.5445	6.3414
	28.2352	26.8051		23.9297	9.73289		19.7198	5.23993		18.6061	1.60838		29.5727	6.39611
	28.2644	26.8289		23.9544	9.69861		19.7386	5.20898		18.6253	1.64821		29.6032	6.37341
	28.2957	26.8955		23.9772	9.75127		19.7574	5.23718		18.6415	1.60792		29.6337	6.3868
	28.3249	26.9139		24.0018	9.70397		19.7777	5.22722		18.6607	1.59077		29.6619	6.33907
	28.3517	26.9131		24.0246	9.73844		19.7965	5.24271		18.6784	1.60134		29.6924	6.36992
	28.3809	26.9355		24.0493	9.74112		19.8168	5.2076		18.6976	1.59873		29.7229	6.35595
	28.4078	26.8943		24.0721	9.75108		19.8356	5.30546		18.7154	1.6162		29.7535	6.36497
	28.4347	26.9337		24.0968	9.76964		19.8544	5.24242		18.7331	1.61757		29.784	6.44326
	28.4615	26.9597		24.1215	9.75643		19.8748	5.28474		18.7523	1.63197		29.8121	6.38825
	28.4862	26.9661		24.1443	9.79818		19.892	5.21257		18.77	1.63887		29.8403	6.38098
	28.5153	27.0001		24.169	9.77655		19.9123	5.24409		18.7877	1.626		29.8708	6.41503
	28.5422	27.0278		24.1937	9.78574		19.9311	5.27339		18.8069	1.61359		29.9013	6.47469
	28.5691	27.0183		24.2165	9.81886		19.9514	5.26207		18.8261	1.64346		29.9295	6.36206
	28.5983	27.0791		24.2393	9.80182		19.9718	5.29634		18.8453	1.64331		29.96	6.38738
	28.6274	27.0775		24.262	9.81636		19.9906	5.2546		18.8645	1.64637		29.9882	6.41328
	28.6543	27.1685		24.2867	9.81101		20.0109	5.31403		18.8822	1.5946		30.0164	6.33849
	28.6834	27.1835		24.3095	9.84586		20.0312	5.27533		18.9014	1.62416		30.0469	6.47993
	28.7148	27.2149		24.3323	9.80775		20.05	5.31736		18.9191	1.64515		30.075	6.43424
	28.7417	27.2143		24.357	9.83915		20.0688	5.28971		18.9383	1.63994		30.1056	6.47178
	28.7708	27.2428		24.3798	9.83264		20.0892	5.2991		18.959	1.62493		30.1337	6.46101
	28.7999	27.2558		24.4045	9.81254		20.1095	5.37514		18.9767	1.64913		30.1619	6.45315
	28.8291	27.2657		24.4273	9.82709		20.1283	5.27368		18.9944	1.64499		30.1924	6.51951
	28.8559	27.2611		24.4539	9.87783		20.1502	5.32315		19.0121	1.63029		30.2206	6.42842
	28.8828	27.3385		24.4786	9.87267		20.169	5.33864		19.0298	1.61803		30.2511	6.48342
	28.912	27.3573		24.5014	9.89353		20.1877	5.28749		19.0476	1.65802		30.2793	6.5294
	28.9389	27.2842		24.5261	9.90904		20.2081	5.29137		19.0653	1.65786		30.3098	6.47149
	28.9658	27.3243		24.5508	9.92953		20.2269	5.36269		19.083	1.65219		30.3379	6.51107
	28.9927	27.3684		24.5754	9.8918		20.2472	5.2922		19.1007	1.64362		30.3661	6.55996
	29.0195	27.4276		24.5982	9.96035		20.266	5.30104		19.1199	1.60363		30.3966	6.54803
	29.0464	27.4173		24.621	9.92111		20.2832	5.34168		19.1391	1.63565		30.4272	6.47789
	29.0733	27.4412		24.6457	9.93355		20.302	5.3215		19.1568	1.6548		30.4553	6.53202
	29.1025	27.4608		24.6666	9.93949		20.3223	5.38785		19.176	1.64836		30.4858	6.54716
	29.1338	27.4996		24.6875	9.98066		20.3427	5.37679		19.1952	1.65756		30.5187	6.53086
	29.1629	27.5419		24.7122	9.91786		20.3615	5.2991		19.2115	1.6741		30.5492	6.55269
	29.1921	27.5693		24.735	9.9347		20.3802	5.3334		19.2321	1.69616		30.5774	6.56462
	29.2212	27.5547		24.7597	9.99904		20.4006	5.345		19.2528	1.67517		30.6056	6.56636
	29.2481	27.6166		24.7825	9.97452		20.4209	5.34113		19.2705	1.64714		30.6337	6.61817
	29.275	27.6391		24.8072	9.98218		20.4397	5.35357		19.2897	1.65863		30.6619	6.54483
	29.3019	27.65		24.8318	9.92341		20.4616	5.40252		19.3074	1.66154		30.6901	6.63388
	29.331	27.7051		24.8565	10.0195		20.482	5.43983		19.3252	1.65173		30.7182	6.56957
	29.3602	27.6843		24.8812	9.99271		20.5023	5.40278		19.3429	1.66292		30.7488	6.61729
	29.387	27.7563		24.9059	10.0128		20.5211	5.37375		19.3606	1.69141		30.7793	6.57277
	29.4139	27.7097		24.9306	10.0479		20.5399	5.36851		19.3783	1.64162		30.8074	6.54337
	29.4408	27.7602		24.9553	10.008		20.5602	5.32234		19.396	1.69846		30.8356	6.62341
	29.4677	27.7837		24.98	10.0327		20.5774	5.40446		19.4138	1.65618		30.8661	6.55938
	29.4946	27.8122		25.0028	10.0496		20.5962	5.38565		19.4315	1.67104		30.8966	6.62282
	29.5215	27.8308		25.0256	10.0385		20.615	5.42047		19.4507	1.65893		30.9248	6.65746
	29.5506	27.8291		25.0465	10.0358		20.6337	5.43651		19.4713	1.6934		30.9553	6.65891
	29.5798	27.8889		25.0693	10.0433		20.6541	5.42822		19.4891	1.68865		30.9882	6.64989
	29.6066	27.8879		25.0921	10.0379		20.6729	5.46582		19.5097	1.6836		31.0164	6.67899
	29.638	27.9083		25.1167	10.053		20.6932	5.3804		19.5304	1.7055		31.0469	6.66706
	29.6671	27.9378		25.1376	10.0953		20.7136	5.44646		19.5481	1.68237		31.075	6.6592
	29.6963	27.9995		25.1623	10.0998		20.7339	5.40666		19.5673	1.67364		31.1032	6.66066
	29.7209	28.0288		25.187	10.0969		20.7542	5.486		19.5865	1.66889		31.1314	6.76746
	29.7523	28.0311		25.2098	10.1093		20.7746	5.47329		19.6042	1.69846		31.1595	6.74011
	29.7792	28.0247		25.2345	10.1101		20.7949	5.42573		19.6219	1.6767		31.1877	6.67987
	29.8061	28.0676		25.2592	10.116		20.8153	5.4625		19.6382	1.68237		31.2159	6.72905
	29.8352	28.095		25.2858	10.1419		20.8356	5.43347		19.6559	1.70872		31.2464	6.72468
	29.8644	28.1415		25.3105	10.1252		20.8544	5.4849		19.6722	1.67624		31.2746	6.6202
	29.8912	28.1448		25.3352	10.1356		20.8732	5.50369		19.6913	1.7127		31.3051	6.72439
	29.9181	28.1516		25.3599	10.1273		20.892	5.41606		19.7091	1.68544		31.3356	6.73691
	29.9428	28.1831		25.3827	10.158		20.9108	5.39062		19.7283	1.70382		31.3638	6.71188
	29.9719	28.2032		25.4054	10.1367		20.9295	5.44702		19.746	1.71653		31.3943	6.7177
	30.001	28.1819		25.4282	10.1769		20.9483	5.48959		19.7652	1.73124		31.4272	6.72439
	30.0279	28.2286		25.4529	10.1486		20.9671	5.52167		19.7844	1.71286		31.4577	6.76776
	30.0571	28.244		25.4738	10.1597		20.9859	5.44702		19.8051	1.73905		31.4882	6.7145
	30.084	28.2743		25.4966	10.1371		21.0062	5.50896		19.8242	1.71209		31.5164	6.86671
	30.1131	28.2993		25.5194	10.2026		21.0266	5.48213		19.8434	1.69601		31.5445	6.79453
	30.1377	28.2946		25.5422	10.1771		21.0469	5.53964		19.8626	1.69907		31.575	6.73487
	30.1669	28.3891		25.5669	10.2213		21.0672	5.55429		19.8818	1.70903		31.6009	6.83062
	30.196	28.3758		25.5897	10.243		21.0876	5.5496		19.8996	1.71286		31.629	6.84197
	30.2251	28.4184		25.6144	10.2738		21.1079	5.50618		19.9173	1.76877		31.6572	6.7468
	30.252	28.4085		25.6391	10.2123		21.1267	5.59687		19.935	1.72435		31.6854	6.78347
	30.2789	28.4301		25.6638	10.2975		21.1471	5.52222		19.9527	1.71332		31.7135	6.79628
	30.3081	28.4639		25.6884	10.2246		21.1674	5.55872		19.9704	1.74211		31.7417	6.80821
	30.3349	28.4788		25.7131	10.2765		21.1862	5.55153		19.9881	1.68697		31.7746	6.82014
	30.3641	28.5032		25.7378	10.2568		21.2065	5.57669		20.0059	1.73491		31.8027	6.80239
	30.3932	28.569		25.7606	10.211		21.2237	5.5977		20.0236	1.71929		31.8333	6.78813
	30.4223	28.5624		25.7834	10.2966		21.2441	5.52832		20.0428	1.71515		31.8661	6.91676
	30.4492	28.5853		25.8081	10.2654		21.2613	5.54352		20.059	1.72756		31.8966	6.85244
	30.4784	28.5419		25.8328	10.2683		21.2801	5.52832		20.0797	1.75223		31.9272	6.86321
	30.5053	28.6162		25.8556	10.3081		21.2989	5.56951		20.1004	1.72695		31.9577	6.84022
	30.5321	28.6465		25.8765	10.3002		21.3192	5.60682		20.1196	1.72695		31.9858	6.85361
	30.559	28.6661		25.8993	10.2874		21.3395	5.56784		20.1388	1.73338		32.0164	6.83673
	30.5859	28.7084		25.9221	10.2736		21.3599	5.56286		20.1579	1.71669		32.0445	6.86525
	30.6151	28.6422		25.9449	10.2671		21.3802	5.61817		20.1757	1.71454		32.0727	6.91007
	30.6442	28.7749		25.9696	10.2753		21.399	5.61041		20.1934	1.72542		32.1009	6.91036
	30.6711	28.7761		25.9942	10.2564		21.4194	5.54988		20.2126	1.75314		32.129	6.83993
	30.7002	28.8066		26.0189	10.3224		21.4413	5.58636		20.2318	1.76571		32.1572	6.91356
	30.7293	28.7712		26.0417	10.324		21.46	5.62563		20.2495	1.74487		32.183	6.87602
	30.7585	28.8819		26.0664	10.378		21.4788	5.56618		20.2672	1.76816		32.2135	6.86409
	30.7854	28.8652		26.0911	10.3245		21.4992	5.64553		20.2849	1.73982		32.2417	6.93277
	30.8145	28.8945		26.1177	10.3366		21.5195	5.60019		20.3026	1.7461		32.2722	6.92549
	30.8436	28.9765		26.1386	10.3571		21.5383	5.60213		20.3218	1.72741		32.3027	6.8993
	30.8727	28.9253		26.1633	10.3611		21.5571	5.67595		20.3381	1.74732		32.3332	6.96362
	30.8996	28.9876		26.188	10.3835		21.5758	5.59107		20.3573	1.76157		32.3638	6.90774
	30.9288	28.9944		26.2127	10.3914		21.5946	5.67954		20.375	1.73553		32.3943	7.00087
	30.9557	29.0109		26.2355	10.3923		21.6134	5.63392		20.3927	1.72189		32.4271	6.90425
	30.9826	29.0487		26.2601	10.3933		21.6322	5.6541		20.4134	1.7487		32.4553	6.9252
	31.0072	29.035		26.2829	10.4281		21.651	5.63835		20.4326	1.73262		32.4835	6.94645
	31.0341	29.0181		26.3057	10.3952		21.6729	5.69667		20.4533	1.77903		32.514	6.92753
	31.0632	29.0747		26.3285	10.4094		21.6916	5.64665		20.4695	1.78684		32.5445	6.98603
	31.0901	29.1167		26.3513	10.3981		21.712	5.68286		20.4887	1.76218		32.5727	6.93743
	31.1193	29.0949		26.376	10.3977		21.7339	5.66821		20.5064	1.76999		32.6009	6.97962
	31.1484	29.1467		26.3988	10.4448		21.7542	5.70608		20.5256	1.73476		32.629	6.93393
	31.1775	29.1832		26.4216	10.4291		21.773	5.66627		20.5448	1.77413		32.6549	7.05791
	31.2044	29.1751		26.4463	10.4318		21.7918	5.76027		20.5625	1.78225		32.683	7.016
	31.2335	29.2327		26.4691	10.4251		21.8121	5.69476		20.5817	1.73752		32.7112	7.05791
	31.2649	29.2898		26.4938	10.4412		21.8325	5.69557		20.5994	1.78302		32.7417	7.01542
	31.2918	29.2626		26.5165	10.4678		21.8513	5.76718		20.6171	1.76325		32.7722	7.04656
	31.3209	29.2752		26.5412	10.4676		21.8701	5.67982		20.6349	1.78378		32.8004	7.06926
	31.3501	29.3068		26.5659	10.4591		21.8904	5.77824		20.6526	1.76111		32.8309	7.10593
	31.377	29.3668		26.5887	10.436		21.9092	5.67456		20.6718	1.77214		32.8638	7.0259
	31.4038	29.3526		26.6134	10.4821		21.928	5.70636		20.6895	1.74365		32.8919	7.04976
	31.4307	29.3767		26.6381	10.476		21.9467	5.64665		20.7072	1.82836		32.9224	7.02735
	31.4576	29.3532		26.6609	10.4984		21.9671	5.75639		20.7264	1.75605		32.953	7.06286
	31.4845	29.4155		26.6856	10.5122		21.9859	5.7752		20.7456	1.77153		32.9811	7.08178
	31.5114	29.4399		26.7103	10.4835		22.0046	5.76857		20.7633	1.78684		33.0117	7.06897
	31.5383	29.4524		26.735	10.5543		22.025	5.72212		20.7811	1.76785		33.0398	7.07945
	31.5674	29.484		26.7578	10.5191		22.0453	5.74229		20.8002	1.76754		33.0703	7.03579
	31.5966	29.5682		26.7806	10.538		22.0641	5.73124		20.8194	1.76325		33.1009	7.08527
	31.6234	29.5804		26.8053	10.5317		22.0829	5.73097		20.8372	1.79496		33.129	7.14726
	31.6526	29.5989		26.828	10.5574		22.1032	5.7141		20.8563	1.80002		33.1572	7.09895
	31.6839	29.6264		26.8508	10.5195		22.1236	5.77686		20.8756	1.7847		33.1854	7.12106
	31.7131	29.7021		26.8736	10.552		22.1439	5.73262		20.8933	1.77658		33.2159	7.10622
	31.74	29.6589		26.8964	10.5076		22.1611	5.74839		20.9125	1.78271		33.2417	7.1362
	31.7691	29.7002		26.9211	10.5323		22.183	5.79152		20.9317	1.77796		33.2722	7.20721
	31.7982	29.771		26.9458	10.6033		22.2018	5.71769		20.9508	1.82912		33.3027	7.17199
	31.8251	29.7215		26.9686	10.5091		22.2222	5.81972		20.9686	1.78884		33.3309	7.1816
	31.852	29.8001		26.9933	10.5572		22.2425	5.77908		20.9863	1.78608		33.3614	7.14085
	31.8812	29.7753		27.0161	10.5455		22.2629	5.77106		21.004	1.8014		33.3896	7.13562
	31.908	29.8486		27.0408	10.6068		22.2816	5.73954		21.0217	1.80262		33.4201	7.10186
	31.9349	29.8892		27.0655	10.6003		22.3004	5.83023		21.0394	1.78087		33.4483	7.16967
	31.9618	29.8506		27.0921	10.6064		22.3192	5.80589		21.0572	1.79389		33.4788	7.12397
	31.9865	29.8168		27.1148	10.6447		22.3395	5.79263		21.0764	1.81809		33.507	7.16908
	32.0156	29.9552		27.1395	10.6453		22.3583	5.80562		21.0956	1.81472		33.5351	7.15802
	32.0425	29.9212		27.1604	10.62		22.3755	5.87666		21.1133	1.82284		33.5656	7.18684
	32.0716	29.9503		27.1851	10.6694		22.3959	5.77355		21.1325	1.81963		33.5962	7.19237
	32.1008	29.9395		27.2079	10.6389		22.4162	5.80783		21.1502	1.84414		33.6267	7.17927
	32.1299	30.0037		27.2288	10.6592		22.4366	5.80009		21.1694	1.78332		33.6595	7.29423
	32.159	30.0592		27.2535	10.6564		22.4553	5.78985		21.1871	1.85256		33.6877	7.17025
	32.1904	30.0848		27.2763	10.6554		22.4757	5.8258		21.2078	1.81503		33.7159	7.2302
	32.2173	30.1197		27.2991	10.6654		22.496	5.81225		21.2284	1.82943		33.7464	7.20779
	32.2464	30.106		27.3238	10.6885		22.5148	5.86118		21.2462	1.79925		33.7746	7.21157
	32.2711	30.131		27.3485	10.6933		22.5336	5.79014		21.2639	1.83939		33.8027	7.25989
	32.3002	30.1748		27.3712	10.669		22.5555	5.86948		21.2831	1.8207		33.8309	7.25523
	32.3293	30.1791		27.3959	10.6678		22.5758	5.84459		21.3008	1.79604		33.8591	7.27007
	32.3585	30.1898		27.4206	10.7059		22.5946	5.86311		21.317	1.86237		33.8872	7.20051
	32.3854	30.203		27.4472	10.713		22.615	5.86589		21.3348	1.82055		33.9178	7.23369
	32.4123	30.21		27.47	10.7255		22.6337	5.89133		21.3525	1.84582		33.9459	7.27764
	32.4391	30.2602		27.4966	10.7345		22.6525	5.88137		21.3717	1.82177		33.9764	7.26105
	32.4638	30.2137		27.5194	10.7425		22.6697	5.84045		21.3894	1.8423		34.0046	7.24533
	32.4907	30.3136		27.5422	10.7452		22.6885	5.94164		21.4086	1.85915		34.0351	7.25668
	32.5198	30.3241		27.565	10.7408		22.7089	5.89686		21.4278	1.82698		34.0633	7.29859
	32.5489	30.3444		27.5859	10.7739		22.7276	5.88552		21.447	1.77811		34.0962	7.34807
	32.5758	30.3924		27.6087	10.7452		22.748	5.90543		21.4647	1.84889		34.1267	7.32857
	32.605	30.4056		27.6315	10.7291		22.7668	5.88635		21.4839	1.82928		34.1572	7.3469
	32.6341	30.4219		27.6543	10.7703		22.7887	5.89409		21.5031	1.81457		34.1854	7.29335
	32.6632	30.4972		27.677	10.8017		22.809	5.94219		21.5223	1.85593		34.2159	7.32537
	32.6924	30.4851		27.7017	10.8193		22.8278	5.8916		21.5415	1.81993		34.2441	7.25261
	32.7193	30.4989		27.7264	10.7793		22.8481	5.93501		21.5607	1.81105		34.2699	7.31926
	32.7484	30.5537		27.7492	10.8157		22.87	5.9505		21.5799	1.86742		34.298	7.34661
	32.7753	30.5131		27.7739	10.8113		22.8888	5.94497		21.5961	1.85639		34.3262	7.3664
	32.8044	30.6198		27.8005	10.8505		22.9092	5.9444		21.6138	1.85762		34.3544	7.35651
	32.8313	30.5862		27.8252	10.8496		22.9295	5.93446		21.6316	1.87431		34.3849	7.34196
	32.8604	30.6984		27.8499	10.8513		22.9483	5.93805		21.6493	1.84643		34.4154	7.40162
	32.8873	30.6212		27.8746	10.8448		22.9655	5.9444		21.667	1.84429		34.4459	7.37542
	32.9142	30.7615		27.8993	10.8285		22.9843	5.97951		21.6847	1.85134		34.4741	7.37601
	32.9411	30.6949		27.9221	10.8907		23.0031	5.93446		21.7024	1.86313		34.5046	7.43188
	32.9702	30.772		27.9448	10.8714		23.0219	5.97647		21.7216	1.81963		34.5351	7.39958
	32.9994	30.7797		27.9676	10.8729		23.0406	5.94191		21.7408	1.90235		34.5656	7.36902
	33.0262	30.7824		27.9904	10.9158		23.0594	5.94081		21.76	1.859		34.5938	7.44207
	33.0531	30.8071		28.0132	10.8567		23.0798	5.97924		21.7807	1.88994		34.6267	7.46768
	33.08	30.855		28.036	10.9148		23.1001	5.97371		21.7999	1.86972		34.6572	7.41646
	33.1092	30.8892		28.0588	10.9267		23.1204	5.98228		21.8176	1.8518		34.6854	7.41238
	33.136	30.8954		28.0816	10.8936		23.1408	6.03647		21.8368	1.86849		34.7135	7.41704
	33.1652	30.9035		28.1044	10.9342		23.1611	5.95658		21.856	1.86083		34.7417	7.46011
	33.1943	30.9786		28.1291	10.8494		23.1815	5.94662		21.8737	1.88044		34.7699	7.4185
	33.2212	30.9592		28.1557	10.925		23.2018	6.00854		21.8914	1.89561		34.798	7.44236
	33.2481	30.972		28.1804	10.9181		23.2222	6.04533		21.9106	1.89224		34.8262	7.43276
	33.2772	31.0665		28.2051	10.9733		23.2409	6.10753		21.9283	1.88014		34.8544	7.44789
	33.3064	31.0204		28.2316	10.9802		23.2597	5.98312		21.946	1.89745		34.8849	7.46681
	33.3332	31.0229		28.2544	10.9474		23.2801	5.97841		21.9623	1.87983		34.9154	7.45138
	33.3624	31.1234		28.2791	10.9951		23.2989	6.07103		21.98	1.92839		34.9436	7.46593
	33.3938	31.1496		28.3019	11.0127		23.3176	6.042		21.9992	1.8593		34.9741	7.47816
	33.4207	31.1443		28.3247	10.9859		23.3364	6.05389		22.0155	1.83433		35.0046	7.46506
	33.4475	31.1944		28.3494	10.969		23.3552	6.02625		22.0361	1.85991		35.0351	7.46855
	33.4767	31.196		28.3722	11.0016		23.374	6.03233		22.0553	1.89898		35.0633	7.46128
	33.5036	31.2412		28.395	10.9817		23.3927	6.07213		22.0745	1.91368		35.0938	7.49882
	33.5327	31.2352		28.4178	10.9934		23.4115	6.02321		22.0937	1.86022		35.1243	7.5026
	33.5573	31.2472		28.4406	11.0014		23.4319	6.01103		22.1129	1.84889		35.1548	7.53869
	33.5842	31.2705		28.4615	10.9805		23.4538	6.05997		22.1321	1.84674		35.183	7.47612
	33.6134	31.2984		28.4843	10.9823		23.4741	6.06828		22.1513	1.89438		35.2112	7.5675
	33.6425	31.3766		28.5109	10.9985		23.4945	6.01131		22.1675	1.87692		35.2417	7.52501
	33.6694	31.3314		28.5355	11.028		23.5148	6.05804		22.1867	1.90036		35.2699	7.59457
	33.6963	31.3991		28.5583	11.037		23.5352	6.13822		22.2059	1.90771		35.298	7.57245
	33.7254	31.4651		28.583	11.0602		23.5539	6.0431		22.2236	1.87646		35.3239	7.50173
	33.7523	31.4422		28.6077	11.0165		23.5727	6.03812		22.2414	1.88764		35.3544	7.51919
	33.7814	31.4255		28.6343	11.0489		23.5931	6.11002		22.2591	1.86681		35.3825	7.5707
	33.8128	31.5045		28.6571	11.0498		23.6118	6.06495		22.2768	1.92563		35.4131	7.52618
	33.8419	31.575		28.6818	11.0542		23.6306	6.1031		22.2945	1.86834		35.4436	7.60039
	33.8711	31.5773		28.7046	11.0989		23.6494	6.13656		22.3122	1.89806		35.4764	7.59922
	33.898	31.6239		28.7293	11.079		23.6682	6.03259		22.3314	1.89162		35.507	7.61872
	33.9248	31.633		28.7521	11.1663		23.6869	6.09951		22.3492	1.89607		35.5375	7.63036
	33.9517	31.6421		28.7749	11.0952		23.7057	6.11694		22.3683	1.91246		35.5656	7.57332
	33.9786	31.658		28.7995	11.1002		23.7245	6.13546		22.3875	1.92088		35.5938	7.58962
	34.0055	31.6968		28.8223	11.1356		23.7449	6.02266		22.4067	1.90786		35.622	7.68042
	34.0324	31.6516		28.8451	11.1375		23.7652	6.08293		22.4259	1.89806		35.6525	7.60912
	34.0615	31.7395		28.8679	11.1278		23.784	6.16504		22.4437	1.90771		35.683	7.68682
	34.0884	31.7343		28.8926	11.1331		23.8059	6.06744		22.4628	1.90465		35.7112	7.62367
	34.1153	31.8127		28.9135	11.0929		23.8262	6.17194		22.4806	1.93375		35.7394	7.60766
	34.1444	31.8121		28.9382	11.1278		23.8466	6.13877		22.4998	1.93298		35.7699	7.54044
	34.1736	31.8822		28.9629	11.1479		23.8654	6.16615		22.519	1.92839		35.798	7.63502
	34.2005	31.8777		28.9876	11.1444		23.8841	6.14236		22.5367	1.92058		35.8262	7.63997
	34.2296	31.8998		29.0104	11.1452		23.9045	6.11141		22.5559	1.92088		35.8544	7.65336
	34.261	31.9093		29.0351	11.1485		23.9248	6.10394		22.5736	1.93053		35.8825	7.70836
	34.2901	31.9505		29.0579	11.1569		23.9436	6.12108		22.5913	1.93298		35.9131	7.68595
	34.3192	32.0386		29.0826	11.1768		23.964	6.14568		22.6105	1.90526		35.9412	7.67751
	34.3484	32.0232		29.1072	11.1825		23.9843	6.09315		22.6297	1.93161		35.9741	7.66936
	34.3753	32.0665		29.13	11.1829		24.0015	6.16615		22.6474	1.94677		36.0046	7.72757
	34.4022	32.0947		29.1547	11.1866		24.0219	6.15231		22.6651	1.89055		36.0351	7.70807
	34.4268	32.0861		29.1794	11.1915		24.0422	6.18273		22.6828	1.92563		36.0633	7.74445
	34.4537	32.1001		29.2022	11.1946		24.061	6.21121		22.702	1.92762		36.0915	7.77297
	34.4806	32.1566		29.2269	11.1973		24.0798	6.24106		22.7198	1.93865		36.122	7.72146
	34.5075	32.1597		29.2516	11.2825		24.1001	6.17249		22.7375	1.99487		36.1501	7.73077
	34.5344	32.2		29.2744	11.2069		24.1189	6.15978		22.7567	1.92762		36.1807	7.77035
	34.5635	32.2441		29.2972	11.1659		24.1377	6.21701		22.7759	1.96577		36.2112	7.75725
	34.5926	32.2384		29.32	11.2408		24.1564	6.2347		22.7936	1.92502		36.2394	7.82215
	34.6195	32.2637		29.3447	11.1998		24.1768	6.20568		22.8113	1.94815		36.2675	7.75784
	34.6509	32.3244		29.3675	11.2465		24.1971	6.20097		22.8305	1.96301		36.2957	7.76104
	34.68	32.3702		29.3902	11.2392		24.2159	6.16945		22.8497	1.94922		36.3262	7.73484
	34.7092	32.3933		29.413	11.2465		24.2347	6.20097		22.8674	1.9578		36.3544	7.8402
	34.7383	32.4055		29.4358	11.2218		24.2535	6.27009		22.8866	1.94463		36.3825	7.814
	34.7652	32.4684		29.4605	11.2699		24.2754	6.18936		22.9058	1.90863		36.4131	7.79945
	34.7943	32.4692		29.4852	11.2771		24.2941	6.18079		22.925	1.94233		36.4412	7.90946
	34.8235	32.448		29.508	11.2524		24.3145	6.19628		22.9427	1.96408		36.4717	7.83991
	34.8503	32.5117		29.5327	11.2352		24.3364	6.28917		22.9605	1.94892		36.4999	7.84835
	34.8772	32.5538		29.5574	11.2243		24.3552	6.23912		22.9782	1.93007		36.5304	7.89258
	34.9041	32.5682		29.5802	11.2712		24.374	6.26181		22.9959	1.92303		36.5586	7.82623
	34.931	32.5613		29.6068	11.2838		24.3943	6.28419		23.0136	1.9604		36.5891	7.86348
	34.9557	32.6279		29.6315	11.3177		24.4131	6.22172		23.0328	1.95504		36.6173	7.91179
	34.9826	32.5998		29.6543	11.3246		24.4319	6.2408		23.052	1.98568		36.6454	7.88269
	35.0117	32.6716		29.6789	11.325		24.4506	6.38871		23.0712	1.9624		36.676	7.91237
	35.0386	32.6512		29.7017	11.3501		24.4694	6.32567		23.0889	1.97772		36.7041	7.92896
	35.0677	32.7527		29.7245	11.3451		24.4898	6.23582		23.1066	1.92946		36.7347	7.92954
	35.0968	32.7391		29.7473	11.3482		24.5085	6.25738		23.1258	1.95826		36.7652	7.91208
	35.126	32.7467		29.7682	11.3401		24.5289	6.2582		23.1435	1.95719		36.7957	7.92896
	35.1551	32.7624		29.7929	11.3562		24.5477	6.23194		23.1627	1.96684		36.8262	7.91616
	35.1842	32.8515		29.8157	11.3392		24.568	6.27591		23.1834	1.97297		36.8544	7.96068
	35.2156	32.8567		29.8404	11.3244		24.5868	6.19738		23.2026	1.97205		36.8825	7.99415
	35.2425	32.9079		29.8632	11.3589		24.6071	6.30963		23.2218	1.98614		36.9131	7.96476
	35.2694	32.9112		29.8879	11.3887		24.6275	6.34446		23.2395	1.96745		36.9412	7.96243
	35.2985	32.8771		29.9126	11.3926		24.6494	6.26263		23.2572	2.001		36.9671	7.92809
	35.3276	32.9865		29.9353	11.3541		24.6697	6.31378		23.275	1.98032		36.9976	7.89811
	35.3545	32.9869		29.9619	11.3776		24.6885	6.31212		23.2912	1.95857		37.0281	7.91819
	35.3814	33.0083		29.9866	11.4138		24.7073	6.39063		23.3104	1.97404		37.0586	7.97203
	35.4083	33.0133		30.0113	11.4138		24.7261	6.33948		23.3281	1.99135		37.0844	7.93362
	35.433	33.0246		30.036	11.4267		24.7448	6.32179		23.3458	1.97006		37.1149	7.98513
	35.4576	33.0378		30.0607	11.4439		24.7636	6.32512		23.365	1.99503		37.1454	7.96767
	35.4868	33.1026		30.0816	11.4368		24.7824	6.35525		23.3827	2.00805		37.1736	8.06749
	35.5159	33.1232		30.1044	11.4608		24.8012	6.34005		23.4019	2.02367		37.2018	8.01132
	35.545	33.1162		30.1253	11.4824		24.82	6.36105		23.4211	2.03225		37.2347	8.05439
	35.5719	33.2105		30.1481	11.4416		24.8403	6.3666		23.4403	1.99211		37.2675	8.04479
	35.6033	33.2285		30.1728	11.4544		24.8607	6.42464		23.4595	2.00314		37.298	8.00434
	35.6324	33.3044		30.1956	11.4472		24.881	6.35746		23.4787	1.96745		37.3262	8.0899
	35.6615	33.3073		30.2203	11.4659		24.8998	6.34695		23.4979	2.00621		37.3544	8.0963
	35.6884	33.3648		30.243	11.4876		24.9201	6.33452		23.5171	2.00039		37.3825	8.03344
	35.7153	33.3484		30.2677	11.456		24.942	6.26677		23.5348	2.02352		37.4084	8.07477
	35.7445	33.3776		30.2905	11.4818		24.9608	6.37045		23.5525	2.00958		37.4389	8.05294
	35.7713	33.4255		30.3171	11.481		24.9827	6.39008		23.5703	2.00759		37.467	8.0672
	35.8005	33.4693		30.3418	11.4764		25.0031	6.40336		23.5865	2.00238		37.4976	8.06895
	35.8296	33.4664		30.3665	11.5059		25.0219	6.34724		23.6057	2.01356		37.5257	8.12657
	35.8565	33.5008		30.3912	11.536		25.0406	6.40695		23.6234	2.03348		37.5562	8.12686
	35.8856	33.5252		30.4159	11.5324		25.0578	6.35305		23.6411	2.0275		37.5868	8.11667
	35.9103	33.5505		30.4387	11.5209		25.0766	6.40999		23.6589	2.03424		37.6149	8.04043
	35.9394	33.5852		30.4615	11.5766		25.0954	6.41526		23.678	2.02658		37.6431	8.05643
	35.9685	33.5633		30.4861	11.5283		25.1142	6.50123		23.6958	2.05875		37.6736	8.07971
	35.9954	33.5996		30.5089	11.5846		25.133	6.45755		23.715	2.03761		37.7041	8.09892
	36.0223	33.6601		30.5317	11.5312		25.1517	6.39922		23.7356	2.01218		37.7347	8.0995
	36.0515	33.7038		30.5545	11.5701		25.1721	6.45645		23.7548	2.02091		37.7652	8.09135
	36.0784	33.7406		30.5773	11.5682		25.1924	6.44484		23.774	2.04665		37.798	8.13035
	36.1075	33.7474		30.6001	11.5469		25.2128	6.43211		23.7932	2.05063		37.8262	8.17517
	36.1344	33.7742		30.6229	11.563		25.2331	6.46143		23.8109	1.98154		37.8544	8.158
	36.1635	33.8443		30.6476	11.5843		25.2535	6.44953		23.8301	2.00897		37.8802	8.14752
	36.1926	33.8274		30.6704	11.5458		25.2754	6.4418		23.8479	2.06044		37.9084	8.16353
	36.2195	33.8887		30.6951	11.6283		25.2941	6.48823		23.8656	2.02949		37.9365	8.1222
	36.2464	33.8456		30.7217	11.6922		25.3145	6.50152		23.8848	2.04849		37.9647	8.16353
	36.2755	33.9454		30.7464	11.6394		25.3348	6.46363		23.9025	2.08311		37.9952	8.16964
	36.3024	33.9137		30.7711	11.6277		25.352	6.46612		23.9187	2.01341		38.0257	8.18652
	36.3316	33.9694		30.7958	11.6317		25.3724	6.43433		23.9365	2.01126		38.0539	8.17197
	36.3629	34.0016		30.8185	11.5965		25.3912	6.47883		23.9542	2.08357		38.0844	8.18041
	36.3921	34.0461		30.8413	11.5965		25.4099	6.50815		23.9734	2.02306		38.1149	8.22785
	36.419	34.0667		30.866	11.6193		25.4272	6.44068		23.9911	2.02965		38.1454	8.20311
	36.4459	34.1396		30.8907	11.6541		25.4459	6.48493		24.0103	2.073		38.176	8.30817
	36.475	34.1196		30.9135	11.6478		25.4647	6.47663		24.031	2.05216		38.2065	8.23018
	36.5019	34.1782		30.9363	11.6419		25.4851	6.52943		24.0487	2.04864		38.2347	8.26946
	36.5288	34.1996		30.9591	11.6743		25.5054	6.51312		24.0693	2.04374		38.2652	8.24123
	36.5557	34.1998		30.9819	11.6334		25.5258	6.45229		24.0885	2.06871		38.2933	8.22086
	36.5825	34.2526		31.0047	11.6966		25.5461	6.57368		24.1077	2.03685		38.3239	8.2651
	36.6094	34.2524		31.0275	11.6836		25.5664	6.46806		24.1255	2.06197		38.352	8.33058
	36.6386	34.2894		31.0522	11.6601		25.5884	6.45949		24.1432	2.03118		38.3825	8.20369
	36.6655	34.3125		31.0769	11.6852		25.6087	6.51145		24.1624	2.08249		38.4084	8.28111
	36.6946	34.3418		31.0996	11.7518		25.6275	6.52114		24.1801	2.01969		38.4365	8.33116
	36.7215	34.4035		31.1243	11.7066		25.6463	6.504		24.1978	2.08173		38.4647	8.20922
	36.7484	34.369		31.149	11.7612		25.6666	6.5098		24.2155	2.08249		38.4929	8.28227
	36.7775	34.4061		31.1737	11.7571		25.6869	6.54436		24.2332	2.04864		38.5234	8.29799
	36.8089	34.4877		31.1965	11.7225		25.7057	6.58113		24.251	2.06993		38.5539	8.29537
	36.838	34.5258		31.2212	11.6867		25.7245	6.53608		24.2672	2.06748		38.5844	8.31283
	36.8671	34.5904		31.2459	11.7271		25.7433	6.59994		24.2864	2.11145		38.6149	8.38646
	36.8963	34.5275		31.2687	11.7357		25.7605	6.56454		24.3071	2.04113		38.6454	8.36114
	36.9232	34.644		31.2934	11.7315		25.7793	6.53744		24.3248	2.07514		38.676	8.30613
	36.95	34.6213		31.3162	11.7598		25.7981	6.54352		24.344	2.07162		38.7041	8.32709
	36.9747	34.6116		31.3409	11.8065		25.8184	6.53414		24.3632	2.04787		38.7323	8.31428
	37.0016	34.6467		31.3636	11.8046		25.8388	6.60491		24.3838	2.05232		38.7605	8.32651
	37.0285	34.6822		31.3845	11.7776		25.8591	6.62399		24.4016	2.06932		38.791	8.30293
	37.0576	34.7129		31.4073	11.7637		25.8794	6.60685		24.4193	2.05875		38.8215	8.39781
	37.0867	34.7109		31.432	11.8085		25.8998	6.64417		24.4385	2.07254		38.8497	8.28111
	37.1136	34.7784		31.4548	11.8201		25.9201	6.57449		24.4562	2.06365		38.8778	8.35153
	37.1428	34.8334		31.4795	11.7918		25.9405	6.63505		24.4754	2.05844		38.906	8.39868
	37.1697	34.8635		31.5023	11.8278		25.9593	6.65053		24.4931	2.11083		38.9365	8.42051
	37.1966	34.8683		31.527	11.7709		25.9796	6.56731		24.5123	2.08433		38.9624	8.39577
	37.2279	34.9244		31.5498	11.8064		25.9984	6.6074		24.53	2.10547		38.9929	8.502
	37.257	34.9814		31.5726	11.8064		26.0187	6.5546		24.5478	2.06105		39.0234	8.45601
	37.2862	34.9836		31.5973	11.8205		26.0375	6.61817		24.5655	2.11252		39.0515	8.38529
	37.3176	35.0499		31.622	11.8487		26.0563	6.60518		24.5847	2.09		39.0821	8.45485
	37.3445	35.0738		31.6467	11.8131		26.0766	6.54768		24.6024	2.08847		39.1126	8.43942
	37.3736	35.0775		31.6694	11.8494		26.0954	6.67901		24.6201	2.09475		39.1431	8.44728
	37.3982	35.1334		31.6941	11.8743		26.1142	6.63533		24.6393	2.08295		39.1736	8.38791
	37.4251	35.1287		31.7188	11.8628		26.133	6.65467		24.6585	2.08985		39.1994	8.44204
	37.452	35.1355		31.7416	11.8468		26.1517	6.59606		24.6762	2.11466		39.23	8.45456
	37.4789	35.1555		31.7663	11.8316		26.1721	6.6591		24.6954	2.10716		39.2581	8.41469
	37.5058	35.2308		31.791	11.8596		26.1924	6.63754		24.7146	2.06503		39.2863	8.48686
	37.5327	35.2139		31.8138	11.9289		26.2112	6.5756		24.7323	2.05308		39.3168	8.53255
	37.5618	35.2747		31.8366	11.8674		26.2315	6.61016		24.7515	2.11022		39.3473	8.47406
	37.5909	35.3228		31.8594	11.9222		26.2503	6.66602		24.7692	2.10011		39.3778	8.48774
	37.6178	35.3049		31.8841	11.9486		26.2707	6.66075		24.7884	2.11681		39.406	8.50927
	37.647	35.3942		31.9069	11.9092		26.291	6.69201		24.8061	2.08632		39.4365	8.48221
	37.6761	35.4033		31.9296	11.9362		26.3098	6.65302		24.8253	2.1211		39.467	8.4566
	37.703	35.4425		31.9543	11.953		26.3286	6.65467		24.8445	2.10241		39.4976	8.53052
	37.7321	35.4346		31.9771	11.9436		26.3473	6.70168		24.8637	2.13887		39.5234	8.48861
	37.7612	35.4935		32.0018	11.9314		26.3677	6.68979		24.8829	2.11344		39.5539	8.50723
	37.7904	35.5756		32.0246	11.9318		26.3896	6.66214		24.8992	2.08556		39.5821	8.50112
	37.8195	35.5516		32.0493	11.9379		26.4099	6.72159		24.9184	2.08939		39.6126	8.54973
	37.8464	35.5477		32.074	11.9433		26.4287	6.70168		24.9361	2.10976		39.6407	8.5506
	37.8755	35.6284		32.0968	11.9823		26.4475	6.74508		24.9538	2.11068		39.6689	8.50753
	37.9024	35.6517		32.1215	12.013		26.4678	6.73514		24.9715	2.13136		39.6994	8.64751
	37.9293	35.6909		32.1481	11.9837		26.4866	6.71025		24.9892	2.16276		39.7276	8.6088
	37.954	35.6587		32.1728	11.986		26.5054	6.76554		25.0084	2.09245		39.7534	8.61783
	37.9809	35.6905		32.1955	12.011		26.5258	6.71992		25.0262	2.109		39.7839	8.55409
	38.01	35.719		32.2184	12.0154		26.543	6.80453		25.0453	2.08678		39.8145	8.63441
	38.0369	35.7592		32.243	11.994		26.5617	6.6967		25.0645	2.1211		39.845	8.6219
	38.066	35.8299		32.2639	12.0497		26.5821	6.75477		25.0823	2.15572		39.8755	8.61637
	38.0974	35.9063		32.2867	12.0141		26.6024	6.78435		25.1014	2.17318		39.9083	8.60327
	38.1265	35.9073		32.3095	12.098		26.6212	6.75005		25.1192	2.15694		39.9389	8.6577
	38.1557	35.9379		32.3342	12.076		26.6416	6.72021		25.1398	2.16567		39.967	8.60124
	38.1848	35.954		32.357	12.0761		26.6603	6.75283		25.159	2.13274		39.9952	8.60968
	38.2117	35.9884		32.3798	12.0712		26.6807	6.7849		25.1768	2.1643		40.0257	8.69116
	38.2386	36.0697		32.4045	12.1219		26.6995	6.75477		25.1959	2.12294		40.0539	8.66963
	38.2655	36.0557		32.4292	12.0942		26.7214	6.80259		25.2137	2.14101		40.0821	8.62132
	38.2946	36.0546		32.452	12.1112		26.7433	6.72021		25.2314	2.1404		40.1102	8.65275
	38.3237	36.0808		32.4766	12.0903		26.7621	6.872		25.2491	2.10946		40.1384	8.65915
	38.3506	36.1308		32.5032	12.1014		26.7808	6.82581		25.2668	2.12462		40.1689	8.68069
	38.3775	36.1369		32.5279	12.1166		26.7996	6.74012		25.2845	2.14025		40.1971	8.70077
	38.4044	36.1584		32.5507	12.1166		26.8184	6.7755		25.3023	2.13902		40.2253	8.58494
	38.4313	36.2197		32.5773	12.1435		26.8372	6.75558		25.3215	2.14208		40.2534	8.70804
	38.4582	36.1908		32.602	12.1118		26.856	6.79043		25.3392	2.15572		40.2839	8.68651
	38.4851	36.2436		32.6229	12.1916		26.8747	6.78684		25.3584	2.11129		40.3121	8.72376
	38.5142	36.3146		32.6457	12.1148		26.8935	6.84876		25.3776	2.15756		40.345	8.59833
	38.5433	36.3144		32.6666	12.1895		26.9139	6.80149		25.3953	2.15127		40.3778	8.7418
	38.5725	36.4015		32.6894	12.1696		26.9326	6.79679		25.416	2.14622		40.4083	8.66876
	38.6016	36.3885		32.7122	12.1441		26.953	6.87724		25.4352	2.15939		40.4365	8.72871
	38.633	36.4825		32.735	12.1696		26.9733	6.85678		25.4544	2.16322		40.4647	8.69233
	38.6621	36.542		32.7597	12.1514		26.9937	6.84323		25.4735	2.12385		40.4929	8.71532
	38.6867	36.4949		32.7844	12.155		27.0125	6.85264		25.4927	2.15679		40.5234	8.79361
	38.7159	36.5314		32.8071	12.2154		27.0344	6.86204		25.5105	2.16353		40.5492	8.83784
	38.7428	36.5384		32.8318	12.1839		27.0547	6.83854		25.5282	2.13672		40.5774	8.80408
	38.7719	36.5969		32.8565	12.2119		27.0751	6.8753		25.5444	2.1787		40.6079	8.71474
	38.7988	36.6429		32.8831	12.2182		27.0954	6.8977		25.5636	2.12217		40.636	8.83435
	38.8279	36.6387		32.9078	12.2454		27.1157	6.85208		25.5813	2.14913		40.6642	8.7613
	38.8548	36.7411		32.9325	12.2136		27.133	6.84656		25.599	2.12998		40.6947	8.82387
	38.8817	36.7343		32.9572	12.3042		27.1517	6.87614		25.6168	2.1669		40.7253	8.82358
	38.9086	36.7429		32.98	12.2826		27.1705	6.87336		25.6345	2.13825		40.7534	8.84046
	38.9355	36.758		33.0028	12.2041		27.1877	6.88746		25.6537	2.1476		40.7839	8.82591
	38.9646	36.8578		33.0256	12.2238		27.2081	6.88526		25.6714	2.15403		40.8145	8.79739
	38.9915	36.844		33.0502	12.2935		27.2268	6.84904		25.6906	2.1502		40.8426	8.82649
	39.0184	36.9084		33.0731	12.2548		27.2456	6.91209		25.7113	2.17073		40.8731	8.89663
	39.0475	36.9228		33.0939	12.2356		27.266	6.87973		25.7305	2.17303		40.906	8.84221
	39.0767	36.9678		33.1167	12.3028		27.2863	6.88056		25.7497	2.17303		40.9365	8.79943
	39.1035	37.0247		33.1395	12.256		27.3067	6.92729		25.7674	2.16169		40.9647	8.84454
	39.1304	37.0206		33.1623	12.2582		27.327	6.8612		25.7866	2.16322		40.9929	8.9074
	39.1596	37.0204		33.187	12.3452		27.3473	6.93751		25.8058	2.17747		41.0187	8.82853
	39.1887	37.1727		33.2117	12.3245		27.3661	6.88691		25.8235	2.18207		41.0468	8.90187
	39.2156	37.1225		33.2364	12.312		27.388	6.97125		25.8412	2.15633		41.075	8.90041
	39.2425	37.1547		33.2611	12.3088		27.4084	6.96572		25.8604	2.16966		41.1032	8.86869
	39.2716	37.182		33.2858	12.3549		27.4272	6.96683		25.8766	2.17379		41.1337	8.862
	39.3008	37.2298		33.3124	12.3595		27.4459	6.92618		25.8944	2.14499		41.1642	8.98219
	39.3276	37.2655		33.3351	12.345		27.4663	6.99641		25.9121	2.18666		41.1924	8.8524
	39.3568	37.3058		33.358	12.3701		27.4851	7.0622		25.9313	2.19738		41.2229	8.91206
	39.3881	37.36		33.3807	12.3287		27.5038	6.95024		25.949	2.17058		41.2534	8.94756
	39.415	37.3536		33.4054	12.4091		27.5211	7.00608		25.9667	2.19463		41.2839	8.90682
	39.4442	37.4038		33.4301	12.3509		27.5398	7.02544		25.9859	2.19876		41.3121	8.901
	39.471	37.4293		33.4529	12.3747		27.5602	6.93861		26.0066	2.20351		41.3426	8.93621
	39.4979	37.4673		33.4738	12.3601		27.579	7.01685		26.0258	2.20443		41.3731	8.89285
	39.5248	37.5216		33.4966	12.3926		27.5993	6.94028		26.045	2.15235		41.4013	8.97812
	39.5517	37.4879		33.5194	12.4225		27.6197	6.9472		26.0642	2.19907		41.4318	9.01683
	39.5786	37.5849		33.5422	12.4112		27.6416	7.02515		26.0819	2.19325		41.4623	8.89198
	39.6078	37.5843		33.5669	12.3894		27.6619	6.97539		26.0996	2.20964		41.4929	8.96211
	39.6346	37.6028		33.5916	12.4336		27.6822	7.00802		26.1173	2.17961		41.521	8.90536
	39.6638	37.6074		33.6163	12.4507		27.701	7.01603		26.1365	2.20091		41.5468	9.01392
	39.6929	37.6842		33.639	12.4158		27.7198	6.99447		26.1557	2.23767		41.575	8.96444
	39.7198	37.731		33.6637	12.4566		27.7386	6.96434		26.1734	2.24135		41.6032	8.90216
	39.7467	37.7446		33.6884	12.4888		27.7589	7.02489		26.1912	2.24671		41.6313	8.99238
	39.7758	37.7293		33.7131	12.4644		27.7793	6.9787		26.2089	2.24303		41.6619	9.0404
	39.8072	37.8541		33.7359	12.4648		27.798	7.04837		26.2266	2.2248		41.6947	9.0535
	39.8363	37.8597		33.7606	12.5108		27.8168	7.01493		26.2428	2.24257		41.7229	9.00519
	39.8655	37.9156		33.7853	12.4721		27.8356	7.01714		26.262	2.21102		41.7534	9.02294
	39.8923	37.9563		33.8081	12.4949		27.8544	7.05474		26.2812	2.25575		41.7839	9.07503
	39.9192	37.9515		33.8328	12.4855		27.8732	7.03234		26.3004	2.25636		41.8145	9.10326
	39.9461	38.0264		33.8575	12.5343		27.892	7.03621		26.3181	2.2392		41.8426	9.02905
	39.9708	37.9571		33.8803	12.5319		27.9123	6.97788		26.3388	2.21224		41.8708	9.06892
	39.9999	38.0376		33.9031	12.514		27.9326	6.98894		26.358	2.25728		41.9013	9.14168
	40.0268	38.0753		33.9258	12.471		27.9514	7.07381		26.3757	2.24058		41.9318	9.11578
	40.0559	38.0809		33.9486	12.5368		27.9718	6.99835		26.3949	2.24809		41.9623	9.11869
	40.0828	38.1389		33.9733	12.5485		27.9937	7.00995		26.4126	2.23737		41.9905	9.07416
	40.112	38.1851		33.9961	12.5795		28.014	7.01381		26.4318	2.2484		42.0187	9.07794
	40.1411	38.1933		34.0189	12.528		28.0328	7.05917		26.4495	2.25942		42.0468	9.09191
	40.168	38.2222		34.0436	12.5332		28.0531	7.10809		26.4687	2.22082		42.075	9.14255
	40.1971	38.2643		34.0683	12.5418		28.0719	7.10395		26.4879	2.22343		42.1008	9.13411
	40.2262	38.3202		34.0911	12.5531		28.0923	7.09428		26.5057	2.26034		42.1313	9.19406
	40.2554	38.3567		34.1139	12.5811		28.111	7.02322		26.5219	2.29236		42.1642	9.10937
	40.2823	38.3864		34.1386	12.6077		28.1298	7.07714		26.5396	2.22542		42.1924	9.12858
	40.3136	38.4349		34.1633	12.5937		28.1502	7.07851		26.5588	2.24671		42.2229	9.13731
	40.3428	38.4514		34.1861	12.6052		28.1689	7.09897		26.5765	2.29175		42.2558	9.17922
	40.3697	38.4273		34.2088	12.6035		28.1877	7.08516		26.5957	2.20259		42.2839	9.18766
	40.3943	38.5061		34.2335	12.6148		28.2065	7.09428		26.6134	2.26999		42.3121	9.26275
	40.4212	38.4966		34.2582	12.6293		28.2268	7.11778		26.6326	2.20933		42.3403	9.22113
	40.4481	38.5431		34.2829	12.627		28.2456	7.15538		26.6504	2.25958		42.3708	9.2514
	40.4772	38.5942		34.3076	12.6938		28.2644	7.10285		26.6681	2.25115		42.399	9.22462
	40.5019	38.6052		34.3323	12.6385		28.2847	7.09069		26.6873	2.24564		42.4295	9.11607
	40.531	38.6831		34.3551	12.6653		28.3051	7.06469		26.7065	2.2317		42.46	9.18504
	40.5601	38.6873		34.3779	12.7174		28.3239	7.1999		26.7257	2.26111		42.4905	9.24325
	40.587	38.7275		34.4026	12.6852		28.3427	7.22395		26.7434	2.2654		42.5187	9.21502
	40.6161	38.6994		34.4254	12.7011		28.363	7.1269		26.7611	2.25774		42.5468	9.17485
	40.6453	38.7657		34.4482	12.6653		28.3833	7.16256		26.7803	2.29833		42.575	9.2968
	40.6767	38.926		34.471	12.7		28.4021	7.07381		26.798	2.23798		42.6055	9.29185
	40.7035	38.8364		34.4937	12.7159		28.4209	7.14736		26.8172	2.26126		42.6337	9.28253
	40.7304	38.9658		34.5184	12.6638		28.4412	7.19325		26.8379	2.23568		42.6642	9.2738
	40.7596	38.9394		34.5412	12.7576		28.4616	7.13214		26.8556	2.25422		42.6924	9.28777
	40.7887	39.0246		34.5659	12.7982		28.4804	7.1291		26.8733	2.27628		42.7253	9.32648
	40.8156	39.0392		34.5887	12.7565		28.5007	7.14653		26.891	2.26249		42.7534	9.32328
	40.8447	39.0126		34.6134	12.7697		28.5211	7.1656		26.9088	2.24702		42.7839	9.35005
	40.8716	39.0454		34.6362	12.7867		28.5414	7.10505		26.9279	2.27903		42.8121	9.35733
	40.9007	39.1078		34.6628	12.7879		28.5586	7.16366		26.9442	2.27153		42.8403	9.28195
	40.9254	39.1073		34.6894	12.8082		28.5774	7.11972		26.9634	2.29542		42.8684	9.3355
	40.9523	39.1531		34.7141	12.8089		28.5977	7.20349		26.9826	2.28393		42.8966	9.33259
	40.9792	39.2068		34.7369	12.8131		28.6165	7.14763		27.0018	2.2893		42.9271	9.35587
	41.0061	39.2485		34.7597	12.8015		28.6353	7.20679		27.0195	2.30798		42.9553	9.3614
	41.0352	39.2485		34.7824	12.8005		28.6556	7.21565		27.0387	2.2605		42.9858	9.31397
	41.0643	39.3139		34.8052	12.8309		28.676	7.13686		27.0579	2.31166		43.0163	9.38614
	41.0935	39.3386		34.8261	12.8072		28.6963	7.27343		27.0756	2.28439		43.0492	9.46123
	41.1226	39.3925		34.8508	12.8076		28.7151	7.20294		27.0948	2.3472		43.075	9.41437
	41.1517	39.4249		34.8736	12.861		28.7355	7.23168		27.114	2.31044		43.1055	9.34249
	41.1809	39.4442		34.8964	12.8512		28.7558	7.24413		27.1347	2.31013		43.1337	9.42747
	41.2077	39.4882		34.9211	12.8526		28.7746	7.24966		27.1524	2.29573		43.1642	9.44435
	41.2346	39.5453		34.9439	12.8612		28.7949	7.19878		27.1701	2.27291		43.1924	9.38032
	41.2615	39.5724		34.9686	12.8978		28.8168	7.27039		27.1893	2.30477		43.2206	9.39313
	41.2907	39.6339		34.9933	12.8233		28.8372	7.17584		27.207	2.33372		43.2487	9.46588
	41.3198	39.6376		35.018	12.8866		28.8544	7.22034		27.2233	2.29404		43.2769	9.37101
	41.3467	39.7246		35.0427	12.9341		28.8747	7.23693		27.241	2.2893		43.3074	9.45512
	41.3758	39.6871		35.0673	12.8989		28.8935	7.19021		27.2587	2.26004		43.3356	9.42718
	41.4027	39.7735		35.092	12.9108		28.9123	7.2375		27.2779	2.29006		43.3661	9.36519
	41.4273	39.7655		35.1167	12.9081		28.9295	7.23721		27.2956	2.32407		43.3943	9.46705
	41.4542	39.7787		35.1395	12.9387		28.9483	7.24662		27.3148	2.31687		43.4248	9.39604
	41.4834	39.8338		35.1623	12.9234		28.9686	7.28836		27.334	2.31151		43.453	9.45133
	41.5125	39.9134		35.1832	12.9056		28.989	7.27288		27.3532	2.3302		43.4858	9.46385
	41.5394	39.9043		35.206	12.9135		29.0062	7.23307		27.3709	2.32346		43.5163	9.53224
	41.5685	39.9883		35.2288	12.9244		29.0281	7.35804		27.3901	2.34429		43.5468	9.52293
	41.5977	40.029		35.2516	12.9368		29.0484	7.32625		27.4108	2.32468		43.575	9.46472
	41.6268	40.0931		35.2744	12.9175		29.0688	7.32072		27.4285	2.31978		43.6055	9.48218
	41.6559	40.0748		35.2991	12.9946		29.0876	7.28449		27.4492	2.3089		43.6337	9.48917
	41.6806	40.0386		35.3237	12.9535		29.1079	7.22587		27.4684	2.28822		43.6595	9.50634
	41.7075	40.1148		35.3484	12.9778		29.1298	7.2773		27.4861	2.31227		43.6877	9.58288
	41.7366	40.1515		35.3731	13.0042		29.1486	7.3268		27.5023	2.34015		43.7159	9.53777
	41.7635	40.2033		35.3978	12.9654		29.1689	7.24025		27.5201	2.33035		43.744	9.57036
	41.7926	40.2901		35.4225	13.0335		29.1893	7.31905		27.5378	2.31381		43.7745	9.54766
	41.8218	40.2966		35.4472	13.041		29.2081	7.24662		27.5555	2.3305		43.8051	9.55436
	41.8509	40.3044		35.4719	13.0239		29.2253	7.31462		27.5732	2.29879		43.8356	9.52758
	41.8778	40.3601		35.4966	13.0375		29.2441	7.32458		27.5909	2.30094		43.8661	9.54883
	41.9069	40.4071		35.5194	13.0636		29.2613	7.31048		27.6101	2.36191		43.8919	9.61489
	41.936	40.4224		35.5422	13.1369		29.2816	7.33731		27.6278	2.34199		43.9248	9.61227
	41.9629	40.4942		35.565	13.0563		29.3004	7.35085		27.647	2.34674		43.9553	9.55872
	41.9898	40.5095		35.5878	13.0768		29.3192	7.29942		27.6662	2.34506		43.9835	9.57589
	42.0189	40.6011		35.6106	13.0994		29.3395	7.34863		27.6869	2.28056		44.0163	9.61867
	42.0458	40.5902		35.6314	13.0827		29.3599	7.34863		27.7061	2.32483		44.0468	9.54621
	42.075	40.6093		35.6542	13.0737		29.3802	7.37379		27.7238	2.32821		44.075	9.69463
	42.1019	40.6745		35.6789	13.1126		29.4005	7.38125		27.743	2.31503		44.1008	9.6047
	42.131	40.6997		35.7017	13.1051		29.4209	7.34061		27.7622	2.34567		44.1313	9.63817
	42.1579	40.7765		35.7264	13.1281		29.4412	7.35389		27.7799	2.31947		44.1572	9.61314
	42.1848	40.7527		35.753	13.1381		29.4616	7.30495		27.7976	2.34153		44.1853	9.67542
	42.2117	40.7981		35.7777	13.1766		29.4819	7.33398		27.8168	2.33571		44.2159	9.61314
	42.2385	40.8144		35.8024	13.1183		29.5007	7.33922		27.8346	2.32698		44.244	9.61809
	42.2677	40.8408		35.8271	13.1302		29.5195	7.41139		27.8523	2.31335		44.2745	9.68881
	42.2968	40.9002		35.8518	13.1541		29.5398	7.40116		27.8685	2.33602		44.3051	9.70249
	42.3259	40.9933		35.8765	13.1808		29.5586	7.45203		27.8862	2.29144		44.3332	9.71151
	42.3573	41.0216		35.8993	13.1783		29.5774	7.35112		27.9054	2.33571		44.3637	9.68968
	42.3865	41.0855		35.922	13.2177		29.5962	7.39839		27.9231	2.32223		44.3943	9.6955
	42.4133	41.1439		35.9467	13.2216		29.6134	7.44733		27.9409	2.35517		44.4248	9.73596
	42.4402	41.1115		35.9714	13.1756		29.6337	7.37821		27.9615	2.35164		44.4529	9.80726
	42.4694	41.2281		35.9942	13.1926		29.6525	7.38596		27.9807	2.36282		44.4835	9.79591
	42.4963	41.2343		36.0151	13.2277		29.6713	7.47139		27.9999	2.37952		44.5163	9.75313
	42.5209	41.213		36.036	13.2434		29.6916	7.42687		28.0206	2.35088		44.5445	9.69347
	42.55	41.2543		36.0588	13.2403		29.7135	7.34918		28.0383	2.35072		44.5727	9.76681
	42.5769	41.3032		36.0816	13.2317		29.7339	7.39149		28.056	2.3063		44.6032	9.77205
	42.6061	41.3189		36.1063	13.2171		29.7542	7.3937		28.0738	2.32529		44.6313	9.73305
	42.633	41.355		36.1329	13.3272		29.7746	7.40172		28.093	2.34735		44.6595	9.8675
	42.6598	41.4276		36.1557	13.2449		29.7949	7.44209		28.1121	2.31963		44.6877	9.74236
	42.689	41.4734		36.1803	13.2798		29.8137	7.415		28.1299	2.37569		44.7135	9.82821
	42.7159	41.5264		36.2069	13.3077		29.8325	7.37462		28.1476	2.33357		44.744	9.80027
	42.7428	41.5415		36.2316	13.3123		29.8528	7.41775		28.1653	2.36191		44.7722	9.80726
	42.7741	41.6217		36.2544	13.314		29.8716	7.483		28.183	2.36727		44.8004	9.77787
	42.8055	41.703		36.2791	13.3098		29.892	7.50152		28.1993	2.32943		44.8332	9.88264
	42.8346	41.7096		36.3019	13.3175		29.9092	7.37436		28.2185	2.33586		44.8661	9.85935
	42.8615	41.7206		36.3266	13.3322		29.9279	7.43932		28.2377	2.3521		44.8966	9.887
	42.8884	41.7393		36.3494	13.3611		29.9467	7.44678		28.2569	2.35226		44.9271	9.86285
	42.9153	41.7942		36.3722	13.3362		29.9655	7.48716		28.2746	2.39377		44.9553	9.86779
	42.9422	41.7994		36.3988	13.3778		29.9843	7.50705		28.2938	2.37431		44.9835	9.83753
	42.9691	41.8099		36.4216	13.374		30.0046	7.5054		28.313	2.36114		45.0116	9.89864
	42.996	41.8778		36.4444	13.4262		30.025	7.4667		28.3322	2.36665		45.0421	9.87536
	43.0251	41.9065		36.4652	13.3527		30.0453	7.42357		28.3514	2.39254		45.0727	9.87274
	43.052	41.9455		36.4899	13.4126		30.0657	7.51672		28.3691	2.37891		45.1008	9.91669
	43.0789	41.9853		36.5108	13.3454		30.086	7.49516		28.3883	2.40847		45.129	9.93473
	43.108	42.0626		36.5355	13.3782		30.1063	7.46559		28.406	2.4097		45.1572	9.92804
	43.1371	42.0701		36.5602	13.3904		30.1251	7.47359		28.4252	2.38014		45.1853	9.88002
	43.164	42.1086		36.583	13.3734		30.1455	7.55959		28.4429	2.39132		45.2135	10.0098
	43.1932	42.1545		36.6077	13.436		30.1642	7.54688		28.4621	2.36497		45.2417	9.96092
	43.2223	42.2017		36.6324	13.4046		30.1846	7.55793		28.4798	2.35103		45.2722	9.94608
	43.2514	42.2351		36.6571	13.4222		30.2034	7.5582		28.4975	2.35593		45.3027	9.93066
	43.2806	42.2882		36.6799	13.4484		30.2237	7.48467		28.5167	2.38243		45.3309	9.96529
	43.3119	42.3111		36.7046	13.4812		30.2425	7.52613		28.5359	2.40602		45.3637	9.95307
	43.3388	42.4014		36.7274	13.4609		30.2613	7.49269		28.5536	2.37186		45.3943	9.94666
	43.3657	42.4119		36.752	13.4584		30.28	7.57258		28.5714	2.38703		45.4248	9.92193
	43.3904	42.3754		36.7767	13.5359		30.3004	7.48135		28.5891	2.38305		45.4529	10.0165
	43.4173	42.4623		36.8014	13.473		30.3192	7.58503		28.6083	2.41797		45.4811	9.92222
	43.4442	42.5407		36.8261	13.5034		30.3379	7.57369		28.626	2.34582		45.5116	9.99701
	43.471	42.5256		36.8489	13.4986		30.3583	7.57591		28.6437	2.36267		45.5421	10.0343
	43.4979	42.5774		36.8717	13.5243		30.3786	7.57313		28.6629	2.36788		45.5703	10.0404
	43.5271	42.6465		36.8964	13.512		30.3974	7.59719		28.6821	2.41981		45.6008	10.0608
	43.5562	42.6282		36.9192	13.5227		30.4162	7.62373		28.6998	2.39959		45.629	9.98828
	43.5831	42.7251		36.942	13.5394		30.4366	7.59553		28.7175	2.3927		45.6572	10.0834
	43.6122	42.8099		36.9648	13.5618		30.4569	7.56981		28.7367	2.35915		45.6853	10.0258
	43.6436	42.9026		36.9876	13.579		30.4772	7.60243		28.7559	2.39438		45.7135	10.0561
	43.6705	42.8661		37.0104	13.5673		30.4945	7.61212		28.7751	2.393		45.7417	10.0735
	43.6996	42.8803		37.035	13.5461		30.5148	7.5712		28.7943	2.38887		45.7722	10.0215
	43.7265	42.8995		37.0578	13.6196		30.5351	7.63146		28.8135	2.42395		45.8004	10.0319
	43.7556	42.9936		37.0825	13.5469		30.5539	7.61294		28.8312	2.39438		45.8309	10.1018
	43.7848	43.0503		37.1053	13.5716		30.5743	7.61074		28.8489	2.39499		45.8614	10.1387
	43.8117	43.0709		37.13	13.5825		30.5946	7.64336		28.8667	2.38228		45.8896	10.0738
	43.8408	43.0965		37.1528	13.6369		30.615	7.62706		28.8859	2.42701		45.9177	10.1451
	43.8699	43.1493		37.1775	13.6135		30.6337	7.67045		28.9036	2.40633		45.9483	10.0864
	43.8946	43.1337		37.2041	13.6139		30.6541	7.62318		28.9213	2.38994		45.9788	10.1562
	43.9215	43.1495		37.2288	13.6143		30.6729	7.61433		28.939	2.40327		46.0069	10.0072
	43.9483	43.1953		37.2516	13.6349		30.6932	7.68012		28.9582	2.45841		46.0351	10.1591
	43.9752	43.1898		37.2763	13.6525		30.712	7.69063		28.9774	2.41491		46.0656	10.1844
	44.0021	43.2909		37.2991	13.6774		30.7292	7.65691		28.9951	2.42088		46.0961	10.1414
	44.0335	43.3913		37.3218	13.6809		30.7495	7.67737		29.0129	2.41047		46.1243	10.1673
	44.0626	43.4794		37.3446	13.6547		30.7699	7.65083		29.0321	2.47343		46.1548	10.1335
	44.0918	43.5125		37.3674	13.7054		30.7887	7.70169		29.0498	2.39622		46.1853	10.1673
	44.1209	43.5189		37.3902	13.6916		30.809	7.64999		29.069	2.46178		46.2159	10.2514
	44.15	43.5541		37.413	13.6617		30.8278	7.6981		29.0896	2.43559		46.2417	10.2054
	44.1769	43.6086		37.4358	13.679		30.8481	7.71164		29.1088	2.4529		46.2722	10.2228
	44.2038	43.6515		37.4605	13.7014		30.8685	7.78187		29.128	2.45229		46.3004	10.2121
	44.2307	43.6305		37.4852	13.7016		30.8888	7.7122		29.1457	2.43651		46.3285	10.2063
	44.2598	43.7342		37.5099	13.768		30.9092	7.77081		29.1635	2.43482		46.3567	10.192
	44.289	43.7805		37.5327	13.7244		30.9295	7.66713		29.1812	2.43957		46.3872	10.1885
	44.3181	43.7939		37.5574	13.7533		30.9483	7.6829		29.1974	2.46852		46.4177	10.2298
	44.345	43.8304		37.584	13.7406		30.9671	7.66825		29.2151	2.40204		46.4459	10.2368
	44.3719	43.8228		37.6086	13.7648		30.9858	7.73984		29.2343	2.4408		46.4764	10.3104
	44.3988	43.8463		37.6333	13.7893		31.0046	7.79874		29.2521	2.42379		46.5046	10.3177
	44.4234	43.876		37.658	13.7598		31.0234	7.67708		29.2712	2.48384		46.5351	10.2502
	44.4526	43.9919		37.6808	13.772		31.0422	7.7216		29.289	2.43176		46.5656	10.2607
	44.4817	43.9864		37.7017	13.8277		31.061	7.74953		29.3082	2.46056		46.5938	10.327
	44.5108	44.0906		37.7245	13.8276		31.0813	7.81449		29.3274	2.41506		46.6266	10.3407
	44.5377	44.0819		37.7473	13.804		31.1001	7.731		29.3466	2.48507		46.6572	10.2633
	44.5668	44.1809		37.7701	13.8174		31.1204	7.80566		29.3657	2.43972		46.6853	10.3183
	44.5982	44.2063		37.7929	13.8032		31.1408	7.67627		29.3849	2.48599		46.7159	10.3465
	44.6251	44.2785		37.8176	13.8036		31.1611	7.80013		29.4041	2.47695		46.744	10.3561
	44.652	44.3165		37.8404	13.8364		31.1799	7.75781		29.4248	2.45137		46.7722	10.3305
	44.6789	44.3006		37.865	13.8999		31.2018	7.79156		29.4425	2.44386		46.798	10.3232
	44.708	44.3681		37.8879	13.9164		31.2221	7.76971		29.4602	2.46531		46.8262	10.3593
	44.7349	44.4033		37.9125	13.8915		31.2425	7.73792		29.4765	2.42946		46.8567	10.3847
	44.764	44.4733		37.9391	13.8628		31.2613	7.78187		29.4942	2.47787		46.8849	10.3506
	44.7932	44.4906		37.9638	13.8731		31.2816	7.72382		29.5119	2.4287		46.9154	10.3576
	44.8223	44.6022		37.9885	13.9289		31.3004	7.80647		29.5282	2.44846		46.9459	10.4228
	44.8492	44.6097		38.0132	13.9095		31.3176	7.78519		29.5474	2.45688		46.9764	10.4662
	44.8761	44.6468		38.036	13.9545		31.3364	7.76887		29.5651	2.44646		47.0069	10.4053
	44.903	44.6746		38.0588	13.9018		31.3552	7.7968		29.5843	2.50345		47.0351	10.4138
	44.9321	44.7312		38.0835	13.9369		31.3739	7.75645		29.602	2.44417		47.068	10.467
	44.9567	44.7091		38.1063	13.9022		31.3927	7.8109		29.6212	2.45504		47.0985	10.4085
	44.9859	44.8319		38.131	13.9329		31.4115	7.77801		29.6419	2.45229		47.1266	10.4545
	45.015	44.8649		38.1519	13.9738		31.4334	7.81394		29.6611	2.44478		47.1572	10.4696
	45.0442	44.9247		38.1746	13.9614		31.4522	7.78823		29.6803	2.48507		47.1877	10.4135
	45.071	44.9526		38.1974	13.9815		31.4725	7.7968		29.6994	2.50452		47.2159	10.522
	45.1002	45.0008		38.2202	14.0074		31.4945	7.8181		29.7172	2.46929		47.2417	10.4301
	45.1293	45.0683		38.2449	13.9424		31.5148	7.90048		29.7364	2.48415		47.2698	10.5049
	45.1562	45.071		38.2677	13.9421		31.5351	7.92674		29.7541	2.44539		47.298	10.4854
	45.1831	45.0652		38.2943	14.0391		31.5555	7.90712		29.7733	2.47833		47.3262	10.5011
	45.21	45.1314		38.319	14.0007		31.5743	7.87864		29.791	2.48752		47.3543	10.5273
	45.2369	45.1467		38.3437	14.0321		31.5946	7.89385		29.8087	2.45658		47.3825	10.4673
	45.266	45.2053		38.3684	14.0388		31.6118	7.90961		29.825	2.45535		47.413	10.3989
	45.2929	45.2218		38.3931	14.0767		31.6322	7.898		29.8427	2.448		47.4436	10.4871
	45.3243	45.279		38.4159	14.0238		31.6509	7.91209		29.8604	2.48109		47.4741	10.4839
	45.3534	45.3875		38.4387	14.0508		31.6697	7.83773		29.8796	2.47067		47.5046	10.5351
	45.3803	45.3891		38.4633	14.0236		31.6869	7.88057		29.8973	2.48369		47.5351	10.5494
	45.4094	45.4353		38.488	14.0994		31.7057	7.85542		29.9165	2.51739		47.5656	10.5884
	45.4363	45.4302		38.5108	14.0499		31.7261	7.84352		29.9372	2.47128		47.5961	10.5954
	45.4632	45.5335		38.5336	14.1081		31.7464	7.8991		29.9564	2.47113		47.6266	10.6533
	45.4923	45.5579		38.5564	14.0665		31.7652	7.94417		29.9756	2.46714		47.6548	10.6719
	45.517	45.5961		38.5792	14.1163		31.7855	8.01549		29.9948	2.49824		47.683	10.6408
	45.5461	45.6002		38.602	14.1014		31.8059	7.93394		30.014	2.47343		47.7135	10.6201
	45.573	45.7291		38.6248	14.1326		31.8262	8.00305		30.0317	2.50345		47.7417	10.6699
	45.6021	45.7147		38.6476	14.1529		31.8481	7.89965		30.0494	2.49502		47.7698	10.7132
	45.629	45.7601		38.6723	14.1228		31.8685	7.9721		30.0686	2.49487		47.798	10.6577
	45.6581	45.8354		38.697	14.2301		31.8873	7.89081		30.0878	2.49227		47.8238	10.6329
	45.685	45.8247		38.7216	14.136		31.906	7.94665		30.1055	2.45029		47.8543	10.5741
	45.7119	45.8686		38.7463	14.1755		31.9264	7.92923		30.1217	2.48798		47.8825	10.5919
	45.7433	45.9375		38.7729	14.178		31.9467	7.95135		30.1395	2.53516		47.9107	10.6603
	45.7724	45.9974		38.7938	14.1937		31.9655	7.95108		30.1572	2.49028		47.9435	10.6611
	45.8016	46.0355		38.8185	14.1328		31.9843	7.92952		30.1734	2.48614		47.9741	10.7057
	45.8307	46.1024		38.8432	14.2655		32.0031	7.99448		30.1926	2.4915		48.0046	10.6949
	45.8576	46.0956		38.866	14.2226		32.0203	7.93809		30.2133	2.50131		48.0351	10.7522
	45.8867	46.2129		38.8907	14.2084		32.0391	8.00527		30.231	2.49334		48.0656	10.7196
	45.9114	46.1884		38.9135	14.2178		32.0578	8.03043		30.2502	2.4817		48.0961	10.7158
	45.9383	46.2134		38.9382	14.2672		32.0782	8.01549		30.2694	2.52827		48.1243	10.7071
	45.9652	46.2493		38.961	14.2348		32.0985	8.00443		30.2901	2.5059		48.1501	10.7095
	45.992	46.3774		38.9819	14.2523		32.1173	8.0354		30.3078	2.49763		48.183	10.7682
	46.0189	46.3675		39.0065	14.2858		32.1392	8.0108		30.3255	2.51984		48.2112	10.7519
	46.0481	46.4255		39.0293	14.28		32.1596	8.01965		30.3447	2.51096		48.2393	10.761
	46.0772	46.4632		39.0521	14.2951		32.1799	8.08296		30.3639	2.49043		48.2675	10.7342
	46.1063	46.5707		39.0768	14.3388		32.1987	7.95551		30.3816	2.50161		48.2957	10.8128
	46.1332	46.5709		39.0996	14.347		32.219	8.03071		30.4008	2.52168		48.3238	10.7287
	46.1624	46.5866		39.1243	14.3639		32.2394	7.90324		30.4185	2.4964		48.352	10.7351
	46.1915	46.7052		39.1471	14.2905		32.2581	7.91238		30.4377	2.52091		48.3802	10.7944
	46.2206	46.7079		39.1699	14.3124		32.2785	7.93145		30.454	2.50988		48.4107	10.827
	46.2497	46.835		39.1946	14.3145		32.2973	7.97762		30.4717	2.50284		48.4412	10.7822
	46.2789	46.8835		39.2193	14.3518		32.3176	8.01882		30.4909	2.48905		48.4694	10.8308
	46.308	46.8785		39.244	14.3666		32.3364	7.99697		30.5086	2.54787		48.5022	10.8224
	46.3349	46.8942		39.2668	14.3246		32.3552	8.07908		30.5263	2.51096		48.5328	10.8864
	46.3595	46.9344		39.2914	14.3738		32.3739	8.06776		30.5455	2.49441		48.5633	10.8407
	46.3864	47.0168		39.3142	14.3982		32.3927	8.13217		30.5647	2.52214		48.5914	10.8739
	46.4133	47.0234		39.337	14.4049		32.4115	8.08904		30.5824	2.4984		48.6196	10.933
	46.4402	47.0389		39.3636	14.4079		32.4318	8.09208		30.6016	2.51433		48.6501	10.9161
	46.4693	47.127		39.3883	14.4738		32.4522	8.12858		30.6193	2.51892		48.6806	10.8585
	46.4963	47.1829		39.4111	14.4248		32.471	8.04177		30.6385	2.50789		48.7088	10.9138
	46.5254	47.2004		39.4339	14.4615		32.4913	8.05364		30.6577	2.52765		48.7393	10.9804
	46.5545	47.2854		39.4567	14.4546		32.5101	8.09292		30.6755	2.50759		48.7675	10.8829
	46.5814	47.2875		39.4814	14.4726		32.5304	8.0871		30.6932	2.50391		48.7957	10.8506
	46.6105	47.4106		39.5042	14.4713		32.5508	8.08461		30.7124	2.53684		48.8238	10.9018
	46.6419	47.4566		39.5251	14.4451		32.5696	8.06968		30.7316	2.52076		48.8543	10.9149
	46.6688	47.5101		39.5517	14.4692		32.5883	8.1507		30.7493	2.55048		48.8825	10.8942
	46.6979	47.5699		39.5744	14.4805		32.6071	8.1518		30.77	2.56411		48.9107	10.9461
	46.7271	47.5763		39.5991	14.509		32.629	8.09318		30.7877	2.53884		48.9412	11.0072
	46.7562	47.6473		39.6219	14.47		32.6478	8.11144		30.8054	2.52536		48.9694	11.0182
	46.7831	47.6731		39.6466	14.5255		32.6681	8.10867		30.8246	2.54971		48.9999	11.0302
	46.81	47.6751		39.6713	14.5025		32.6901	8.21374		30.8423	2.53991		49.0281	11.0145
	46.8391	47.7478		39.6941	14.5222		32.7073	8.11558		30.86	2.54297		49.0586	11.0654
	46.866	47.7965		39.7188	14.5127		32.7276	8.15567		30.8792	2.49732		49.0891	11.02
	46.8929	47.7872		39.7435	14.5615		32.7464	8.099		30.8955	2.54205		49.1172	11.0188
	46.9198	47.8474		39.7701	14.5755		32.7667	8.12305		30.9147	2.52536		49.1454	11.0508
	46.9467	47.8969		39.7929	14.5724		32.7855	8.06968		30.9324	2.53868		49.1736	10.9464
	46.9736	47.9479		39.8157	14.5733		32.8043	8.10867		30.9516	2.56641		49.2064	10.9848
	47.0005	47.9638		39.8385	14.5816		32.8231	8.06029		30.9693	2.56917		49.237	11.0337
	47.0296	48.0257		39.8612	14.5739		32.8419	8.09098		30.9885	2.53317		49.2675	11.1798
	47.0609	48.1418		39.8841	14.6071		32.8622	8.10369		31.0062	2.57055		49.298	11.1413
	47.0901	48.2107		39.9068	14.5944		32.881	8.18028		31.0239	2.54573		49.3262	11.0671
	47.1192	48.2357		39.9296	14.6011		32.9013	8.2046		31.0446	2.55661		49.3543	11.1565
	47.1484	48.2999		39.9543	14.5992		32.9217	8.17142		31.0653	2.58786		49.3825	11.0953
	47.1752	48.336		39.9771	14.6308		32.9404	8.18277		31.083	2.56411		49.413	11.1387
	47.2021	48.3861		40.0018	14.6542		32.9608	8.16453		31.1022	2.57928		49.4412	11.0648
	47.229	48.4389		40.0265	14.6923		32.9811	8.15816		31.1199	2.52137		49.4694	11.1573
	47.2582	48.4526		40.0493	14.6434		33.0015	8.09622		31.1376	2.5661		49.4975	11.1507
	47.2873	48.5277		40.074	14.7055		33.0218	8.19162		31.1553	2.56028		49.5281	11.123
	47.3142	48.5701		40.1006	14.7267		33.0406	8.12693		31.173	2.56549		49.5586	11.2091
	47.3411	48.6318		40.1253	14.711		33.0609	8.17365		31.1908	2.56059		49.5867	11.1349
	47.368	48.5444		40.1499	14.7585		33.0782	8.21678		31.2085	2.56059		49.6149	11.2059
	47.3948	48.669		40.1727	14.7298		33.0969	8.31852		31.2277	2.54251		49.6454	11.1899
	47.4217	48.6539		40.1974	14.7727		33.1157	8.21927		31.2454	2.5874		49.6759	11.2481
	47.4486	48.7856		40.2202	14.7679		33.1345	8.29253		31.2646	2.56059		49.7041	11.2656
	47.4778	48.8367		40.2411	14.7637		33.1533	8.29833		31.2838	2.55952		49.737	11.2185
	47.5069	48.884		40.2639	14.7057		33.1736	8.32736		31.3015	2.59582		49.7675	11.187
	47.536	48.9194		40.2867	14.7721		33.1924	8.30747		31.3207	2.54006		49.798	11.2415
	47.5652	49.0575		40.3114	14.7813		33.2127	8.20737		31.3399	2.56993		49.8262	11.201
	47.5965	49.1055		40.3323	14.7618		33.2347	8.22616		31.3591	2.56212		49.8543	11.3288
	47.6234	49.1177		40.357	14.7629		33.2534	8.16508		31.3798	2.53838		49.8825	11.27
	47.6503	49.1103		40.3817	14.8156		33.2738	8.1905		31.399	2.56764		49.9107	11.2807
	47.6772	49.1718		40.4064	14.8177		33.2941	8.24304		31.4167	2.59827		49.9389	11.318
	47.7063	49.2139		40.4291	14.7813		33.3145	8.22755		31.4344	2.55278		49.967	11.2799
	47.7355	49.2696		40.4538	14.8033		33.3348	8.31493		31.4506	2.5805		49.9952	11.3192
	47.7623	49.317		40.4804	14.8719		33.3552	8.32709		31.4684	2.56549		50.0257	11.3072
	47.7915	49.3711		40.5051	14.8244		33.3739	8.30912		31.4861	2.57483		50.0539	11.3113
	47.8184	49.421		40.5298	14.8751		33.3912	8.28976		31.5038	2.59276		50.0844	11.3692
	47.8453	49.4303		40.5526	14.8736		33.4099	8.30304		31.523	2.61007		50.1149	11.3014
	47.8699	49.4419		40.5754	14.8213		33.4287	8.27676		31.5407	2.59781		50.1431	11.3439
	47.899	49.526		40.6001	14.8795		33.4475	8.28866		31.5599	2.54052		50.1736	11.3908
	47.9282	49.59		40.6229	14.9249		33.4663	8.34064		31.5776	2.61175		50.2064	11.4283
	47.9551	49.637		40.6476	14.878		33.4866	8.25852		31.5968	2.57928		50.237	11.4332
	47.9819	49.7037		40.6704	14.9484		33.5054	8.33483		31.6175	2.58341		50.2675	11.3861
	48.0111	49.7841		40.6932	14.9525		33.5257	8.28257		31.6367	2.56258		50.298	11.4382
	48.0402	49.7932		40.7141	14.9438		33.5461	8.33317		31.6544	2.60394		50.3262	11.4167
	48.0671	49.7969		40.7368	14.9425		33.5664	8.36359		31.6736	2.59169		50.3543	11.5016
	48.0962	49.8776		40.7615	14.9312		33.5868	8.33207		31.6928	2.5828		50.3802	11.4516
	48.1231	49.9451		40.7843	14.9603		33.6071	8.33815		31.712	2.56181		50.4083	11.4213
	48.1523	50.0024		40.809	14.9636		33.6275	8.34313		31.7297	2.6355		50.4365	11.4065
	48.1792	50.0585		40.8337	15.0159		33.6478	8.38238		31.7474	2.56472		50.4647	11.5214
	48.206	50.1246		40.8603	14.9917		33.6681	8.37465		31.7666	2.58724		50.4928	11.5005
	48.2352	50.1695		40.8831	15.0335		33.6869	8.34976		31.7843	2.59674		50.521	11.4475
	48.2621	50.1722		40.9078	15.0277		33.7057	8.38212		31.8021	2.60946		50.5539	11.5109
	48.2912	50.2453		40.9325	15.0413		33.7245	8.38238		31.8183	2.5324		50.582	11.5191
	48.3226	50.3078		40.9572	15.0545		33.7448	8.38542		31.836	2.61206		50.6125	11.5229
	48.3517	50.3847		40.9781	15.0687		33.7636	8.41086		31.8552	2.57116		50.6454	11.513
	48.3786	50.3618		41.0027	15.0846		33.7808	8.36773		31.8729	2.62033		50.6736	11.5706
	48.4055	50.4528		41.0274	15.0769		33.7996	8.42164		31.8921	2.58403		50.7041	11.5366
	48.4324	50.4933		41.0502	15.08		33.8199	8.33787		31.9128	2.62033		50.7346	11.6404
	48.4593	50.5972		41.073	15.0656		33.8387	8.4291		31.932	2.5972		50.7651	11.5453
	48.4862	50.5413		41.0958	15.1018		33.8591	8.40423		31.9512	2.57928		50.7957	11.5843
	48.513	50.6358		41.1186	15.0564		33.8794	8.40615		31.9704	2.59291		50.8215	11.5636
	48.5422	50.7099		41.1414	15.0691		33.8998	8.29088		31.9881	2.58847		50.852	11.5776
	48.5713	50.7629		41.1642	15.0997		33.9201	8.4139		32.0058	2.61911		50.8802	11.5686
	48.6004	50.8487		41.1889	15.1482		33.942	8.29447		32.025	2.58985		50.9083	11.6922
	48.6273	50.8434		41.2136	15.1459		33.9624	8.32819		32.0442	2.58617		50.9342	11.5991
	48.6565	50.9018		41.2364	15.1734		33.9811	8.36496		32.0619	2.61405		50.9623	11.6387
	48.6856	50.9616		41.2611	15.138		33.9999	8.46091		32.0797	2.62707		50.9928	11.6483
	48.7125	50.9758		41.2858	15.1941		34.0187	8.39732		32.0974	2.61574		51.0234	11.6285
	48.7416	51.0967		41.3104	15.1828		34.039	8.40064		32.1151	2.58158		51.0515	11.6728
	48.773	51.1927		41.3332	15.1445		34.0578	8.49353		32.1328	2.61313		51.082	11.7138
	48.7999	51.2065		41.3579	15.17		34.0766	8.47639		32.1491	2.60991		51.1125	11.7758
	48.8268	51.2288		41.3807	15.1922		34.0954	8.44128		32.1683	2.6093		51.1431	11.6338
	48.8559	51.264		41.4054	15.2272		34.1142	8.4634		32.1874	2.59858		51.1759	11.7225
	48.8828	51.2771		41.4301	15.2018		34.1329	8.47888		32.2066	2.6093		51.2064	11.7053
	48.9074	51.3552		41.4529	15.2179		34.1517	8.42717		32.2244	2.60716		51.2346	11.7423
	48.9343	51.3652		41.4776	15.2496		34.1721	8.45869		32.245	2.60317		51.2628	11.802
	48.9612	51.4555		41.5004	15.2502		34.1924	8.47527		32.2657	2.60348		51.2933	11.7048
	48.9904	51.4894		41.5232	15.2535		34.2112	8.48578		32.2819	2.5972		51.3238	11.7193
	49.0172	51.556		41.546	15.269		34.2315	8.49547		32.3011	2.60823		51.352	11.7528
	49.0464	51.5647		41.5707	15.259		34.2534	8.53832		32.3203	2.61436		51.3802	11.7467
	49.0755	51.7153		41.5934	15.3222		34.2738	8.53168		32.3381	2.63105		51.406	11.836
	49.1046	51.7454		41.6162	15.2994		34.2926	8.5397		32.3573	2.66767		51.4342	11.8209
	49.1315	51.7955		41.6409	15.3105		34.3113	8.56016		32.375	2.64637		51.4623	11.8247
	49.1607	51.855		41.6656	15.3486		34.3317	8.53887		32.3927	2.64699		51.4905	11.7962
	49.192	51.9203		41.6884	15.3467		34.352	8.51675		32.4119	2.64116		51.521	11.8698
	49.2212	51.9581		41.7112	15.349		34.3708	8.49131		32.4281	2.62983		51.5539	11.8576
	49.2503	51.9862		41.7359	15.3666		34.3896	8.53472		32.4458	2.63718		51.582	11.8232
	49.2794	52.0703		41.7606	15.3632		34.4099	8.49463		32.465	2.63504		51.6125	11.848
	49.3063	52.1236		41.7834	15.3977		34.4287	8.46173		32.4828	2.68881		51.6431	11.8648
	49.3332	52.1407		41.8062	15.3791		34.4459	8.53113		32.502	2.66506		51.6736	11.8424
	49.3579	52.1886		41.8309	15.4409		34.4663	8.49353		32.5197	2.65771		51.7017	11.8404
	49.3847	52.2036		41.8556	15.4088		34.4851	8.50237		32.5389	2.66966		51.7323	11.8334
	49.4116	52.2756		41.8802	15.4241		34.5054	8.51979		32.5581	2.65618		51.7628	11.8977
	49.4385	52.2971		41.9049	15.4907		34.5242	8.58726		32.5758	2.65419		51.791	11.9329
	49.4654	52.2979		41.9296	15.4735		34.5445	8.49104		32.5935	2.62615		51.8215	11.9588
	49.4923	52.379		41.9524	15.4323		34.5649	8.54717		32.6127	2.69355		51.8496	11.9146
	49.5215	52.4989		41.9752	15.4541		34.5836	8.54274		32.6319	2.63596		51.8802	11.9064
	49.5506	52.5032		41.9999	15.4484		34.6024	8.52089		32.6496	2.67854		51.9083	11.9582
	49.5797	52.6159		42.0227	15.475		34.6228	8.55545		32.6673	2.64898		51.9365	11.9647
	49.6111	52.6978		42.0455	15.5181		34.6431	8.5621		32.6865	2.63458		51.9647	11.9731
	49.6402	52.7238		42.0683	15.5026		34.6634	8.61158		32.7042	2.64576		51.9928	12.0432
	49.6671	52.7982		42.0911	15.5102		34.6822	8.61517		32.7234	2.67303		52.021	11.9786
	49.6962	52.8069		42.1158	15.5501		34.7026	8.60854		32.7426	2.64316		52.0515	11.9466
	49.7254	52.8775		42.1405	15.5212		34.7214	8.62735		32.7618	2.69861		52.0797	12.0758
	49.7523	52.9474		42.1632	15.5231		34.7417	8.63896		32.7795	2.6427		52.1102	12.0706
	49.7792	52.9691		42.186	15.5598		34.762	8.64753		32.7973	2.67609		52.1407	12.0074
	49.8083	53.0411		42.2107	15.5192		34.7808	8.5773		32.8165	2.66261		52.1689	11.9964
	49.8352	53.0782		42.2335	15.5596		34.8012	8.61103		32.8342	2.66491		52.1994	12.0654
	49.8621	53.1358		42.2582	15.5581		34.8199	8.56569		32.8519	2.68283		52.2299	12.0965
	49.889	53.1469		42.2848	15.5772		34.8387	8.66273		32.8711	2.67012		52.2581	12.118
	49.9158	53.1865		42.3095	15.6498		34.8591	8.58173		32.8888	2.64852		52.2863	12.098
	49.9427	53.2689		42.3342	15.6347		34.8779	8.63922		32.908	2.67349		52.3168	12.1375
	49.9696	53.3182		42.357	15.6173		34.8951	8.72991		32.9257	2.67471		52.3473	12.1332
	49.9988	53.3667		42.3798	15.5899		34.9154	8.64394		32.9449	2.66184		52.3755	12.1061
	50.0279	53.5074		42.4026	15.6644		34.9357	8.63841		32.9641	2.69325		52.406	12.1634
	50.057	53.5387		42.4254	15.6332		34.9561	8.65997		32.9818	2.65725		52.4365	12.1364
	50.0862	53.6235		42.4481	15.6588		34.9749	8.63425		33.001	2.65878		52.4647	12.1233
	50.1153	53.6475		42.4709	15.664		34.9952	8.61629		33.0217	2.67027		52.4952	12.1468
	50.1444	53.7626		42.4937	15.6682		35.0156	8.63369		33.0409	2.68237		52.5233	12.1259
	50.1735	53.7442		42.5165	15.699		35.0343	8.6666		33.0586	2.67732		52.5515	12.185
	50.1982	53.8003		42.5431	15.7019		35.0547	8.7042		33.0763	2.68268		52.582	12.1471
	50.2273	53.8251		42.5659	15.7105		35.0766	8.71306		33.0955	2.68835		52.6078	12.18
	50.2565	53.9223		42.5906	15.7308		35.0954	8.75452		33.1133	2.66445		52.636	12.2574
	50.2833	53.946		42.6153	15.6573		35.1142	8.642		33.1295	2.69815		52.6665	12.1957
	50.3102	53.9703		42.64	15.7124		35.1329	8.69757		33.1472	2.70688		52.6971	12.2569
	50.3371	54.0813		42.6647	15.7488		35.1533	8.70365		33.1664	2.69309		52.7252	12.2548
	50.364	54.1302		42.6912	15.7823		35.1721	8.71581		33.1841	2.679		52.7557	12.2059
	50.3909	54.1305		42.714	15.7871		35.1893	8.70753		33.2018	2.70535		52.7863	12.2141
	50.4178	54.206		42.7368	15.8733		35.2081	8.73295		33.221	2.7248		52.8144	12.3197
	50.4469	54.2732		42.7596	15.7821		35.2284	8.76088		33.2402	2.69723		52.8449	12.2048
	50.4761	54.376		42.7824	15.8022		35.2487	8.76337		33.2594	2.68482		52.8778	12.3028
	50.503	54.4098		42.8052	15.7905		35.266	8.71332		33.2771	2.70933		52.9083	12.2542
	50.5321	54.4698		42.828	15.8053		35.2863	8.75258		33.2978	2.70826		52.9365	12.3514
	50.5612	54.5402		42.8508	15.8007		35.3082	8.73269		33.317	2.72174		52.9647	12.3625
	50.5904	54.5722		42.8736	15.8038		35.3285	8.80317		33.3347	2.66874		52.9928	12.3602
	50.6195	54.6786		42.8964	15.8641		35.3489	8.67434		33.3539	2.69999		53.0233	12.3686
	50.6464	54.711		42.9211	15.857		35.3692	8.82282		33.3731	2.67808		53.0492	12.3535
	50.6755	54.807		42.9439	15.8608		35.3896	8.71804		33.3923	2.70566		53.0773	12.336
	50.7024	54.8043		42.9686	15.861		35.4084	8.79903		33.4086	2.70489		53.1055	12.3154
	50.7315	54.8645		42.9952	15.9255		35.4287	8.75425		33.4248	2.69907		53.1337	12.4329
	50.7584	54.9363		43.0198	15.8817		35.449	8.80789		33.4425	2.73292		53.1642	12.4335
	50.7876	55.0385		43.0445	15.9395		35.4663	8.86179		33.4602	2.70458		53.1947	12.4344
	50.8144	55.0255		43.0692	15.9133		35.4851	8.72522		33.478	2.72557		53.2252	12.4137
	50.8413	55.0362		43.092	15.92		35.5023	8.80373		33.4957	2.66721		53.2534	12.3718
	50.8682	55.0737		43.1167	15.9742		35.521	8.81756		33.5149	2.69585		53.2839	12.5086
	50.8974	55.1814		43.1395	15.9897		35.5414	8.79101		33.5341	2.69968		53.3144	12.4152
	50.9243	55.2252		43.1642	15.9527		35.5602	8.76198		33.5533	2.73338		53.3449	12.4472
	50.9511	55.2673		43.187	15.9705		35.5789	8.79793		33.5725	2.70428		53.3755	12.4588
	50.9803	55.309		43.2098	16.0427		35.5993	8.79157		33.5931	2.73859		53.4083	12.5159
	51.0094	55.427		43.2307	15.9914		35.6196	8.81646		33.6123	2.68819		53.4365	12.5197
	51.0363	55.4866		43.2535	16.0052		35.64	8.7935		33.63	2.70106		53.4647	12.5843
	51.0632	55.5435		43.2762	16.0236		35.6603	8.84245		33.6492	2.72251		53.4928	12.5127
	51.0923	55.6025		43.3009	16.024		35.6822	8.86926		33.6684	2.7196		53.521	12.5188
	51.1214	55.6725		43.3237	16.0544		35.701	8.83111		33.6861	2.7032		53.5492	12.5403
	51.1483	55.7346		43.3484	16.0303		35.7214	8.84245		33.7039	2.70305		53.575	12.5618
	51.1752	55.7259		43.375	16.0764		35.7417	8.91461		33.7231	2.71025		53.6055	12.5965
	51.2044	55.8027		43.3978	16.0469		35.762	8.8969		33.7408	2.74074		53.6337	12.6041
	51.2335	55.8815		43.4244	16.0758		35.7793	8.92096		33.7585	2.72189		53.6618	12.6026
	51.2604	55.9097		43.4491	16.1413		35.798	8.87507		33.7747	2.72097		53.6947	12.5904
	51.2895	56.0228		43.4738	16.1509		35.8184	8.85102		33.7925	2.74579		53.7229	12.5971
	51.3209	56.0544		43.4966	16.1295		35.8372	8.91239		33.8117	2.73216		53.7534	12.6035
	51.3478	56.1189		43.5194	16.1235		35.8559	8.90243		33.8294	2.70979		53.7839	12.5816
	51.3747	56.128		43.544	16.1455		35.8732	8.91073		33.8486	2.73599		53.8144	12.6684
	51.4038	56.2535		43.5669	16.1385		35.8935	8.93257		33.8678	2.71653		53.8449	12.6785
	51.4307	56.3044		43.5896	16.1266		35.9123	8.91377		33.887	2.71837		53.8755	12.611
	51.4576	56.3393		43.6124	16.1622		35.9311	8.90741		33.9062	2.6934		53.906	12.7076
	51.4845	56.3321		43.6352	16.1881		35.9514	8.89968		33.9254	2.76402		53.9341	12.6454
	51.5114	56.4561		43.658	16.1436		35.9733	8.86234		33.9445	2.72281		53.9623	12.6908
	51.5405	56.5295		43.6808	16.1442		35.9937	8.90602		33.9623	2.74732		53.9905	12.7661
	51.5696	56.6081		43.7055	16.1743		36.014	8.8864		33.98	2.73568		54.021	12.7478
	51.5965	56.6083		43.7302	16.2133		36.0343	8.90659		33.9992	2.74196		54.0492	12.7635
	51.6234	56.7177		43.753	16.23		36.0547	9.01746		34.0184	2.72971		54.075	12.6797
	51.6525	56.7499		43.7777	16.2436		36.0735	8.95635		34.0376	2.76632		54.1031	12.7295
	51.6794	56.8138		43.8024	16.2422		36.0907	8.92373		34.0538	2.73262		54.1337	12.7568
	51.7086	56.8561		43.827	16.2897		36.111	8.94999		34.0715	2.77076		54.1618	12.79
	51.7399	57.0028		43.8518	16.2761		36.1314	8.93838		34.0892	2.78179		54.1924	12.7446
	51.7713	57.0882		43.8745	16.3089		36.1501	8.96825		34.1055	2.78501		54.2229	12.7923
	51.7982	57.1677		43.8992	16.2698		36.1689	8.97155		34.1247	2.72067		54.2557	12.7167
	51.8251	57.1926		43.922	16.3382		36.1877	8.96768		34.1439	2.74334		54.2863	12.7842
	51.852	57.1512		43.9467	16.3165		36.2065	8.91681		34.1631	2.75115		54.3168	12.8043
	51.8789	57.2467		43.9695	16.328		36.2253	8.96409		34.1808	2.73997		54.3449	12.891
	51.9058	57.2261		43.9942	16.3859		36.244	8.97847		34.2	2.7942		54.3731	12.8226
	51.9327	57.2902		44.0189	16.3694		36.2644	9.02878		34.2192	2.73874		54.4036	12.8651
	51.9595	57.3901		44.0398	16.4075		36.2847	8.971		34.2384	2.77597		54.4341	12.8345
	51.9864	57.4169		44.0645	16.3835		36.3051	8.98842		34.2561	2.74855		54.4623	12.8049
	52.0156	57.5161		44.0892	16.3975		36.3254	9.03404		34.2753	2.76448		54.4905	12.9192
	52.0425	57.5636		44.1101	16.4159		36.3458	9.00252		34.2945	2.73231		54.5187	12.8459
	52.0716	57.6831		44.1347	16.3855		36.3661	8.99008		34.3137	2.77919		54.5468	12.9172
	52.1007	57.7602		44.1575	16.4224		36.3849	8.97349		34.3314	2.75575		54.575	12.8759
	52.1276	57.7718		44.1822	16.4194		36.4052	9.00336		34.3491	2.74855		54.6031	12.8756
	52.159	57.9354		44.205	16.498		36.4256	8.96658		34.3683	2.76417		54.6313	12.8919
	52.1881	57.9835		44.2297	16.4778		36.4444	9.04012		34.386	2.74962		54.6618	12.9411
	52.2172	57.9859		44.2525	16.4862		36.4647	8.99755		34.4038	2.74594		54.6924	13.0351
	52.2464	58.1015		44.2772	16.5046		36.4835	9.0462		34.4215	2.81028		54.7205	12.9696
	52.2755	58.1739		44.3019	16.4714		36.5023	9.01939		34.4407	2.73338		54.751	12.9314
	52.3024	58.2088		44.3247	16.5063		36.521	9.0086		34.4584	2.76356		54.7839	12.969
	52.3293	58.2368		44.3475	16.5172		36.5398	9.00281		34.4761	2.79496		54.8144	12.9844
	52.3539	58.2764		44.3722	16.5402		36.5602	9.04786		34.4953	2.7317		54.8426	12.9614
	52.3808	58.3212		44.3969	16.5559		36.5789	9.1192		34.5145	2.77015		54.8708	13.0723
	52.4077	58.3916		44.4215	16.5547		36.5977	9.1709		34.5322	2.74839		54.9013	12.9699
	52.4346	58.4574		44.4462	16.6039		36.6181	9.07607		34.5499	2.77474		54.9318	13.0729
	52.4615	58.4885		44.469	16.5926		36.6384	9.05035		34.5691	2.78271		54.96	13.0089
	52.4906	58.5356		44.4918	16.6457		36.6572	9.15154		34.5883	2.76019		54.9905	13.0129
	52.5198	58.642		44.5165	16.6036		36.676	9.06777		34.6061	2.77627		55.0187	13.0188
	52.5466	58.6882		44.5412	16.6727		36.6963	9.12887		34.6238	2.77336		55.0468	13.079
	52.5758	58.8193		44.564	16.6256		36.7167	9.08491		34.643	2.78102		55.075	13.0592
	52.6071	58.9414		44.5849	16.6376		36.737	9.11947		34.6621	2.77474		55.1031	13.0796
	52.6363	58.9808		44.6096	16.6465		36.7558	9.04178		34.6799	2.7585		55.1313	13.0787
	52.6654	59.0666		44.6324	16.6979		36.7746	9.112		34.7005	2.80186		55.1618	13.1358
	52.6945	59.1355		44.6552	16.6752		36.7949	9.11865		34.7197	2.76846		55.19	13.1765
	52.7214	59.131		44.6799	16.688		36.8152	9.15846		34.7375	2.80278		55.2205	13.1925
	52.7506	59.2191		44.7026	16.6911		36.834	9.1463		34.7552	2.78654		55.251	13.1055
	52.7775	59.2614		44.7273	16.7041		36.8559	9.15293		34.7744	2.79619		55.2792	13.1445
	52.8044	59.2738		44.7501	16.7341		36.8747	9.15513		34.7921	2.7654		55.3074	13.1905
	52.8312	59.3691		44.7729	16.7037		36.8935	9.15458		34.8098	2.77153		55.3379	13.2309
	52.8581	59.407		44.7995	16.7902		36.9138	9.16731		34.8275	2.78761		55.3684	13.2449
	52.8828	59.4211		44.8242	16.7372		36.9326	9.10951		34.8452	2.79358		55.3966	13.2583
	52.9097	59.5306		44.8489	16.8067		36.953	9.12859		34.8644	2.79083		55.4248	13.1887
	52.9388	59.6383		44.8736	16.765		36.9717	9.19716		34.8836	2.81626		55.4553	13.2772
	52.9657	59.6625		44.8964	16.7826		36.989	9.19993		34.9014	2.80369		55.4858	13.2629
	52.9948	59.718		44.9192	16.7726		37.0093	9.1626		34.9205	2.78194		55.5163	13.2932
	53.024	59.9022		44.942	16.85		37.0296	9.23337		34.9383	2.78056		55.5468	13.2737
	53.0531	59.9257		44.9648	16.8486		37.0484	9.16454		34.956	2.84138		55.5773	13.2705
	53.0822	60.0334		44.9875	16.8377		37.0672	9.17919		34.9752	2.8112		55.6055	13.2894
	53.1136	60.1195		45.0103	16.832		37.0876	9.21927		34.9958	2.80385		55.6337	13.3185
	53.1427	60.1715		45.035	16.8571		37.1079	9.2284		35.0151	2.79573		55.6618	13.3142
	53.1696	60.2364		45.0578	16.8483		37.1282	9.19855		35.0342	2.80707		55.69	13.3686
	53.1965	60.2278		45.0825	16.8557		37.1486	9.13634		35.052	2.79083		55.7182	13.2926
	53.2256	60.2748		45.1072	16.9086		37.1705	9.28093		35.0697	2.81871		55.7463	13.3526
	53.2548	60.3243		45.13	16.8689		37.1877	9.23311		35.0874	2.80109		55.7769	13.354
	53.2817	60.4112		45.1547	16.8758		37.2081	9.21734		35.1036	2.79527		55.8074	13.3607
	53.3063	60.449		45.1794	16.8915		37.2268	9.2624		35.1214	2.77673		55.8379	13.3616
	53.3332	60.4845		45.2041	16.9114		37.2456	9.2519		35.1406	2.81197		55.8661	13.4122
	53.3601	60.5773		45.2307	16.9425		37.2644	9.23919		35.1598	2.8112		55.8966	13.4023
	53.3847	60.6111		45.2535	16.9352		37.2832	9.2074		35.1775	2.87171		55.9248	13.4509
	53.4139	60.6897		45.2781	17.0064		37.3019	9.25273		35.1967	2.80645		55.9553	13.3788
	53.4453	60.782		45.3009	17.0026		37.3207	9.26463		35.2159	2.80017		55.9858	13.3371
	53.4721	60.8688		45.3237	17.0183		37.3411	9.24361		35.2336	2.78286		56.0186	13.4361
	53.5013	60.9303		45.3465	16.9808		37.3599	9.2873		35.2528	2.83449		56.0492	13.4204
	53.5304	61.0124		45.3693	17.0131		37.3802	9.26544		35.272	2.83586		56.0773	13.5004
	53.5595	61.1585		45.3921	17.0189		37.4005	9.24914		35.2912	2.804		56.1055	13.4972
	53.5887	61.2124		45.4149	17.0223		37.4209	9.29974		35.3104	2.80293		56.1337	13.5199
	53.6156	61.2251		45.4377	17.0365		37.4412	9.30637		35.3296	2.83127		56.1618	13.4422
	53.6447	61.3262		45.4624	17.1018		37.4631	9.27844		35.3473	2.80155		56.1877	13.5877
	53.6738	61.3196		45.4871	17.0485		37.4819	9.32267		35.3665	2.82713		56.2158	13.5013
	53.7007	61.3933		45.5099	17.1339		37.5023	9.30333		35.3827	2.81564		56.2463	13.5685
	53.7298	61.4298		45.5365	17.0908		37.521	9.25716		35.4004	2.80844		56.2745	13.5089
	53.7567	61.4971		45.5611	17.1653		37.5398	9.33126		35.4181	2.84689		56.305	13.627
	53.7859	61.5685		45.5839	17.137		37.5602	9.31937		35.4359	2.81947		56.3355	13.5819
	53.8128	61.6335		45.6086	17.1638		37.5774	9.32655		35.4536	2.81932		56.3661	13.5822
	53.8374	61.6863		45.6333	17.1632		37.5962	9.3506		35.4713	2.82254		56.3966	13.6052
	53.8665	61.7579		45.6561	17.1893		37.6149	9.28978		35.4905	2.83816		56.4247	13.6192
	53.8957	61.8585		45.6808	17.2061		37.6337	9.36582		35.5082	2.8354		56.4576	13.6189
	53.9203	61.885		45.7036	17.1749		37.6525	9.35089		35.5274	2.8302		56.4881	13.6625
	53.9494	61.9716		45.7264	17.2065		37.6728	9.34979		35.5481	2.82974		56.5163	13.6896
	53.9786	62.0624		45.7492	17.2247		37.6916	9.2765		35.5688	2.82468		56.5468	13.7434
	54.0055	62.1414		45.772	17.2525		37.712	9.3495		35.5865	2.81044		56.5773	13.7775
	54.0346	62.2157		45.7948	17.2176		37.7323	9.34507		35.6057	2.82928		56.6055	13.6646
	54.0615	62.2823		45.8175	17.2626		37.7527	9.40508		35.6234	2.81243		56.6313	13.7362
	54.0906	62.3628		45.8422	17.2885		37.773	9.43825		35.6426	2.83586		56.6595	13.6855
	54.1198	62.3909		45.865	17.25		37.7949	9.41889		35.6603	2.87033		56.6876	13.6797
	54.1467	62.4354		45.8916	17.2835		37.8152	9.38296		35.678	2.83908		56.7158	13.728
	54.1735	62.5142		45.9163	17.3072		37.834	9.38739		35.6972	2.84214		56.744	13.744
	54.2027	62.6318		45.941	17.2814		37.8544	9.40397		35.7149	2.81932		56.7722	13.7242
	54.2318	62.6405		45.9657	17.3229		37.8716	9.38047		35.7327	2.82683		56.8027	13.8101
	54.2587	62.6976		45.9904	17.334		37.8919	9.40895		35.7489	2.81074		56.8332	13.7981
	54.2901	62.8557		46.0132	17.3938		37.9107	9.43686		35.7666	2.85808		56.8637	13.7533
	54.317	62.9611		46.036	17.3243		37.9295	9.45898		35.7858	2.81626		56.8942	13.8214
	54.3438	62.9235		46.0588	17.3863		37.9467	9.45678		35.8035	2.85425		56.9247	13.8776
	54.373	63.0608		46.0835	17.3959		37.9655	9.39845		35.8227	2.84766		56.9553	13.8607
	54.3999	63.088		46.1082	17.4024		37.9858	9.43382		35.8434	2.83847		56.9858	13.8415
	54.4268	63.1965		46.1309	17.3568		38.0046	9.42442		35.8611	2.85854		57.0163	13.8572
	54.4559	63.2403		46.1537	17.4296		38.0249	9.45151		35.8818	2.8521		57.0468	13.8555
	54.4828	63.2706		46.1765	17.4177		38.0453	9.4142		35.901	2.85026		57.0726	13.9294
	54.5097	63.3523		46.1993	17.4706		38.0656	9.45733		35.9202	2.87906		57.1031	13.9364
	54.5366	63.3665		46.2221	17.4792		38.086	9.44655		35.9379	2.8426		57.1313	13.8869
	54.5657	63.433		46.2468	17.4573		38.1079	9.42609		35.9556	2.82928		57.1595	13.8648
	54.5926	63.5823		46.2715	17.4721		38.1282	9.47918		35.9748	2.84322		57.1876	13.9413
	54.6217	63.6405		46.2943	17.4838		38.147	9.51566		35.9925	2.8855		57.2135	13.909
	54.6486	63.6832		46.319	17.5448		38.1658	9.43521		36.0117	2.8495		57.244	13.9728
	54.6755	63.7424		46.3456	17.5429		38.1861	9.54828		36.028	2.89055		57.2722	13.9291
	54.7069	63.8404		46.3703	17.5466		38.2065	9.52008		36.0457	2.84444		57.3003	13.9524
	54.7382	64.0332		46.3912	17.5558		38.2253	9.50627		36.0634	2.85072		57.3308	14.0004
	54.7674	64.0332		46.4158	17.5357		38.244	9.51566		36.0797	2.84306		57.3637	14.0281
	54.7943	64.1154		46.4386	17.5525		38.2612	9.47253		36.0988	2.85226		57.3942	14.0545
	54.8212	64.1512		46.4633	17.605		38.28	9.51594		36.1195	2.89285		57.4247	14.0348
	54.8503	64.243		46.4861	17.6218		38.2988	9.58064		36.1372	2.84674		57.4553	14.0412
	54.8749	64.2465		46.5108	17.6038		38.3176	9.51484		36.1564	2.88749		57.4858	14.1241
	54.9018	64.2475		46.5355	17.6775		38.3379	9.46838		36.1756	2.87171		57.514	14.0487
	54.9287	64.3697		46.5583	17.6287		38.3583	9.527		36.1948	2.90388		57.5421	14.074
	54.9556	64.4369		46.5811	17.6844		38.3786	9.6152		36.214	2.90204		57.5726	14.1314
	54.9847	64.5246		46.6039	17.6532		38.3974	9.50876		36.2317	2.88075		57.6008	14.1023
	55.0116	64.5605		46.6267	17.6973		38.4193	9.54691		36.2509	2.86252		57.629	14.0851
	55.0408	64.6589		46.6495	17.693		38.4397	9.56211		36.2701	2.8616		57.6571	14.198
	55.0699	64.7631		46.6741	17.6578		38.4584	9.61326		36.2878	2.88213		57.6853	14.1826
	55.0968	64.8013		46.6988	17.6923		38.4788	9.55823		36.307	2.88611		57.7135	14.1037
	55.1259	64.8695		46.7216	17.7051		38.4991	9.54746		36.3248	2.89469		57.7416	14.1319
	55.155	64.9859		46.7444	17.7553		38.5179	9.54552		36.3439	2.85854		57.7698	14.1337
	55.1842	65.1272		46.7691	17.7367		38.5367	9.5657		36.3602	2.87968		57.8027	14.1724
	55.2133	65.1572		46.7919	17.7775		38.5555	9.5928		36.3779	2.88442		57.8308	14.1913
	55.2447	65.204		46.8166	17.779		38.5758	9.55409		36.3971	2.92364		57.8614	14.2766
	55.2716	65.3323		46.8394	17.7744		38.5962	9.57676		36.4148	2.92594		57.8919	14.2353
	55.2985	65.3567		46.8622	17.7363		38.6134	9.61299		36.4325	2.89806		57.9224	14.2888
	55.3231	65.3647		46.8869	17.8074		38.6321	9.64119		36.4517	2.89392		57.9529	14.2973
	55.35	65.3817		46.9116	17.8102		38.6525	9.66939		36.4709	2.90694		57.9787	14.2492
	55.3769	65.4687		46.9344	17.8698		38.6713	9.6141		36.4886	2.89423		58.0093	14.2737
	55.4038	65.568		46.959	17.8531		38.69	9.58202		36.5078	2.91031		58.0398	14.3016
	55.4329	65.6651		46.9856	17.8432		38.7104	9.61575		36.5256	2.89913		58.0703	14.2318
	55.4598	65.7159		47.0103	17.8786		38.7307	9.6105		36.5448	2.8927		58.0984	14.304
	55.4889	65.8127		47.0331	17.8736		38.7495	9.56599		36.564	2.92349		58.129	14.3325
	55.5158	65.9109		47.0559	17.8774		38.7683	9.62101		36.5817	2.91751		58.1595	14.3415
	55.545	65.9443		47.0806	17.9314		38.7886	9.60249		36.6009	2.89377		58.1853	14.3648
	55.5741	66.1083		47.1034	17.9326		38.809	9.64449		36.6186	2.91813		58.2158	14.3741
	55.6055	66.1962		47.1243	17.9234		38.8278	9.60663		36.6378	2.92012		58.2463	14.3985
	55.6324	66.2589		47.149	17.9651		38.8481	9.68571		36.657	2.94493		58.2745	14.4131
	55.6615	66.3109		47.1737	17.9295		38.8685	9.59861		36.6762	2.87002		58.3027	14.4076
	55.6906	66.4345		47.1965	17.9812		38.8904	9.66027		36.6939	2.91996		58.3308	14.4553
	55.7197	66.4467		47.2193	17.9494		38.9091	9.62846		36.7116	2.9002		58.3614	14.3752
	55.7466	66.5098		47.2439	18.0088		38.9295	9.68707		36.7308	2.89867		58.3895	14.4166
	55.7735	66.5397		47.2686	18.0134		38.9483	9.67187		36.7485	2.912		58.4177	14.4984
	55.8004	66.6274		47.2914	18.0593		38.967	9.71556		36.7662	2.92869		58.4482	14.5132
	55.8273	66.6757		47.3142	18.0115		38.9874	9.70229		36.784	2.93115		58.4787	14.5304
	55.8542	66.7173		47.3408	18.0737		39.0062	9.71031		36.8017	2.91996		58.5069	14.4547
	55.8811	66.751		47.3674	18.0777		39.0249	9.64507		36.8194	2.89668		58.5351	14.4835
	55.908	66.894		47.3902	18.1183		39.0453	9.73657		36.8386	2.91675		58.5632	14.5123
	55.9371	66.967		47.4149	18.1064		39.0641	9.6915		36.8578	2.90526		58.5961	14.4946
	55.964	67.0015		47.4377	18.0944		39.0829	9.69095		36.8755	2.9313		58.6243	14.5432
[truncated: 1,796 more rows]
