# Supplementary material for: Microchannelled alkylated chitosan sponge to treat noncompressible hemorrhages and facilitate wound healing
Source: Nat Commun. 2021 Aug 5;12:4733. doi: 10.1038/s41467-021-24972-2 (PMC8342549; doi:10.1038/s41467-021-24972-2)
Supplement: Supplementary file 19 — Source Data [file 41467_2021_24972_MOESM19_ESM.zip › Source Data/Fig.1k.xlsx]

## Sheet: Sheet1
ACS	MACS-1	MACS-2	MACS-3	MCS-2				One-way ANOVA
122.8	54.8	25.9	7.07	22.4		Tukey's multiple comparisons test	Mean Diff.	95.00% CI of diff.	Significant?	Summary	Adjusted P Value
155.3	38.9	26.6	8.1	24.5		ACS vs. MACS-1	91.6	69.38 to 113.8	Yes	****	<0.0001
135.7	45.3	22	9	25.8		ACS vs. MACS-2	113.1	90.88 to 135.3	Yes	****	<0.0001
						ACS vs. MACS-3	129.9	107.7 to 152.1	Yes	****	<0.0001
						ACS vs. MCS-2	113.7	91.48 to 135.9	Yes	****	<0.0001
						MACS-1 vs. MACS-2	21.5	-0.7183 to 43.72	No	ns	0.059
						MACS-1 vs. MACS-3	38.28	16.06 to 60.49	Yes	**	0.0015
						MACS-1 vs. MCS-2	22.1	-0.1183 to 44.32	No	ns	0.0514
						MACS-2 vs. MACS-3	16.78	-5.442 to 38.99	No	ns	0.1701
						MACS-2 vs. MCS-2	0.6	-21.62 to 22.82	No	ns	>0.9999
						MACS-3 vs. MCS-2	-16.18	-38.39 to 6.042	No	ns	0.1934
