# Supplementary material for: Microchannelled alkylated chitosan sponge to treat noncompressible hemorrhages and facilitate wound healing
Source: Nat Commun. 2021 Aug 5;12:4733. doi: 10.1038/s41467-021-24972-2 (PMC8342549; doi:10.1038/s41467-021-24972-2)
Supplement: Supplementary file 19 — Source Data [file 41467_2021_24972_MOESM19_ESM.zip › Source Data/Fig.1l.xlsx]

## Sheet: Sheet1
ACS/Blood	Strain (%)	Compressive stress (kPa)	MACS-1/Blood	Strain (%)	Compressive stress (kPa)	MACS-2/Blood	Strain (%)	Compressive stress (kPa)	MACS-3/Blood	Strain (%)	Compressive stress (kPa)	MCS-2/Blood	Strain (%)	Compressive stress (kPa)
	0	-0.03195		0	0.04478		0	-0.02063		0	0.02154		0	0.00621
	0	-0.0212		0	-0.02164		0	-0.02101		0	0.02243		0	-0.05564
	0.00782	-0.03782		0.01507	-0.04955		0.01143	-0.02063		0.00469	0.01465		0.0055	-0.00664
	0.05083	-0.00971		0.06026	0.03948		0.05714	0.03112		0.03052	0.03956		0.03574	0.03932
	0.12121	0.09005		0.13183	0.1057		0.13333	0.13727		0.07277	0.00219		0.08797	0.00317
	0.1955	0.20764		0.19962	0.16254		0.20571	0.24286		0.11502	0.08159		0.13746	0.08245
	0.26197	0.29933		0.25612	0.20023		0.25905	0.29348		0.15258	0.1145		0.18419	0.08964
	0.32062	0.31669		0.30885	0.24403		0.31238	0.3764		0.18779	0.16409		0.22543	0.10401
	0.37537	0.36289		0.35781	0.26216		0.3619	0.39264		0.22066	0.17121		0.26392	0.17153
	0.4262	0.45604		0.40678	0.30536		0.40762	0.41021		0.25587	0.21302		0.29966	0.16151
	0.48094	0.44089		0.45198	0.30311		0.45714	0.48312		0.28638	0.24148		0.33265	0.24232
	0.52786	0.43551		0.50471	0.3294		0.50286	0.52354		0.3169	0.2764		0.36838	0.13668
	0.57869	0.51839		0.55367	0.2913		0.55619	0.55262		0.34976	0.2635		0.39862	0.24995
	0.62561	0.5531		0.60264	0.28926		0.6019	0.54734		0.38028	0.28374		0.43436	0.29351
	0.67253	0.58758		0.65537	0.38807		0.65524	0.62648		0.40845	0.29308		0.46735	0.27412
	0.72336	0.6108		0.7081	0.42352		0.70857	0.67615		0.43897	0.30753		0.50309	0.23818
	0.77419	0.68317		0.75706	0.44288		0.75809	0.66217		0.46948	0.29063		0.53883	0.30876
	0.82111	0.65163		0.80602	0.42108		0.81143	0.69466		0.49765	0.336		0.57457	0.33075
	0.86803	0.71765		0.85875	0.43412		0.86095	0.74982		0.52582	0.37847		0.61031	0.32879
	0.92277	0.7152		0.90395	0.42434		0.91047	0.76606		0.55399	0.37447		0.6433	0.33424
	0.9736	0.81128		0.94915	0.54107		0.95619	0.83387		0.58451	0.37536		0.68179	0.32509
	1.02444	0.76923		0.99435	0.53822		1.00571	0.83066		0.61033	0.38892		0.71752	0.37344
	1.07527	0.82938		1.03578	0.49768		1.05143	0.8962		0.64084	0.42962		0.75326	0.34208
	1.13001	0.85211		1.08098	0.5262		1.09714	0.89922		0.67371	0.46298		0.79175	0.41069
	1.17693	0.88219		1.12617	0.57245		1.14285	0.93171		0.70188	0.45475		0.82749	0.33925
	1.22385	0.88928		1.17137	0.59058		1.18476	0.89525		0.73239	0.49011		0.86048	0.41853
	1.27077	0.94526		1.21657	0.54739		1.23047	0.98346		0.76291	0.49434		0.89347	0.41548
	1.3216	0.97118		1.26553	0.61034		1.27619	0.95305		0.79343	0.48188		0.92646	0.40111
	1.37243	0.97289		1.3145	0.58793		1.3219	1.01689		0.82394	0.53036		0.95945	0.48409
	1.41935	1.02594		1.3597	0.63051		1.37143	1.04693		0.85211	0.53081		0.99244	0.41178
	1.46627	1.00101		1.41243	0.65842		1.42476	1.05769		0.88028	0.50946		1.02543	0.5111
	1.51319	1.11445		1.46139	0.66026		1.47428	1.15157		0.9108	0.55438		1.05842	0.41113
	1.5562	1.0477		1.51035	0.7226		1.52381	1.07205		0.94131	0.59396		1.09416	0.46166
	1.60312	1.10638		1.55932	0.68776		1.57333	1.18557		0.96948	0.5695		1.12714	0.51894
	1.65395	1.11469		1.60828	0.73503		1.62666	1.2275		1	0.60464		1.16288	0.53005
	1.70479	1.1521		1.65348	0.6733		1.67238	1.18084		1.03051	0.64289		1.19862	0.5355
	1.75562	1.23009		1.70244	0.74216		1.71809	1.21522		1.05634	0.63933		1.23436	0.53288
	1.80645	1.18364		1.74764	0.79207		1.76761	1.2377		1.0845	0.65112		1.2701	0.45643
	1.85728	1.21053		1.79661	0.75683		1.81333	1.21881		1.11502	0.64111		1.30309	0.53964
	1.90811	1.27043		1.83804	0.84606		1.86285	1.23845		1.14319	0.64556		1.34158	0.53288
	1.95503	1.31664		1.88323	0.77496		1.90857	1.28208		1.17136	0.70205		1.37732	0.55728
	2.00586	1.25014		1.92467	0.81102		1.95047	1.32968		1.20187	0.67714		1.41031	0.51154
	2.05669	1.34035		1.97363	0.80389		1.99619	1.32779		1.23004	0.73763		1.4433	0.59409
	2.10752	1.34842		2.01883	0.82712		2.03809	1.30909		1.26056	0.69982		1.47629	0.58516
	2.15444	1.35209		2.06403	0.85645		2.08761	1.35367		1.28873	0.70649		1.51202	0.57841
	2.20136	1.33644		2.11676	0.88009		2.13714	1.36519		1.31925	0.6956		1.54501	0.61282
	2.25219	1.37336		2.16572	0.85136		2.18666	1.35839		1.34976	0.72317		1.578	0.58886
	2.29911	1.40466		2.21468	0.91513		2.23619	1.44207		1.37793	0.76142		1.61099	0.62001
	2.34604	1.47164		2.26365	0.95628		2.28571	1.45227		1.4061	0.7254		1.64398	0.62306
	2.39296	1.43375		2.31261	0.92083		2.33523	1.41279		1.43662	0.71583		1.67697	0.62306
	2.43988	1.45942		2.36158	0.91696		2.38476	1.48438		1.46713	0.76187		1.70996	0.61935
	2.4868	1.43326		2.40677	0.93489		2.43047	1.49495		1.49765	0.81257		1.74845	0.65246
	2.53763	1.49805		2.45197	0.94752		2.47999	1.54765		1.52582	0.75831		1.78419	0.64723
	2.58455	1.46284		2.50094	0.94039		2.52952	1.54463		1.55868	0.82169		1.81993	0.67206
	2.63538	1.49634		2.5499	1.01333		2.57523	1.53613		1.5892	0.79233		1.85567	0.69276
	2.68621	1.54377		2.5951	1.02331		2.62476	1.59279		1.61502	0.82547		1.8914	0.63896
	2.73313	1.55306		2.6403	1.0174		2.67047	1.57126		1.64554	0.83192		1.92714	0.64135
	2.78396	1.57433		2.68549	1.04389		2.71999	1.58902		1.6737	0.83437		1.95738	0.66814
	2.83479	1.5467		2.72692	1.03065		2.76571	1.613		1.70422	0.86661		1.99312	0.71323
	2.88171	1.60489		2.77212	1.04043		2.80761	1.63095		1.73239	0.84726		2.02886	0.67903
	2.93254	1.6066		2.82109	1.03105		2.85333	1.62075		1.75821	0.81057		2.06185	0.67838
	2.97947	1.66797		2.87005	1.05856		2.90285	1.62509		1.78873	0.88729		2.09759	0.68927
	3.0303	1.5802		2.91901	1.04409		2.94856	1.64398		1.81924	0.88551		2.13058	0.67076
	3.07722	1.67261		2.96798	1.1425		2.99809	1.70745		1.84976	0.85972		2.16357	0.71018
	3.12805	1.65379		3.01694	1.12538		3.04761	1.73502		1.87558	0.90975		2.19656	0.72129
	3.18279	1.67775		3.06591	1.14902		3.09333	1.72029		1.9061	0.90486		2.2268	0.72761
	3.22971	1.67237		3.11487	1.12171		3.14285	1.72614		1.93662	0.9102		2.26254	0.7226
	3.27663	1.72151		3.16007	1.20076		3.18856	1.77733		1.96478	0.94111		2.29828	0.69581
	3.32355	1.74474		3.20903	1.18711		3.23809	1.78281		1.9953	0.88374		2.33127	0.74808
	3.37438	1.7665		3.25423	1.16531		3.28761	1.80642		2.03051	0.95156		2.367	0.75919
	3.4213	1.6956		3.30319	1.13924		3.33332	1.766		2.05868	0.946		2.40274	0.75854
	3.46822	1.79804		3.34839	1.24558		3.38285	1.80774		2.0892	0.9291		2.44123	0.78554
	3.51514	1.79608		3.39736	1.1971		3.42856	1.84892		2.11737	0.9509		2.47422	0.8095
	3.56206	1.82224		3.44255	1.25068		3.47809	1.83097		2.14319	0.96468		2.50721	0.75854
	3.61289	1.89143		3.48775	1.21564		3.5238	1.87177		2.17136	0.97803		2.54295	0.78729
	3.66373	1.91954		3.53295	1.2189		3.57713	1.86724		2.19953	1.00093		2.57869	0.77531
	3.71065	1.90585		3.57815	1.28918		3.62285	1.91144		2.22769	1.01428		2.61168	0.78947
	3.76148	1.88116		3.62711	1.2627		3.66856	1.88726		2.25586	1.02406		2.64742	0.7899
	3.8084	1.94033		3.67231	1.24232		3.71428	1.93807		2.28638	1.02673		2.68041	0.85394
	3.85923	1.94351		3.71751	1.31384		3.7638	1.96508		2.31455	1.03007		2.71614	0.83281
	3.91006	1.92321		3.76647	1.28348		3.80951	1.93524		2.34506	0.98759		2.74639	0.80929
	3.9648	2.02003		3.81167	1.3391		3.85523	1.96602		2.37558	0.99849		2.77937	0.83521
	4.01172	1.98262		3.86063	1.30385		3.90094	1.94034		2.40375	1.01316		2.81511	0.82649
	4.06255	2.03323		3.90583	1.29428		3.94666	1.97037		2.43661	1.03251		2.8481	0.86178
	4.10947	2.01979		3.95479	1.3829		3.99618	1.99719		2.46713	1.0503		2.88109	0.83804
	4.15639	2.01025		4.00376	1.32586		4.0457	2.01457		2.49765	1.06765		2.91683	0.81321
	4.1994	1.95157		4.04895	1.33747		4.09142	2.02156		2.52816	1.0592		2.95257	0.86788
	4.24632	2.0325		4.09792	1.37577		4.14094	2.02854		2.55868	1.08233		2.98556	0.85154
	4.29324	2.02981		4.14312	1.37333		4.19047	2.04875		2.58685	1.06832		3.01855	0.84305
	4.34408	2.05744		4.19208	1.3776		4.23618	2.0871		2.61502	1.05119		3.05429	0.87615
	4.391	2.05475		4.23728	1.43057		4.2857	2.06745		2.64084	1.097		3.09003	0.88007
	4.44183	2.11416		4.29377	1.4318		4.33904	2.1092		2.66901	1.10101		3.12302	0.90534
	4.49266	2.08702		4.33897	1.42202		4.38856	2.06953		2.69718	1.1079		3.15876	0.95261
	4.54349	2.13054		4.38417	1.50453		4.43427	2.09522		2.72535	1.14326		3.19174	0.93322
	4.59041	2.11782		4.42937	1.50127		4.47999	2.08936		2.75351	1.13147		3.22748	0.88813
	4.64124	2.07822		4.47833	1.46236		4.5257	2.1245		2.78403	1.13792		3.26047	0.92102
	4.69207	2.18799		4.52353	1.45217		4.57142	2.12261		2.8122	1.1417		3.29621	0.95718
	4.7429	2.1919		4.56873	1.48273		4.61713	2.19344		2.84272	1.16995		3.33195	0.94716
	4.79373	2.19362		4.61392	1.45421		4.66285	2.13961		2.87323	1.13259		3.36769	0.95152
	4.84456	2.21		4.65912	1.50066		4.70856	2.19363		2.9061	1.18618		3.40068	0.90055
	4.89539	2.26574		4.70432	1.46643		4.75427	2.16775		2.93661	1.24467		3.43367	0.94019
	4.9384	2.22564		4.75328	1.52042		4.8038	2.19646		2.96713	1.16594		3.46941	0.95195
	4.98533	2.21929		4.80225	1.51818		4.85332	2.17436		2.99765	1.1913		3.5024	0.98136
	5.03225	2.23249		4.84745	1.51451		4.90285	2.22857		3.02581	1.19285		3.53264	0.99704
	5.07917	2.26012		4.89641	1.56891		4.94856	2.22555		3.05633	1.14081		3.56838	0.96676
	5.12609	2.2831		4.94161	1.55404		4.99808	2.21573		3.0845	1.20353		3.60411	0.97047
	5.17301	2.2677		4.99434	1.59641		5.04761	2.28656		3.11267	1.20753		3.63985	1.01817
	5.22384	2.29581		5.04707	1.62392		5.10094	2.26295		3.14084	1.16461		3.67284	1.01076
	5.27076	2.332		5.09227	1.59295		5.14665	2.28637		3.16901	1.24111		3.70583	0.9892
	5.32159	2.32491		5.14123	1.61251		5.19618	2.27673		3.19718	1.21198		3.74157	1.03951
	5.37242	2.33102		5.18643	1.63023		5.2457	2.33925		3.22534	1.25134		3.77731	0.99421
	5.42325	2.3452		5.23163	1.59886		5.29142	2.31357		3.25351	1.2182		3.8103	0.95065
	5.47408	2.35058		5.27306	1.61658		5.33713	2.33585		3.28168	1.25334		3.84879	1.04539
	5.52491	2.39703		5.31825	1.66039		5.37903	2.31394		3.3122	1.31138		3.88453	1.00793
	5.57574	2.38407		5.36345	1.66691		5.42475	2.3232		3.34271	1.28803		3.92027	0.9966
	5.62657	2.43517		5.41242	1.62921		5.47046	2.34322		3.37558	1.2589		3.95325	1.01751
	5.6735	2.45228		5.45761	1.70521		5.51999	2.32811		3.40375	1.26491		3.98624	1.05215
	5.72042	2.44935		5.50658	1.72232		5.5657	2.38855		3.43661	1.25823		4.01923	1.05781
	5.77125	2.41023		5.55554	1.70011		5.61522	2.36154		3.46713	1.30249		4.04947	1.09549
	5.81817	2.47698		5.60074	1.66161		5.66094	2.39819		3.4953	1.32917		4.08246	1.05236
	5.86509	2.45424		5.6497	1.71825		5.71046	2.38572		3.52347	1.27291		4.1182	1.02732
	5.91201	2.49776		5.69867	1.71254		5.75999	2.44314		3.55398	1.32406		4.15394	1.08329
	5.95893	2.52416		5.74763	1.74921		5.81332	2.42368		3.5845	1.27603		4.18693	1.11466
	6.00585	2.56401		5.7966	1.73679		5.85903	2.41481		3.61267	1.35253		4.21992	1.10333
	6.05277	2.48187		5.84556	1.73556		5.90856	2.47978		3.64084	1.3274		4.25566	1.06979
	6.09969	2.52979		5.89452	1.77142		5.95808	2.47563		3.66901	1.35431		4.2914	1.08721
	6.15443	2.54201		5.94349	1.70826		6.0076	2.50679		3.69483	1.32384		4.32439	1.11793
	6.20917	2.51585		5.98492	1.80157		6.05332	2.46618		3.723	1.37432		4.36288	1.04779
	6.26	2.60167		6.03012	1.76001		6.09903	2.44805		3.75116	1.31806		4.39861	1.17085
	6.31083	2.59213		6.07531	1.77122		6.14475	2.51019		3.78168	1.37988		4.43435	1.15604
	6.36167	2.6579		6.12051	1.83723		6.19046	2.51435		3.8122	1.35564		4.47009	1.12206
	6.40859	2.57502		6.16571	1.82908		6.23618	2.51964		3.84271	1.34407		4.50308	1.09222
	6.45551	2.63369		6.21091	1.81298		6.28189	2.56176		3.87323	1.40345		4.53882	1.10202
	6.50243	2.63296		6.25987	1.81237		6.3276	2.5542		3.90375	1.39545		4.56906	1.15996
	6.55326	2.60655		6.30507	1.80728		6.37713	2.55685		3.93426	1.41724		4.60205	1.13687
	6.60018	2.62367		6.35403	1.8631		6.42284	2.52549		3.96478	1.38655		4.63504	1.14776
	6.65101	2.62367		6.39923	1.85353		6.46856	2.56723		3.99295	1.4208		4.66803	1.15495
	6.69793	2.70166		6.45196	1.88042		6.52189	2.62541		4.02346	1.38077		4.70102	1.16606
	6.74094	2.70826		6.50469	1.89937		6.57141	2.59028		4.05163	1.43325		4.73401	1.15953
	6.78786	2.67501		6.54989	1.91465		6.62475	2.58896		4.08215	1.44237		4.76975	1.17281
	6.83478	2.731		6.59885	1.93685		6.67427	2.68321		4.11032	1.4417		4.80549	1.21638
	6.88561	2.71731		6.64782	1.94683		6.71998	2.60199		4.14083	1.4288		4.84123	1.19743
	6.93644	2.74273		6.69302	1.96599		6.7657	2.6477		4.169	1.38944		4.87421	1.22661
	6.98728	2.7931		6.73821	1.89407		6.81141	2.6579		4.19483	1.43281		4.9127	1.17434
	7.0342	2.75643		6.78341	1.98554		6.86094	2.66734		4.22299	1.47728		4.94844	1.1885
	7.08894	2.75887		6.83237	1.96945		6.91046	2.67886		4.25351	1.42769		4.98418	1.21202
	7.14368	2.81535		6.87757	2.01427		6.95617	2.65771		4.28168	1.44815		5.01717	1.17238
	7.18669	2.82708		6.92277	2.01407		7.00189	2.69511		4.3122	1.41213		5.05291	1.1996
	7.23361	2.78821		6.96797	2.02059		7.0476	2.68642		4.34036	1.41368		5.08865	1.26364
	7.28444	2.85715		7.01317	2.02812		7.09332	2.69907		4.37088	1.46416		5.11889	1.25689
	7.33527	2.85838		7.05836	1.98228		7.13903	2.66054		4.4014	1.44971		5.15463	1.26037
	7.38219	2.80655		7.10356	1.9829		7.18474	2.77293		4.42957	1.52977		5.19037	1.2399
	7.43302	2.88038		7.15253	2.00796		7.23427	2.75102		4.46008	1.50153		5.22336	1.2582
	7.47994	2.8464		7.20526	2.05359		7.28379	2.75026		4.4906	1.51798		5.2536	1.17891
	7.53077	2.9173		7.25422	2.04422		7.32951	2.74459		4.51877	1.48351		5.28659	1.22313
	7.57378	2.91094		7.30318	2.08578		7.37903	2.7512		4.54928	1.5331		5.31957	1.26647
	7.6207	2.92952		7.35215	2.08252		7.43236	2.79521		4.57745	1.51242		5.35256	1.23816
	7.67154	2.91681		7.40111	2.10432		7.48189	2.8243		4.60797	1.52421		5.3883	1.24948
	7.71846	2.96375		7.44631	2.06194		7.5276	2.7529		4.63849	1.55023		5.42679	1.2998
	7.76538	2.9415		7.49151	2.11553		7.57331	2.79597		4.669	1.54534		5.46253	1.29697
	7.81621	2.92781		7.54047	2.09862		7.62284	2.80636		4.69952	1.55445		5.49827	1.29196
	7.86704	2.97206		7.58944	2.11125		7.67236	2.79805		4.72769	1.59003		5.53401	1.24077
	7.91396	2.9992		7.63463	2.09902		7.71808	2.8226		4.75586	1.5529		5.56975	1.27562
	7.96088	2.9261		7.67983	2.13305		7.7676	2.8022		4.78403	1.55623		5.60274	1.23053
	8.01171	3.02121		7.72503	2.15607		7.81331	2.81712		4.81454	1.57047		5.63572	1.31918
	8.06254	3.08673		7.76646	2.17665		7.85903	2.87454		4.84271	1.54155		5.66872	1.32898
	8.11337	3.05763		7.81166	2.16422		7.90474	2.8566		4.87088	1.60271		5.70445	1.28542
	8.16029	3.05152		7.86062	2.19926		7.95046	2.85131		4.89905	1.56624		5.74019	1.35381
	8.21112	3.10751		7.90958	2.19906		7.99617	2.8498		4.92722	1.60894		5.77318	1.31483
	8.26195	3.0349		7.95478	2.21006		8.04189	2.87058		4.95773	1.60338		5.80617	1.31069
	8.30888	3.15714		8.00375	2.2396		8.09141	2.88134		4.9859	1.66587		5.83916	1.37102
	8.35971	3.10898		8.05271	2.20578		8.14093	2.84073		5.01642	1.65964		5.87215	1.35665
	8.41054	3.08502		8.10544	2.25142		8.19046	2.93366		5.04459	1.62473		5.90514	1.34946
	8.45746	3.09675		8.15064	2.25753		8.23236	2.92328		5.07745	1.58714		5.94088	1.38496
	8.50438	3.14247		8.19584	2.25794		8.28189	2.89778		5.10562	1.66609		5.97662	1.36035
	8.5513	3.12927		8.2448	2.27199		8.33141	2.92516		5.13614	1.64541		6.00961	1.32027
	8.59822	3.15396		8.29	2.27179		8.38093	2.96899		5.169	1.58403		6.04535	1.35643
	8.64905	3.17597		8.33896	2.23084		8.42665	2.93725		5.19717	1.66164		6.08109	1.37037
	8.69206	3.21337		8.38793	2.28687		8.47236	2.91402		5.22534	1.6076		6.11682	1.39847
	8.74289	3.19186		8.43312	2.23675		8.52188	2.95973		5.25586	1.66342		6.14981	1.38649
	8.79372	3.19039		8.47832	2.28972		8.57141	2.96426		5.28402	1.6334		6.1828	1.39019
	8.84455	3.25836		8.52352	2.31396		8.62093	2.9722		5.30985	1.65986		6.21854	1.35882
	8.89147	3.20262		8.56872	2.34513		8.67046	2.97333		5.33802	1.61072		6.25153	1.41241
	8.9423	3.26276		8.61391	2.38873		8.71617	2.96842		5.36618	1.72947		6.28727	1.39193
	8.99314	3.25542		8.66288	2.3706		8.76188	3.01979		5.3967	1.6543		6.32026	1.39302
	9.04006	3.29479		8.70808	2.35899		8.81141	2.97597		5.42487	1.6274		6.356	1.4429
	9.09089	3.28892		8.75704	2.34391		8.85712	3.01772		5.45539	1.74259		6.38899	1.44813
	9.14563	3.36104		8.80601	2.38853		8.90284	3.05436		5.4859	1.75794		6.42198	1.39999
	9.19646	3.32681		8.8512	2.37753		8.94855	3.07816		5.51642	1.69989		6.45772	1.42613
	9.24338	3.29185		8.8964	2.37468		8.99426	3.09157		5.54459	1.71902		6.49071	1.40391
	9.2903	3.35053		8.94536	2.40442		9.04379	3.08137		5.5751	1.71213		6.52644	1.42591
	9.33722	3.33513		8.99433	2.45006		9.09331	3.08458		5.60797	1.72525		6.55943	1.47927
	9.38414	3.34906		9.03953	2.42561		9.13903	3.08704		5.63614	1.74304		6.59517	1.47557
	9.43106	3.3317		9.08472	2.45087		9.18855	3.14106		5.66665	1.74348		6.62816	1.40587
	9.47798	3.34173		9.13369	2.44007		9.23426	3.06286		5.69717	1.74482		6.6639	1.42482
	9.5249	3.39454		9.18265	2.48612		9.28379	3.13501		5.72534	1.73748		6.69689	1.46708
	9.57573	3.38794		9.23162	2.48388		9.33331	3.13275		5.75351	1.75771		6.73263	1.43745
	9.62266	3.39429		9.27681	2.41705		9.38283	3.11971		5.77933	1.77484		6.76562	1.51129
	9.66958	3.39283		9.32954	2.50812		9.43236	3.16995		5.8075	1.76906		6.80136	1.49496
	9.72041	3.45077		9.37474	2.47654		9.48188	3.17298		5.83567	1.72636		6.83435	1.51935
	9.77124	3.46226		9.41994	2.50384		9.5276	3.14616		5.86618	1.73347		6.87009	1.47122
	9.82207	3.44295		9.46514	2.45678		9.57712	3.19111		5.89435	1.80464		6.90583	1.49605
	9.86899	3.40285		9.51033	2.54194		9.62283	3.1879		5.92487	1.81264		6.93881	1.57402
	9.92373	3.42632		9.5593	2.54744		9.66855	3.17165		5.95538	1.80308		6.97455	1.55355
	9.97456	3.4515		9.60073	2.53053		9.71045	3.16542		5.98355	1.81531		7.01029	1.50258
	10.0254	3.51336		9.64593	2.54296		9.75617	3.18865		6.01407	1.79218		7.04603	1.55333
	10.0762	3.50065		9.69866	2.51321		9.80569	3.21699		6.04693	1.79463		7.07902	1.52284
	10.1271	3.50236		9.74386	2.51973		9.8514	3.23833		6.0751	1.80731		7.11201	1.55311
	10.1701	3.50602		9.79282	2.55416		9.89712	3.21566		6.10562	1.80464		7.14775	1.51696
	10.217	3.52607		9.84178	2.58676		9.95045	3.27384		6.13614	1.80041		7.18074	1.48995
	10.2639	3.52803		9.88698	2.59613		9.99998	3.25042		6.16665	1.79485		7.21373	1.54157
	10.3108	3.51972		9.93595	2.58228		10.0457	3.25401		6.19482	1.82777		7.24672	1.54854
	10.3538	3.56666		9.98114	2.5941		10.0952	3.26723		6.22299	1.87758		7.27971	1.50977
	10.4008	3.618		10.0339	2.62812		10.1447	3.31728		6.25351	1.83977		7.31545	1.49104
	10.4516	3.57057		10.0828	2.67905		10.1981	3.30538		6.28167	1.88425		7.34844	1.54179
	10.5024	3.56543		10.1318	2.66907		10.2438	3.32163		6.30984	1.8698		7.38417	1.56008
	10.5493	3.63511		10.177	2.62384		10.2933	3.31577		6.33801	1.87469		7.41991	1.54701
	10.6041	3.59502		10.2222	2.66398		10.3428	3.35903		6.36618	1.84445		7.4529	1.52806
	10.6549	3.61971		10.2674	2.65216		10.3886	3.31709		6.39435	1.84622		7.48864	1.59428
	10.7096	3.64978		10.3126	2.65623		10.4305	3.30519		6.42487	1.8798		7.52713	1.59994
	10.7566	3.69037		10.354	2.66194		10.4762	3.28819		6.45304	1.84178		7.56287	1.61998
	10.8074	3.6779		10.403	2.71511		10.5219	3.33938		6.4859	1.91605		7.59586	1.62586
	10.8582	3.67203		10.452	2.67253		10.5676	3.34033		6.51642	1.94252		7.6316	1.61257
	10.9052	3.64636		10.4971	2.6654		10.6133	3.3543		6.54693	1.90872		7.66459	1.58949
	10.9521	3.70773		10.5424	2.70248		10.659	3.35997		6.57745	1.98855		7.69758	1.57881
	11.0029	3.71775		10.5913	2.69759		10.7086	3.3951		6.60797	1.89048		7.72782	1.63392
	11.0498	3.68963		10.6403	2.75403		10.7581	3.38264		6.63613	1.90671		7.76081	1.61432
	11.0968	3.78596		10.6892	2.70493		10.8038	3.36073		6.6643	1.89293		7.79654	1.57664
	11.1398	3.70822		10.7344	2.77705		10.8571	3.3798		6.69482	1.96654		7.82953	1.65287
	11.1867	3.7752		10.7872	2.76401		10.9066	3.41135		6.72534	1.96075		7.86252	1.6496
	11.2336	3.78205		10.8361	2.79416		10.9562	3.4597		6.75351	1.93985		7.89826	1.64329
	11.2805	3.78401		10.8851	2.75708		11.0057	3.46404		6.78167	1.88559		7.934	1.65875
	11.3314	3.7664		10.9341	2.74853		11.0552	3.47443		6.80984	1.94763		7.96699	1.64133
	11.3861	3.79452		10.983	2.76605		11.1047	3.45743		6.83801	1.94452		8.00273	1.68728
	11.4369	3.90063		11.0244	2.81759		11.1466	3.47538		6.86618	1.96742		8.03847	1.70122
	11.4838	3.83804		11.0659	2.83796		11.1962	3.47084		6.892	1.94785		8.07421	1.67574
	11.5347	3.81628		11.1149	2.83511		11.2419	3.45668		6.92252	2.01724		8.1127	1.63915
	11.5894	3.88351		11.1601	2.77277		11.2876	3.509		6.95303	1.9543		8.14843	1.67661
	11.6363	3.87813		11.2052	2.83593		11.3333	3.49578		6.9812	1.99033		8.18142	1.69687
	11.6833	3.86787		11.2467	2.8669		11.3752	3.52656		7.01407	1.98388		8.21441	1.68271
	11.7341	3.89476		11.2956	2.86221		11.4247	3.51353		7.04458	1.99967		8.2474	1.62412
	11.7849	3.8752		11.3446	2.84408		11.4704	3.51353		7.07745	1.99322		8.27764	1.66746
	11.8318	3.92508		11.3898	2.90255		11.5162	3.5192		7.10327	1.97143		8.31063	1.69447
	11.8788	3.94806		11.4388	2.88951		11.5657	3.54772		7.13379	1.99967		8.34362	1.62303
	11.9257	3.92043		11.4915	2.90988		11.619	3.56736		7.1643	2.01635		8.37936	1.7278
	11.9726	3.88229		11.5442	2.9602		11.6685	3.58021		7.19247	1.99878		8.41235	1.67073
	12.0156	3.91359		11.5894	2.92659		11.7181	3.57208		7.22064	1.99322		8.44534	1.71843
	12.0664	3.93412		11.6346	2.96082		11.7676	3.58927		7.25116	1.97565		8.48108	1.77484
	12.1173	3.94317		11.6836	2.92618		11.8171	3.59362		7.27933	2.00745		8.51407	1.73738
	12.1642	3.93412		11.7325	2.93576		11.859	3.58738		7.30749	2.01791		8.55256	1.71756
	12.215	4.0214		11.7777	2.98282		11.9085	3.59059		7.33566	2.04949		8.58829	1.75916
	12.2659	4.01578		11.8267	2.98751		11.9581	3.62516		7.36383	2.06794		8.62403	1.75393
	12.3167	4.01065		11.8719	2.97691		12.0038	3.61893		7.39435	2.01212		8.65977	1.70449
	12.3675	4.03485		11.9171	2.9706		12.0495	3.63177		7.42252	2.06705		8.69551	1.74021
	12.4144	4.01065		11.9585	3.01603		12.0952	3.61345		7.45303	2.06527		8.73125	1.70972
	12.4614	4.02849		12.0037	3.0146		12.1409	3.63933		7.48355	2.09819		8.76424	1.75502
	12.5122	4.09011		12.0489	3.05739		12.1866	3.61704		7.51172	2.11198		8.79723	1.77397
	12.563	4.02409		12.0941	3.0525		12.2324	3.64103		7.54224	2.10152		8.83297	1.80599
	12.6099	4.10013		12.1431	3.03049		12.2819	3.67861		7.56806	2.03748		8.86596	1.77005
	12.6608	4.04683		12.1921	3.06003		12.3314	3.723		7.60092	2.04926		8.89895	1.79575
	12.7116	4.12996		12.2448	3.11626		12.3809	3.68655		7.62909	2.07417		8.92919	1.77376
	12.7585	4.07617		12.29	3.1238		12.4266	3.72262		7.65961	2.09886		8.96218	1.77245
	12.8054	4.12507		12.339	3.03946		12.4762	3.7451		7.68778	2.10708		8.99517	1.80185
	12.8524	4.12653		12.3879	3.06798		12.5257	3.76059		7.71594	2.08195		9.02816	1.75306
	12.9032	4.16736		12.4369	3.07959		12.5752	3.774		7.74646	2.13555		9.0639	1.82342
	12.9501	4.1703		12.4821	3.12849		12.6171	3.70676		7.77698	2.14311		9.10238	1.79162
	13.0009	4.12971		12.5273	3.15151		12.6666	3.71035		7.80515	2.13421		9.13812	1.86023
	13.0479	4.19743		12.5762	3.12686		12.7162	3.73736		7.83801	2.11086		9.17386	1.78639
	13.0948	4.17885		12.6252	3.13379		12.7619	3.80573		7.86618	2.1142		9.2096	1.79445
	13.1456	4.2033		12.6704	3.17942		12.8076	3.82292		7.89435	2.13377		9.24534	1.82298
	13.1925	4.22628		12.7156	3.20326		12.8571	3.7893		7.92252	2.13622		9.27833	1.8685
	13.2434	4.26369		12.7608	3.15375		12.9066	3.80743		7.95303	2.18536		9.31407	1.79597
	13.2903	4.23362		12.8022	3.18166		12.9523	3.83236		7.9812	2.18914		9.34706	1.85827
	13.3372	4.25733		12.8474	3.22526		12.9981	3.84615		8.00702	2.15512		9.38279	1.81144
	13.388	4.21308		12.8964	3.20998		13.0476	3.77985		8.03754	2.14511		9.41578	1.86415
	13.4389	4.31014		12.9453	3.21609		13.0971	3.85748		8.06805	2.18781		9.44877	1.87286
	13.4897	4.33899		12.9943	3.21182		13.1428	3.80686		8.09857	2.1678		9.48176	1.83823
	13.5405	4.32066		13.0395	3.23036		13.1885	3.87165		8.12674	2.17891		9.51475	1.84454
	13.5914	4.25391		13.0885	3.27375		13.2381	3.86938		8.15726	2.15912		9.54499	1.88114
	13.6422	4.34217		13.1374	3.22547		13.2838	3.90905		8.18777	2.2165		9.58073	1.9003
	13.6891	4.34095		13.1864	3.28638		13.3295	3.83765		8.21829	2.1698		9.61647	1.87722
	13.736	4.3143		13.2316	3.22037		13.379	3.89809		8.24646	2.20538		9.65221	1.89355
	13.783	4.3588		13.2806	3.28801		13.4285	3.8505		8.27932	2.21472		9.6852	1.90836
	13.8338	4.37175		13.3258	3.30309		13.4742	3.90376		8.30749	2.22584		9.72094	1.9308
	13.8807	4.36638		13.3747	3.31042		13.52	3.89828		8.33566	2.27699		9.75668	1.92317
	13.9237	4.32432		13.4199	3.34832		13.5695	3.94135		8.36618	2.20227		9.79242	1.91207
	13.9746	4.42896		13.4689	3.29066		13.619	3.93153		8.39669	2.27499		9.82541	1.92949
	14.0254	4.38056		13.5179	3.32672		13.6685	3.94815		8.42251	2.21783		9.86114	1.95846
	14.0723	4.37029		13.5631	3.32856		13.7181	3.96533		8.45068	2.17647		9.89688	1.95824
	14.1231	4.48006		13.6082	3.28964		13.7676	3.99782		8.47885	2.19604		9.92987	1.92622
	14.17	4.42872		13.6572	3.364		13.8171	4.02748		8.50702	2.23095		9.96561	1.96107
	14.2209	4.4451		13.7024	3.3799		13.8628	3.954		8.53754	2.2592		9.9986	1.95824
	14.2678	4.41527		13.7476	3.37664		13.9085	4.01388		8.56571	2.2205		10.0343	1.95476
	14.3186	4.48128		13.7966	3.37949		13.9543	3.99442		8.59388	2.23429		10.0673	1.92797
	14.3734	4.45195		13.8418	3.33996		14.0038	4.02124		8.62674	2.26209		10.1003	1.98961
	14.4242	4.49375		13.8907	3.37236		14.0457	4.0288		8.65491	2.2394		10.1361	1.92818
	14.475	4.52163		13.9359	3.39049		14.0914	4.03258		8.68543	2.27499		10.1691	1.9565
	14.522	4.54167		13.9849	3.45976		14.1409	4.03484		8.71829	2.22495		10.2048	1.96587
	14.5689	4.58055		14.0301	3.39599		14.1904	4.0832		8.7488	2.32391		10.2378	2.01879
	14.6158	4.52016		14.0791	3.41677		14.2362	4.05335		8.77697	2.30701		10.2735	1.97283
	14.6588	4.5715		14.1205	3.41209		14.2819	4.05845		8.80749	2.31413		10.3093	2.04885
	14.7057	4.52798		14.1695	3.50886		14.3314	4.06525		8.83801	2.30968		10.3422	1.9883
	14.7566	4.60964		14.2222	3.5274		14.3771	4.07734		8.86618	2.29456		10.3752	2.03752
	14.8035	4.57761		14.2674	3.46159		14.4266	4.07904		8.89434	2.295		10.411	2.01966
	14.8504	4.56025		14.3163	3.50193		14.48	4.10983		8.92017	2.26765		10.444	1.99745
	14.9012	4.60915		14.3691	3.47402		14.5295	4.10983		8.95068	2.34548		10.4797	1.96608
	14.9521	4.67639		14.4143	3.51986		14.579	4.08509		8.9765	2.35371		10.5127	2.0458
	15.0029	4.66049		14.4595	3.52923		14.6247	4.18028		9.00702	2.28966		10.5457	2.00529
	15.0498	4.66294		14.5047	3.53677		14.6704	4.14874		9.03284	2.27543		10.5814	1.98786
	15.1006	4.67883		14.5536	3.55022		14.7162	4.12985		9.06336	2.3248		10.6172	1.99048
	15.1515	4.68739		14.5988	3.50988		14.7619	4.17613		9.09388	2.32658		10.6529	2.05038
	15.2062	4.66025		14.6403	3.57263		14.8076	4.10983		9.12439	2.35304		10.6886	2.03709
	15.257	4.72137		14.6892	3.52088		14.8533	4.15875		9.15491	2.29055		10.7216	2.06649
	15.304	4.70548		14.7344	3.58322		14.899	4.17858		9.18542	2.33414		10.7546	2.0739
	15.3548	4.71306		14.7834	3.61073		14.9485	4.19747		9.21829	2.36705		10.7904	2.01836
	15.3978	4.7358		14.8286	3.60767		14.9942	4.19936		9.24646	2.38662		10.8261	2.12182
	15.4447	4.71184		14.8775	3.65147		15.0438	4.23374		9.27697	2.44044		10.8563	2.00224
	15.4916	4.73531		14.9265	3.59748		15.0933	4.24469		9.30749	2.36038		10.8893	2.05604
	15.5386	4.73726		14.9717	3.64903		15.139	4.25357		9.33566	2.42398		10.9223	2.07869
	15.5855	4.79985		15.0207	3.60645		15.1885	4.27151		9.36383	2.37662		10.9581	2.12095
	15.6324	4.79203		15.0734	3.65881		15.2419	4.25413		9.39434	2.36883		10.991	2.08218
	15.6832	4.78298		15.1224	3.65555		15.2914	4.28889		9.42251	2.36772		11.024	2.03927
	15.7302	4.75829		15.1713	3.66084		15.3409	4.30985		9.45068	2.43021		11.0598	2.13097
	15.781	4.79301		15.2165	3.72971		15.3904	4.30249		9.4765	2.36505		11.0928	2.11354
	15.8357	4.8177		15.2617	3.62804		15.4361	4.28946		9.50467	2.41487		11.1285	2.08479
	15.8827	4.8397		15.3069	3.64882		15.4819	4.28832		9.53284	2.41442		11.1642	2.102
	15.9335	4.88322		15.3484	3.66003		15.5238	4.32742		9.56336	2.44533		11.2027	2.16407
	15.9843	4.86733		15.3936	3.70954		15.5695	4.30702		9.59387	2.4142		11.2385	2.12944
	16.0352	4.94337		15.4425	3.7132		15.6152	4.35273		9.62439	2.37706		11.2714	2.15732
	16.086	4.91305		15.4877	3.73989		15.6609	4.35481		9.65491	2.40375		11.3072	2.11289
	16.1329	4.94752		15.5329	3.68651		15.7066	4.31382		9.68307	2.40997		11.3402	2.14643
	16.1798	4.871		15.5819	3.69915		15.7561	4.37615		9.71359	2.44		11.3732	2.07303
	16.2307	4.93701		15.6309	3.71015		15.8057	4.35103		9.74646	2.45467		11.4062	2.17845
	16.2776	4.9353		15.6798	3.77106		15.8514	4.38012		9.77462	2.42821		11.4364	2.11637
	16.3206	4.98346		15.725	3.76597		15.9009	4.4602		9.80279	2.48047		11.4721	2.15928
	16.3675	4.86513		15.774	3.7401		15.9543	4.46946		9.83331	2.47513		11.5051	2.14556
	16.4144	5.00987		15.8267	3.79062		16	4.40373		9.86148	2.5036		11.5409	2.15427
	16.4613	4.95412		15.8757	3.78145		16.0495	4.42432		9.89199	2.47625		11.5739	2.16429
	16.5122	4.98346		15.9246	3.79673		16.1028	4.42262		9.92016	2.45112		11.6096	2.16429
	16.563	5.00913		15.9698	3.81894		16.1485	4.45133		9.94598	2.46446		11.6453	2.18694
	16.6138	5.00302		16.0188	3.81588		16.1943	4.40751		9.9765	2.48803		11.6783	2.19544
	16.6647	5.00571		16.0602	3.84522		16.2438	4.46738		10.0023	2.49671		11.7141	2.20764
	16.7155	5.06243		16.1054	3.84013		16.2895	4.49043		10.0305	2.4202		11.7498	2.19958
	16.7663	5.03847		16.1506	3.81059		16.3352	4.53878		10.0634	2.46913		11.7855	2.21918
	16.8172	5.04141		16.192	3.89575		16.3809	4.50308		10.0939	2.52028		11.8213	2.17017
	16.8641	5.09568		16.241	3.85602		16.4228	4.49609		10.122	2.50471		11.857	2.18673
	16.9149	5.07832		16.2862	3.84196		16.4685	4.47834		10.1526	2.51272		11.89	2.19326
	16.9657	5.14189		16.3314	3.87069		16.518	4.51895		10.1831	2.52272		11.923	2.17605
	17.0127	5.19568		16.3804	3.92896		16.5638	4.53349		10.2136	2.5443		11.956	2.21831
	17.0596	5.10448		16.4256	3.93446		16.6133	4.53179		10.2418	2.5165		11.989	2.27167
	17.1065	5.10326		16.4783	3.87558		16.6628	4.59979		10.2699	2.54385		12.022	2.30827
	17.1534	5.20203		16.5273	3.94281		16.7123	4.56352		10.3004	2.47536		12.0577	2.34769
	17.1964	5.13798		16.5762	3.96706		16.7619	4.58638		10.331	2.59011		12.0907	2.26775
	17.2434	5.21621		16.6252	3.99008		16.8114	4.62056		10.3591	2.50204		12.1237	2.30914
	17.2942	5.19861		16.6742	3.98009		16.8609	4.6353		10.3873	2.5265		12.1594	2.33832
	17.345	5.18125		16.7231	3.9693		16.9104	4.65022		10.4202	2.53829		12.1924	2.32482
	17.3958	5.18663		16.7683	3.99354		16.9562	4.64776		10.446	2.54407		12.2309	2.31611
	17.4467	5.28565		16.8135	4.0025		17.0057	4.61792		10.4741	2.56698		12.2666	2.2586
	17.4975	5.24482		16.8625	4.0351		17.0552	4.66722		10.5047	2.57009		12.2996	2.25468
	17.5483	5.2832		16.9039	4.02329		17.1009	4.66684		10.5352	2.57788		12.3354	2.25664
	17.5992	5.31425		16.9491	4.03429		17.1428	4.66136		10.561	2.54296		12.3711	2.2928
	17.6461	5.28907		16.9943	3.99945		17.1885	4.66269		10.5915	2.57921		12.4068	2.28343
	17.693	5.28516		17.0395	4.06607		17.2342	4.65437		10.622	2.57499		12.4398	2.36816
	17.7438	5.37782		17.0847	4.02899		17.28	4.69631		10.6502	2.62458		12.4728	2.34791
	17.7947	5.33259		17.1299	4.05283		17.3257	4.72313		10.6807	2.58655		12.5086	2.3686
	17.8416	5.29249		17.1789	4.08909		17.3752	4.70934		10.7089	2.62613		12.5416	2.37971
	17.8924	5.33699		17.2316	4.06464		17.4247	4.70688		10.7394	2.63169		12.5745	2.34747
	17.9394	5.3656		17.2768	4.08502		17.4742	4.80076		10.7676	2.61924		12.6075	2.34812
	17.9863	5.38075		17.3295	4.12862		17.52	4.74655		10.7957	2.58922		12.6405	2.43351
	18.0332	5.4008		17.3785	4.14614		17.5695	4.7643		10.8263	2.59055		12.6735	2.3442
	18.084	5.45655		17.4275	4.10295		17.619	4.7983		10.8568	2.59144		12.7065	2.3442
	18.1309	5.46021		17.4727	4.1439		17.6685	4.77054		10.8873	2.64993		12.745	2.34203
	18.1779	5.4052		17.5178	4.16773		17.7142	4.81228		10.9155	2.62991		12.7807	2.30783
	18.2287	5.43307		17.5668	4.17221		17.7638	4.79925		10.9483	2.66928		12.8165	2.31567
	18.2756	5.46364		17.6158	4.17751		17.8133	4.82286		10.9788	2.62169		12.8522	2.32569
	18.3265	5.45777		17.661	4.1443		17.8628	4.88009		11.007	2.66972		12.8879	2.32373
	18.3734	5.44505		17.7062	4.20583		17.9085	4.85346		11.0352	2.63458		12.9209	2.31916
	18.4242	5.52989		17.7514	4.17873		17.9581	4.84382		11.0657	2.6437		12.9539	2.36729
	18.475	5.49053		17.7928	4.20237		18.0038	4.84836		11.0939	2.6308		12.9869	2.39474
	18.5259	5.57365		17.838	4.193		18.0495	4.85308		11.122	2.65037		13.0227	2.4518
	18.5728	5.46486		17.887	4.20807		18.0952	4.87688		11.1502	2.70886		13.0584	2.41303
	18.6197	5.61571		17.9359	4.21072		18.1447	4.88632		11.1784	2.6506		13.0941	2.4457
	18.6705	5.56583		17.9849	4.25717		18.1904	4.89917		11.2089	2.70708		13.1271	2.49667
	18.7214	5.58906		18.0301	4.25962		18.2361	4.91749		11.2371	2.65549		13.1601	2.45986
	18.7722	5.68636		18.0828	4.3189		18.2857	4.9649		11.2652	2.69107		13.1931	2.43939
	18.823	5.63086		18.1318	4.28569		18.3352	4.96055		11.2957	2.74066		13.2233	2.41303
	18.8699	5.64358		18.1807	4.3026		18.3809	5.01911		11.3263	2.7202		13.2591	2.42567
	18.9169	5.62402		18.226	4.32685		18.4304	4.97302		11.3544	2.67573		13.2948	2.34704
	18.9638	5.63209		18.2711	4.27938		18.48	4.98567		11.3849	2.69596		13.3278	2.41543
	19.0146	5.59908		18.3201	4.35456		18.5257	5.01778		11.4178	2.69374		13.3635	2.33266
	19.0615	5.64382		18.3653	4.34763		18.5714	4.94639		11.4507	2.72176		13.3993	2.43939
	19.1085	5.68416		18.4143	4.3185		18.6171	4.99304		11.4788	2.72465		13.4378	2.41478
	19.1554	5.69957		18.4595	4.34865		18.6666	5.05197		11.507	2.77469		13.4708	2.49972
	19.2023	5.73037		18.5084	4.40019		18.7161	5.02874		11.5352	2.72888		13.5038	2.48143
	19.2531	5.70763		18.5536	4.33398		18.7657	5.01948		11.5633	2.72643		13.5395	2.50212
	19.304	5.7135		18.5988	4.39041		18.8152	5.0854		11.5892	2.74378		13.5752	2.50386
	19.3509	5.76191		18.644	4.32359		18.8647	5.06821		11.6173	2.76513		13.6082	2.50277
	19.3978	5.77633		18.693	4.38532		18.9066	5.07728		11.6479	2.75156		13.6412	2.52281
	19.4486	5.76607		18.7382	4.4277		18.9561	5.11959		11.676	2.7549		13.6769	2.47271
	19.4956	5.79956		18.7834	4.38043		19.0019	5.09844		11.7042	2.8016		13.7099	2.44984
	19.5503	5.82352		18.8324	4.41018		19.0476	5.14528		11.7347	2.77669		13.7457	2.51279
	19.605	5.84601		18.8813	4.41731		19.0933	5.10901		11.7652	2.74467		13.7759	2.42022
	19.652	5.91129		18.9265	4.44522		19.139	5.12053		11.7957	2.77313		13.8117	2.51584
	19.7028	5.84895		18.9717	4.45744		19.1847	5.11789		11.8239	2.81294		13.8446	2.5154
	19.7497	5.83721		19.0207	4.51754		19.2342	5.1483		11.8568	2.77914		13.8776	2.51998
	19.7966	5.91643		19.0696	4.52732		19.2838	5.18721		11.8873	2.79426		13.9134	2.63781
	19.8396	5.92547		19.1148	4.50063		19.3295	5.17399		11.9178	2.80983		13.9491	2.54895
	19.8866	5.85384		19.1638	4.49411		19.3752	5.19476		11.9483	2.79226		13.9848	2.57487
	19.9374	5.902		19.209	4.56929		19.4247	5.19325		11.9765	2.78292		14.0178	2.54808
	19.9843	5.88684		19.258	4.49554		19.4742	5.22857		12.0047	2.82695		14.0508	2.4982
	20.0312	5.94601		19.3069	4.52773		19.5238	5.19646		12.0328	2.84252		14.0866	2.51911
	20.0821	5.93134		19.3559	4.54688		19.5733	5.23707		12.0587	2.84452		14.1196	2.50909
	20.1329	5.96557		19.4048	4.57357		19.6266	5.24387		12.0868	2.81783		14.1525	2.60318
	20.1837	6.06141		19.4501	4.56644		19.6723	5.24746		12.115	2.78203		14.1855	2.59534
	20.2306	5.98782		19.4952	4.53343		19.7181	5.28505		12.1432	2.81316		14.2213	2.6376
	20.2815	5.95554		19.5442	4.5915		19.7638	5.28052		12.1713	2.84474		14.257	2.66504
	20.3323	6.08586		19.5894	4.61758		19.8095	5.31584		12.2019	2.84385		14.2927	2.64783
	20.3831	6.06752		19.6346	4.64488		19.8552	5.29487		12.2324	2.84163		14.3285	2.58794
	20.434	6.08023		19.6798	4.60291		19.9009	5.29865		12.2629	2.86431		14.3642	2.63912
	20.4848	6.1147		19.725	4.66566		19.9466	5.33718		12.2934	2.85786		14.3972	2.54372
	20.5356	6.0883		19.774	4.62878		19.9923	5.33397		12.3239	2.86742		14.4329	2.58902
	20.5786	6.05065		19.8192	4.68094		20.0419	5.37987		12.3544	2.89811		14.4687	2.59425
	20.6256	6.10346		19.8681	4.65853		20.0914	5.35003		12.3873	2.91746		14.5017	2.64348
	20.6725	6.10053		19.9133	4.72413		20.1371	5.38969		12.4178	2.84118		14.5319	2.59033
	20.7194	6.09295		19.9623	4.74491		20.1866	5.38025		12.446	2.89255		14.5649	2.65437
	20.7663	6.17192		20.0075	4.74104		20.2323	5.39328		12.4741	2.87676		14.6006	2.69248
	20.8132	6.16409		20.0602	4.71863		20.2819	5.41179		12.5023	2.891		14.6364	2.68922
	20.8641	6.16189		20.113	4.72209		20.3352	5.42067		12.5305	2.86364		14.6694	2.63346
	20.911	6.18414		20.1581	4.72718		20.3847	5.38742		12.5587	2.8781		14.7024	2.65698
	20.9618	6.23744		20.2033	4.73248		20.4342	5.46694		12.5845	2.90545		14.7381	2.711
	21.0127	6.25504		20.2523	4.76895		20.4838	5.47412		12.6127	2.88232		14.7738	2.67027
	21.0674	6.25088		20.2975	4.77628		20.5333	5.5068		12.6408	2.89633		14.8068	2.68508
	21.1143	6.25211		20.3427	4.73493		20.5752	5.45977		12.6713	2.9059		14.8426	2.64587
	21.1652	6.24722		20.3841	4.79503		20.6171	5.51624		12.6995	2.90301		14.8811	2.67136
	21.216	6.30443		20.4293	4.76182		20.6628	5.52247		12.7324	2.92013		14.914	2.65851
	21.2668	6.28927		20.4783	4.79055		20.7085	5.4813		12.7629	3.0013		14.9498	2.6376
	21.3176	6.31127		20.5235	4.80257		20.758	5.50056		12.7934	2.99196		14.9855	2.62605
	21.3606	6.36188		20.5725	4.82192		20.8038	5.5357		12.8239	2.92413		15.0185	2.60514
	21.4115	6.37019		20.6177	4.837		20.8533	5.56384		12.8568	2.9268		15.0488	2.62888
	21.4584	6.34795		20.6666	4.83842		20.899	5.53532		12.8849	2.98573		15.0817	2.74716
	21.5053	6.36017		20.7156	4.88997		20.9485	5.52852		12.9155	2.94103		15.1147	2.68791
	21.5523	6.33132		20.7608	4.90219		21.0019	5.56894		12.9436	2.97773		15.1477	2.7269
	21.5953	6.40858		20.8135	4.88304		21.0514	5.65072		12.9741	2.97217		15.1835	2.70512
	21.6461	6.35381		20.8625	4.89221		21.0971	5.60879		13.0047	2.9735		15.2165	2.72886
	21.693	6.40858		20.9114	4.86919		21.1466	5.62126		13.0328	2.99151		15.2522	2.71819
	21.7399	6.43743		20.9604	4.96148		21.1961	5.63618		13.0587	2.95193		15.2879	2.74149
	21.7947	6.46995		21.0094	4.9627		21.2457	5.65866		13.0845	3.02087		15.3209	2.70795
	21.8494	6.50417		21.0508	4.93234		21.2914	5.67282		13.1126	2.98796		15.3567	2.74716
	21.9002	6.56309		21.096	4.9297		21.3371	5.62995		13.1408	2.98818		15.3924	2.75913
	21.9511	6.54623		21.1412	4.97004		21.3866	5.6324		13.1713	3.03332		15.4281	2.78876
	22.0019	6.55014		21.1864	4.98572		21.4323	5.6766		13.2019	3.00997		15.4639	2.79028
	22.0488	6.47263		21.2316	4.96433		21.478	5.73138		13.2324	3.05156		15.5024	2.77961
	22.0957	6.51126		21.2768	4.9792		21.52	5.70248		13.2629	2.98862		15.5354	2.78418
	22.1466	6.57581		21.3257	5.0389		21.5657	5.7208		13.2934	2.97773		15.5684	2.78113
	22.1935	6.53547		21.371	5.00528		21.6152	5.72326		13.3239	3.02332		15.6013	2.78549
	22.2443	6.59415		21.4199	5.0338		21.6609	5.76538		13.3544	3.02198		15.6343	2.73017
	22.2912	6.58926		21.4689	5.01486		21.7104	5.75971		13.3826	3.08225		15.6673	2.81032
	22.3382	6.6516		21.5178	5.06885		21.7599	5.81184		13.4131	3.02087		15.7003	2.79006
	22.3851	6.62666		21.5706	5.11835		21.8133	5.79352		13.4413	3.01064		15.7333	2.75347
	22.4281	6.69292		21.6158	5.05438		21.8628	5.89023		13.4718	3.06424		15.7663	2.78593
	22.475	6.63669		21.6647	5.13812		21.9123	5.87398		13.5023	3.05712		15.802	2.75957
	22.5258	6.67483		21.7137	5.14504		21.958	5.86019		13.5305	3.07691		15.8378	2.79355
	22.5767	6.68167		21.7627	5.17927		22.0076	5.89212		13.561	3.05934		15.8707	2.78876
	22.6236	6.7225		21.8079	5.08555		22.0495	5.83753		13.5892	3.06557		15.9065	2.77373
	22.6744	6.69683		21.853	5.14219		22.099	5.87077		13.6173	3.02687		15.945	2.80575
	22.7292	6.77335		21.8983	5.16847		22.1485	5.89419		13.6432	3.10093		15.978	2.84561
	22.7839	6.77042		21.9434	5.14484		22.1942	5.89268		13.6737	3.0758		16.0137	2.84495
	22.8269	6.79267		21.9886	5.15951		22.24	5.93896		13.7018	3.07157		16.0495	2.90376
	22.8738	6.79927		22.0301	5.20494		22.2857	5.89854		13.73	3.09515		16.0852	2.94144
	22.9286	6.83203		22.079	5.18395		22.3314	5.9637		13.7605	3.10627		16.1182	2.93077
	22.9755	6.80685		22.1242	5.22002		22.3771	5.89684		13.7911	3.07847		16.1539	2.90681
	23.0224	6.81712		22.1694	5.1972		22.4228	5.95369		13.8192	3.10582		16.1869	2.91639
	23.0694	6.85355		22.2222	5.27808		22.4723	5.95445		13.8497	3.07024		16.2199	2.89178
	23.1202	6.78142		22.2711	5.22246		22.5219	5.97976		13.8803	3.10538		16.2501	2.91531
	23.1671	6.83668		22.3239	5.29784		22.5676	5.99694		13.9084	3.11383		16.2831	2.89527
	23.214	6.78509		22.3728	5.24854		22.6209	6.12614		13.9389	3.14897		16.3161	2.92032
	23.2609	6.9132		22.4218	5.25302		22.6742	6.08307		13.9695	3.15119		16.3518	2.88895
	23.3118	6.93789		22.467	5.27991		22.72	6.08043		14	3.16386		16.3848	2.87109
	23.3587	6.91125		22.5122	5.26911		22.7657	6.05285		14.0281	3.1712		16.4233	2.88329
	23.4056	6.96137		22.5574	5.30314		22.8114	6.09082		14.0587	3.12117		16.4591	2.91073
	23.4564	6.97775		22.6063	5.28643		22.8609	6.05021		14.0892	3.12873		16.4948	2.96584
	23.5073	6.93178		22.6516	5.33594		22.9104	6.09592		14.1173	3.16342		16.5278	2.94144
	23.5542	6.99559		22.7005	5.3447		22.9561	6.13143		14.1455	3.15119		16.5635	2.94536
	23.6011	6.9841		22.7457	5.37669		23.0057	6.11065		14.176	3.13473		16.5993	3.00178
	23.6519	7.05598		22.7909	5.36059		23.0514	6.13539		14.2042	3.16987		16.6295	2.94384
	23.7028	7.10195		22.8323	5.42864		23.0971	6.15806		14.2324	3.15163		16.6625	2.96214
	23.7536	7.0709		22.8775	5.35346		23.1428	6.19281		14.2605	3.14785		16.701	3.00439
	23.8005	7.0506		22.9265	5.39686		23.1885	6.18261		14.2887	3.19122		16.7367	2.91095
	23.8474	7.08654		22.9755	5.43068		23.238	6.16392		14.3169	3.14296		16.7697	2.92554
	23.8983	7.0775		23.0207	5.43495		23.2799	6.19187		14.3474	3.22369		16.8027	3.02356
	23.9452	7.11221		23.0696	5.47978		23.3295	6.21775		14.3756	3.19945		16.8357	2.96279
	23.996	7.18336		23.1224	5.44718		23.379	6.22644		14.4061	3.24392		16.8687	2.97934
	24.0469	7.12762		23.1713	5.50117		23.4285	6.23871		14.4342	3.1781		16.9017	2.99459
	24.0977	7.15304		23.2165	5.50667		23.4704	6.27139		14.4648	3.22658		16.9374	2.94493
	24.1446	7.19167		23.2617	5.47774		23.5199	6.27951		14.4953	3.17743		16.9732	3.03728
	24.1915	7.13324		23.3107	5.55903		23.5695	6.31502		14.5258	3.18166		17.0061	3.0216
	24.2385	7.18678		23.3596	5.53356		23.619	6.36035		14.5587	3.2377		17.0419	3.06603
	24.2854	7.20659		23.4086	5.5356		23.6647	6.3222		14.5868	3.23236		17.0776	3.08999
	24.3323	7.21832		23.45	5.54904		23.7104	6.30501		14.615	3.23881		17.1134	3.11918
	24.3831	7.31832		23.499	5.57044		23.7599	6.33844		14.6455	3.22391		17.1464	3.01289
	24.434	7.25182		23.5442	5.57716		23.8095	6.3341		14.6737	3.23325		17.1793	3.04033
	24.4848	7.22859		23.5894	5.56616		23.8552	6.36073		14.7018	3.2675		17.2123	3.06865
	24.5317	7.33763		23.6346	5.61078		23.9047	6.40852		14.7277	3.22013		17.2453	3.04098
	24.5825	7.29289		23.6798	5.58511		23.9542	6.43439		14.7558	3.27684		17.2811	3.0412
	24.6334	7.35792		23.7288	5.57777		23.9999	6.39095		14.7864	3.25882		17.3141	3.01768
	24.6842	7.36648		23.7739	5.61709		24.0457	6.38491		14.8145	3.22991		17.3525	3.00504
	24.7311	7.40438		23.8229	5.66232		24.0914	6.41815		14.845	3.27039		17.3855	3.06799
	24.7859	7.35401		23.8719	5.67393		24.1409	6.42722		14.8756	3.29374		17.4213	2.98566
	24.8367	7.37259		23.9171	5.62891		24.1866	6.44252		14.9037	3.3013		17.457	3.10502
	24.8836	7.37504		23.9623	5.67149		24.2323	6.43685		14.9342	3.21946		17.4927	3.16535
	24.9305	7.44203		24.0112	5.69084		24.2818	6.47878		14.9648	3.36468		17.5257	3.10916
	24.9814	7.51048		24.0602	5.69064		24.3314	6.52657		14.9953	3.34622		17.5587	3.09021
	25.0244	7.43689		24.1054	5.70694		24.3809	6.52921		15.0258	3.32754		17.5917	3.11874
	25.0713	7.41		24.1506	5.70857		24.4266	6.50862		15.0563	3.32932		17.6274	3.15381
	25.1182	7.49679		24.1996	5.8033		24.4761	6.5532		15.0868	3.32398		17.6632	3.14183
	25.1651	7.52638		24.2485	5.75787		24.5256	6.57454		15.1173	3.36646		17.6962	3.13225
	25.216	7.51855		24.2937	5.72181		24.5752	6.57738		15.1432	3.36134		17.7292	3.13639
	25.2629	7.54618		24.3427	5.7923		24.6247	6.62516		15.1713	3.28818		17.7622	3.10567
	25.3098	7.4897		24.3916	5.75115		24.6742	6.6365		15.1995	3.33822		17.7951	3.07213
	25.3646	7.5606		24.4406	5.80921		24.7199	6.61912		15.2277	3.32776		17.8281	3.10916
	25.4154	7.59801		24.4821	5.80901		24.7657	6.6195		15.2558	3.36513		17.8639	3.15381
	25.4623	7.60632		24.531	5.86198		24.8152	6.67144		15.2864	3.37513		17.8996	3.23723
	25.5131	7.60241		24.5762	5.8687		24.8609	6.67597		15.3145	3.3351		17.9353	3.17167
	25.564	7.71781		24.6252	5.82164		24.9066	6.6756		15.3427	3.31353		17.9711	3.15185
	25.6148	7.63297		24.6666	5.86035		24.9485	6.68051		15.3732	3.35623		18.0096	3.22547
	25.6656	7.72392		24.7156	5.86178		24.9942	6.69448		15.4037	3.35756		18.0426	3.22133
	25.7165	7.72221		24.7645	5.9288		25.0437	6.72074		15.4342	3.41538		18.0756	3.20391
	25.7634	7.75057		24.8135	5.90904		25.0933	6.70657		15.4648	3.36979		18.1086	3.20064
	25.8103	7.74348		24.8587	5.94633		25.139	6.70789		15.4953	3.36157		18.1443	3.20761
	25.8533	7.72759		24.9077	5.95223		25.1885	6.72867		15.5281	3.41049		18.1773	3.21937
	25.9002	7.72759		24.9566	5.92941		25.238	6.78175		15.5563	3.38936		18.2103	3.19454
	25.9472	7.7804		25.0018	5.95835		25.2838	6.81669		15.5868	3.39381		18.2432	3.24986
	25.9941	7.79287		25.0508	5.97525		25.3333	6.77514		15.6126	3.38403		18.279	3.18713
	26.041	7.83418		25.0998	5.99685		25.3828	6.80706		15.6432	3.3738		18.312	3.23505
	26.0918	7.87208		25.1525	6.02761		25.4323	6.8913		15.6713	3.37335		18.345	3.23941
	26.1426	7.85619		25.1939	5.97872		25.4818	6.84313		15.6995	3.47054		18.378	3.2344
	26.1935	7.84396		25.2429	5.98952		25.5314	6.9219		15.7277	3.43251		18.4137	3.19737
	26.2443	7.90778		25.2881	6.05695		25.5809	6.91642		15.7558	3.42539		18.4467	3.29517
	26.2951	7.93858		25.3333	6.0596		25.6266	6.89281		15.784	3.43384		18.4824	3.20608
	26.346	7.92465		25.3747	6.07692		25.6685	6.91774		15.8122	3.4612		18.5209	3.28667
	26.3968	7.95838		25.4199	6.02048		25.7142	6.90339		15.8427	3.42428		18.5594	3.30236
	26.4476	7.97257		25.4689	6.02639		25.7599	6.90546		15.8732	3.44896		18.5924	3.26773
	26.4985	7.92905		25.5178	6.10727		25.8056	6.96647		15.9061	3.44652		18.6281	3.22155
	26.5454	7.96816		25.563	6.11665		25.8514	6.94815		15.9342	3.42873		18.6611	3.22242
	26.5923	8.02097		25.6082	6.11053		25.8971	6.96213		15.9671	3.41361		18.6941	3.34156
	26.6431	8.02122		25.6572	6.11848		25.9466	6.99858		15.9953	3.49722		18.7244	3.27622
	26.6901	8.11999		25.7062	6.1851		25.9961	7.0373		16.0258	3.51635		18.7601	3.32
	26.737	8.08992		25.7513	6.14619		26.0418	7.03466		16.054	3.50567		18.7931	3.30998
	26.78	8.06058		25.8003	6.15332		26.0952	7.07319		16.0821	3.52858		18.8261	3.28798
	26.8269	8.13075		25.853	6.20914		26.1447	7.10757		16.1126	3.48255		18.8591	3.31782
	26.8777	8.0975		25.902	6.25193		26.1942	7.08094		16.1431	3.47965		18.8948	3.33329
	26.9247	8.14786		25.951	6.27841		26.2437	7.0951		16.1713	3.51034		18.9305	3.32131
	26.9716	8.10288		25.9999	6.19019		26.2933	7.15403		16.1995	3.50923		18.9635	3.39209
	27.0263	8.10654		26.0489	6.26883		26.3428	7.15026		16.2277	3.49122		18.9965	3.34374
	27.0772	8.19285		26.0903	6.25131		26.3847	7.08962		16.2558	3.48477		19.0323	3.38055
	27.128	8.21974		26.1355	6.23807		26.4342	7.1682		16.284	3.50011		19.068	3.32327
	27.1788	8.19187		26.177	6.29919		26.4837	7.18709		16.3122	3.491		19.1037	3.39079
	27.2296	8.18209		26.2259	6.28737		26.5295	7.22524		16.3427	3.54859		19.1422	3.38796
	27.2766	8.22757		26.2674	6.27148		26.5714	7.17708		16.3732	3.51701		19.178	3.4313
	27.3235	8.18551		26.3126	6.30021		26.6171	7.21769		16.4014	3.56349		19.2137	3.37598
	27.3743	8.31852		26.3615	6.35889		26.6628	7.19389		16.4342	3.50523		19.2439	3.41562
	27.4212	8.30067		26.4105	6.30612		26.7085	7.21731		16.4647	3.61242		19.2769	3.36247
	27.4721	8.30165		26.4557	6.36092		26.7542	7.27133		16.4929	3.47921		19.3099	3.38796
	27.519	8.32805		26.5046	6.3707		26.8037	7.30004		16.5234	3.54103		19.3429	3.364
	27.5659	8.30996		26.5574	6.47012		26.8571	7.30457		16.554	3.59596		19.3759	3.35833
	27.6128	8.34296		26.6101	6.42897		26.9066	7.36407		16.5821	3.57639		19.4089	3.33851
	27.6559	8.34908		26.6553	6.44873		26.9561	7.32327		16.6126	3.55215		19.4446	3.39122
	27.7028	8.34027		26.7043	6.43997		27.0056	7.38843		16.6408	3.60953		19.4804	3.42455
	27.7575	8.40555		26.7532	6.47033		27.0552	7.33366		16.669	3.58729		19.5133	3.47116
	27.8083	8.38966		26.7984	6.46483		27.1009	7.36048		16.6995	3.56394		19.5491	3.4631
	27.8553	8.44247		26.8436	6.45403		27.1466	7.37068		16.7253	3.60931		19.5848	3.44219
	27.9022	8.41484		26.8888	6.49763		27.1961	7.37068		16.7535	3.61709		19.6178	3.46114
	27.953	8.50481		26.9378	6.52391		27.2418	7.38579		16.7816	3.59552		19.6508	3.41148
	28.0078	8.55078		26.983	6.51637		27.2875	7.36879		16.8122	3.60063		19.6866	3.45308
	28.0547	8.5498		27.0244	6.53063		27.3333	7.41922		16.8403	3.58595		19.7223	3.42019
	28.1055	8.51019		27.0696	6.51352		27.379	7.4655		16.8709	3.61976		19.758	3.46397
	28.1563	8.58672		27.1148	6.55325		27.4247	7.41356		16.9014	3.62932		19.7938	3.49665
	28.2033	8.59552		27.16	6.56486		27.4704	7.47173		16.9295	3.66846		19.8295	3.4973
	28.2502	8.64931		27.209	6.55039		27.5161	7.44113		16.9577	3.6013		19.8625	3.48837
	28.301	8.61679		27.2579	6.63596		27.5657	7.47891		16.9882	3.6291		19.8955	3.50035
	28.3518	8.67375		27.3107	6.62944		27.6152	7.49345		17.0187	3.68025		19.9257	3.5095
	28.3988	8.65322		27.3596	6.63963		27.6647	7.51121		17.0493	3.65022		19.9587	3.49621
	28.4457	8.68769		27.4086	6.64859		27.7104	7.5046		17.0774	3.64822		19.9945	3.4949
	28.4965	8.69014		27.4576	6.73681		27.7637	7.61037		17.1079	3.67068		20.0274	3.54108
	28.5473	8.696		27.5028	6.66245		27.8095	7.63908		17.1361	3.62287		20.0632	3.53672
	28.5943	8.75395		27.548	6.75168		27.859	7.63304		17.1666	3.66868		20.1017	3.55284
	28.6412	8.76959		27.5932	6.72072		27.9047	7.65419		17.1948	3.68892		20.1347	3.55937
	28.6881	8.81385		27.6421	6.69403		27.9542	7.67629		17.2253	3.68403		20.1704	3.54936
	28.7389	8.82558		27.6911	6.77043		28.0037	7.6557		17.2558	3.6987		20.2061	3.57005
	28.7858	8.8383		27.7363	6.70299		28.0495	7.65268		17.284	3.64111		20.2391	3.56722
	28.8328	8.81238		27.7777	6.7853		28.099	7.6642		17.3122	3.65378		20.2749	3.5315
	28.8836	8.83781		27.8267	6.71603		28.1447	7.69612		17.3427	3.73362		20.3051	3.53062
	28.9344	8.86005		27.8681	6.75881		28.1904	7.688		17.3709	3.7165		20.3408	3.61034
	28.9814	8.89331		27.9133	6.79039		28.2399	7.72445		17.3967	3.65267		20.3766	3.61143
	29.0283	8.8801		27.9623	6.82849		28.2895	7.74448		17.4272	3.7165		20.4123	3.60359
	29.0791	8.92313		28.0112	6.84459		28.3352	7.7696		17.4577	3.70493		20.4453	3.56068
	29.1299	8.89917		28.0602	6.86903		28.3809	7.80511		17.4882	3.72072		20.481	3.61993
	29.1808	8.92191		28.1054	6.85314		28.4304	7.78452		17.5164	3.73718		20.514	3.65587
	29.2316	8.98621		28.1544	6.90428		28.4761	7.82362		17.5469	3.7503		20.5443	3.58747
	29.2824	9.00015		28.2071	6.92017		28.5256	7.84855		17.5774	3.80612		20.5773	3.65042
	29.3294	9.01457		28.2523	6.90734		28.5676	7.83646		17.6056	3.76787		20.613	3.6306
	29.3763	9.01677		28.3012	6.95603		28.6171	7.89048		17.6338	3.7632		20.6487	3.69594
	29.4232	9.07031		28.3465	6.90795		28.6666	7.85969		17.6666	3.77765		20.6845	3.66959
	29.474	9.06885		28.3954	6.99514		28.7161	7.85289		17.6995	3.74985		20.7202	3.70248
	29.5209	9.06518		28.4406	6.96703		28.758	7.91655		17.7277	3.74963		20.756	3.64454
	29.5639	9.05173		28.4858	6.98761		28.8075	7.92731		17.7558	3.73251		20.7917	3.66501
	29.6148	9.09207		28.5348	7.01002		28.8571	7.93959		17.784	3.73718		20.8219	3.68266
	29.6617	9.14122		28.5837	7.05362		28.9066	7.93185		17.8145	3.73873		20.8549	3.68571
	29.7125	9.17715		28.6289	7.03671		28.9561	7.98436		17.8403	3.78521		20.8907	3.68244
	29.7595	9.22532		28.6741	7.04017		29.0056	8.02931		17.8685	3.79277		20.9237	3.70509
	29.8103	9.16102		28.7231	7.0803		29.0552	8.038		17.8967	3.80834		20.9566	3.69768
	29.8611	9.27519		28.7721	7.0744		29.0971	7.99342		17.9272	3.84103		20.9924	3.70509
	29.908	9.25661		28.8173	7.10903		29.1466	8.07256		17.9554	3.81968		21.0309	3.72056
	29.9589	9.29769		28.8624	7.1017		29.1923	8.0788		17.9835	3.79878		21.0666	3.6881
	30.0136	9.29744		28.9114	7.12126		29.238	8.0635		18.014	3.87817		21.0996	3.75737
	30.0645	9.37568		28.9566	7.12146		29.2837	8.10958		18.0446	3.80567		21.1326	3.76869
	30.1153	9.34414		29.0018	7.12818		29.3295	8.12016		18.0751	3.85704		21.1683	3.74931
	30.1583	9.33925		29.0508	7.13205		29.379	8.09126		18.1056	3.8477		21.2013	3.74495
	30.2091	9.38497		29.0997	7.15793		29.4247	8.15643		18.1384	3.84503		21.2343	3.79831
	30.256	9.3549		29.1449	7.22068		29.4742	8.14509		18.1666	3.79122		21.2728	3.76738
	30.2991	9.3747		29.1901	7.23005		29.5199	8.19553		18.1971	3.80567		21.3058	3.77719
	30.346	9.46149		29.2391	7.21619		29.5694	8.17966		18.2277	3.89129		21.3388	3.79766
	30.3968	9.43753		29.2881	7.28546		29.6152	8.21441		18.2558	3.83703		21.3745	3.78612
	30.4437	9.42971		29.3333	7.26407		29.6647	8.24275		18.2816	3.87483		21.4075	3.78067
	30.4906	9.45343		29.3822	7.33538		29.7142	8.24199		18.3098	3.87906		21.4405	3.80746
	30.5415	9.47739		29.435	7.32601		29.7675	8.2945		18.338	3.83102		21.4735	3.81247
	30.5923	9.58398		29.4801	7.34251		29.8171	8.31924		18.3662	3.86638		21.5065	3.79875
	30.6431	9.59987		29.5253	7.28872		29.8628	8.31207		18.3943	3.8884		21.5422	3.84819
	30.694	9.59107		29.5706	7.34638		29.9085	8.33511		18.4225	3.87795		21.578	3.83512
	30.7448	9.64315		29.6195	7.30747		29.9542	8.28675		18.453	3.90041		21.6109	3.89829
	30.7956	9.6808		29.6647	7.35412		29.9999	8.34304		18.4859	3.92754		21.6494	3.83883
	30.8465	9.67591		29.7099	7.40057		30.0418	8.29488		18.514	3.95867		21.6852	3.85211
	30.8973	9.70378		29.7551	7.38794		30.0913	8.31207		18.5446	3.92198		21.7182	3.81988
	30.9442	9.72798		29.8003	7.43623		30.1371	8.39404		18.5751	3.94311		21.7511	3.87302
	30.9911	9.74192		29.8493	7.47616		30.1828	8.3761		18.6056	3.92354		21.7869	3.86671
	31.038	9.71918		29.8945	7.49918		30.2323	8.38157		18.6361	3.94555		21.8226	3.8874
	31.0811	9.74339		29.9434	7.44825		30.2818	8.47752		18.6666	3.89062		21.8529	3.86475
	31.1319	9.79546		29.9924	7.52689		30.3314	8.50038		18.6948	3.93777		21.8886	3.93466
	31.1749	9.76637		30.0376	7.50998		30.3809	8.46619		18.7253	3.91998		21.9216	3.88762
	31.2218	9.81502		30.0828	7.52057		30.4304	8.4881		18.7535	3.92176		21.9546	3.92769
	31.2726	9.85707		30.1355	7.55052		30.4799	8.57499		18.7816	3.95356		21.9876	3.91659
	31.3235	9.79497		30.1883	7.57497		30.5295	8.57215		18.8122	3.92332		22.0233	3.93074
	31.3704	9.89864		30.2335	7.61022		30.579	8.56762		18.8403	3.95534		22.0563	3.93031
	31.4212	9.98372		30.2824	7.58088		30.6285	8.63543		18.8662	3.96201		22.0893	3.93488
	31.476	10.0065		30.3276	7.60247		30.6742	8.57801		18.8943	3.96357		22.1223	3.92203
	31.5268	10.0282		30.3728	7.63283		30.7199	8.66867		18.9225	3.9202		22.1608	3.92094
	31.5776	10.0145		30.4142	7.62488		30.7618	8.57763		18.953	4.04896		22.1993	3.95579
	31.6285	10.0483		30.4594	7.59351		30.8075	8.6156		18.9835	3.95934		22.235	3.96734
	31.6754	10.0644		30.5046	7.66706		30.8533	8.62844		19.014	3.97535		22.268	3.98999
	31.7262	10.0429		30.5536	7.68519		30.899	8.64431		19.0446	3.98892		22.3037	3.96538
	31.7731	10.095		30.5988	7.69558		30.9447	8.66716		19.0751	4.00493		22.3367	3.99456
	31.824	10.1204		30.644	7.69375		30.9942	8.72175		19.1056	3.99626		22.3697	3.93597
	31.867	10.1761		30.6967	7.76444		31.0399	8.73969		19.1361	4.01672		22.4027	3.93815
	31.9139	10.1343		30.7419	7.77096		31.0894	8.7412		19.1643	4.06364		22.4329	4.03159
	31.9608	10.1304		30.7909	7.83738		31.139	8.81071		19.1924	4.04096		22.4659	3.99282
	32.0077	10.1502		30.8398	7.79419		31.1923	8.8143		19.223	4.03362		22.5017	3.99456
	32.0547	10.1769		30.8926	7.88403		31.238	8.81411		19.2535	4.07031		22.5374	4.0501
	32.1016	10.1857		30.9415	7.86448		31.2875	8.87474		19.2816	4.0185		22.5704	4.03007
	32.1485	10.2453		30.9905	7.90379		31.3409	8.88475		19.3098	4.07098		22.6061	4.0708
	32.1993	10.3079		31.0357	7.91663		31.3866	8.90893		19.338	4.02717		22.6419	4.02418
	32.2541	10.349		31.0809	7.8331		31.4361	8.89533		19.3662	3.99515		22.6749	4.08866
	32.3049	10.3375		31.1261	7.90115		31.478	8.87909		19.3943	4.0692		22.7106	4.02527
	32.3557	10.4336		31.1675	7.8985		31.5275	8.89646		19.4225	4.04051		22.7463	4.09062
	32.4066	10.4661		31.2165	7.94352		31.5733	8.89495		19.453	4.103		22.7821	4.06492
	32.4574	10.4551		31.2579	7.96899		31.619	8.90685		19.4835	4.0136		22.8178	4.06666
	32.5082	10.4365		31.3069	7.93904		31.6609	8.96125		19.5117	4.09277		22.8563	4.14855
	32.5551	10.4353		31.3521	7.98957		31.7066	9.01017		19.5422	4.0712		22.8893	4.09062
	32.606	10.5111		31.3973	8.03785		31.7561	8.98958		19.5727	4.14526		22.9195	4.09606
	32.6529	10.5037		31.4462	8.02848		31.8018	8.99223		19.6056	4.09366		22.9525	4.1381
	32.7037	10.4937		31.4915	8.06291		31.8475	9.0198		19.6314	4.12391		22.9855	4.09323
	32.7467	10.5023		31.5442	8.11181		31.9009	9.06702		19.6619	4.095		23.0185	4.13745
	32.7937	10.4536		31.5969	8.12933		31.9504	9.12199		19.6901	4.099		23.0515	4.13287
	32.8406	10.568		31.6421	8.12974		31.9999	9.15863		19.7206	4.17572		23.0872	4.10456
	32.8836	10.59		31.6911	8.16254		32.0533	9.183		19.7488	4.08988		23.1202	4.16554
	32.9344	10.648		31.74	8.15704		32.099	9.16014		19.7793	4.12324		23.156	4.12525
	32.9853	10.6399		31.789	8.16009		32.1485	9.23041		19.8098	4.13859		23.1917	4.17404
	33.0361	10.6646		31.8342	8.16885		32.1942	9.22077		19.838	4.12324		23.2274	4.13962
	33.0869	10.7629		31.8794	8.23995		32.2437	9.24061		19.8662	4.11257		23.2632	4.19843
	33.1338	10.7663		31.9284	8.21795		32.2895	9.22436		19.8943	4.16305		23.2962	4.23742
	33.1886	10.8118		31.9736	8.21367		32.339	9.23116		19.9248	4.1844		23.3319	4.20127
	33.2394	10.8079		32.0187	8.22508		32.3847	9.26271		19.953	4.17328		23.3676	4.23241
	33.2863	10.8309		32.0602	8.24118		32.4304	9.27139		19.9812	4.13836		23.4034	4.18406
	33.3332	10.8311		32.1054	8.29537		32.4761	9.28405		20.0117	4.17973		23.4364	4.24897
	33.3841	10.8952		32.1506	8.30739		32.518	9.2933		20.0399	4.18618		23.4694	4.21695
	33.4349	10.8714		32.1958	8.30372		32.5637	9.30275		20.0704	4.1735		23.5051	4.19996
	33.4818	10.9238		32.2447	8.36444		32.6133	9.3443		20.0985	4.22443		23.5381	4.23132
	33.5327	11.0057		32.2975	8.40702		32.6628	9.40852		20.1291	4.21931		23.5711	4.26378
	33.5796	10.9878		32.3464	8.42311		32.7123	9.43912		20.1572	4.24333		23.6013	4.24156
	33.6265	10.9937		32.3954	8.48729		32.7618	9.45008		20.1877	4.16594		23.6371	4.23829
	33.6734	10.9749		32.4444	8.45163		32.8113	9.50636		20.2159	4.21931		23.67	4.2812
	33.7243	11.0135		32.4933	8.48056		32.8609	9.52544		20.2464	4.21108		23.703	4.25724
	33.7712	10.9947		32.5385	8.53639		32.9066	9.53639		20.2769	4.19307		23.7415	4.30059
	33.8181	11.0372		32.5875	8.54352		32.9561	9.53054		20.3075	4.23621		23.7773	4.26661
	33.8689	11.1008		32.6365	8.54657		33.0018	9.58267		20.338	4.29225		23.813	4.33936
	33.9158	11.0974		32.6817	8.55228		33.0513	9.62744		20.3685	4.24978		23.8487	4.25899
	33.9667	11.1546		32.7268	8.59384		33.1009	9.57776		20.3967	4.28136		23.8845	4.29079
	34.0136	11.192		32.7721	8.49279		33.1466	9.57946		20.4248	4.29292		23.9175	4.35264
	34.0644	11.1771		32.8172	8.56267		33.1961	9.61497		20.4553	4.29559		23.9532	4.28599
	34.1153	11.2878		32.8624	8.56613		33.2418	9.59174		20.4835	4.27224		23.9862	4.31518
	34.1622	11.2734		32.9039	8.60484		33.2875	9.63915		20.5117	4.24489		24.0219	4.36593
	34.213	11.3093		32.9528	8.60219		33.3332	9.69071		20.5399	4.27224		24.0577	4.36702
	34.2599	11.3027		33.0018	8.73381		33.379	9.67107		20.568	4.27691		24.0907	4.38401
	34.3108	11.3612		33.0508	8.71119		33.4247	9.73963		20.5985	4.26979		24.1209	4.3509
	34.3616	11.4042		33.096	8.73258		33.4742	9.73472		20.6267	4.24756		24.1566	4.38379
	34.4085	11.4311		33.1449	8.77435		33.5199	9.76494		20.6549	4.32606		24.1869	4.26487
	34.4594	11.4355		33.1977	8.75092		33.5694	9.79762		20.6854	4.28603		24.2199	4.35852
	34.5102	11.4433		33.2466	8.84321		33.619	9.82368		20.7159	4.31805		24.2556	4.40035
	34.5571	11.4834		33.2918	8.8536		33.6647	9.84994		20.7441	4.32205		24.2914	4.36266
	34.6079	11.4717		33.337	8.87479		33.7142	9.85107		20.7746	4.33584		24.3243	4.40209
	34.6549	11.5389		33.386	8.86297		33.7599	9.88054		20.8075	4.29848		24.3601	4.42779
	34.7018	11.5367		33.4312	8.88212		33.8094	9.88639		20.838	4.37142		24.3986	4.38597
	34.7487	11.5751		33.4802	8.90392		33.8552	9.94872		20.8662	4.34718		24.4343	4.48246
	34.7995	11.5734		33.5253	8.91594		33.9047	9.92662		20.8943	4.35341		24.4673	4.51709
	34.8464	11.5607		33.5743	8.98827		33.9542	10.0173		20.9248	4.3841		24.5003	4.46656
	34.8934	11.6396		33.6195	8.9628		33.9999	9.9695		20.953	4.36453		24.536	4.4328
	34.9442	11.6524		33.6647	8.97238		34.0494	9.9848		20.9812	4.32584		24.5718	4.45981
	34.9911	11.7536		33.7099	9.03187		34.099	10.0736		21.0093	4.33384		24.6047	4.4622
	35.038	11.7122		33.7551	9.00334		34.1447	10.0692		21.0375	4.38099		24.6405	4.46787
	35.0889	11.7775		33.8041	9.01496		34.1904	10.036		21.0657	4.36297		24.6735	4.56762
	35.1358	11.7685		33.8493	9.04409		34.2399	10.1161		21.0938	4.41101		24.7092	4.52058
	35.1905	11.768		33.8982	9.07302		34.2856	10.1223		21.1244	4.37031		24.7395	4.51099
	35.2414	11.8717		33.9472	9.13903		34.3352	10.1376		21.1549	4.41323		24.7724	4.48442
	35.2922	11.8973		33.9924	9.16327		34.3771	10.1323		21.1854	4.39211		24.8054	4.54497
	35.3391	11.924		34.0376	9.13333		34.4228	10.1697		21.2136	4.45882		24.8412	4.48638
	35.3899	11.9611		34.0866	9.20443		34.4723	10.2111		21.2464	4.41657		24.8742	4.53495
	35.4369	11.9631		34.1317	9.18019		34.5218	10.2334		21.2746	4.42991		24.9099	4.53169
	35.4799	11.9941		34.1807	9.20565		34.5675	10.2847		21.3075	4.40478		24.9456	4.57329
	35.5307	12.0342		34.2259	9.22215		34.6133	10.2475		21.338	4.46594		24.9786	4.52624
	35.5737	12.0191		34.2749	9.28633		34.6628	10.3151		21.3661	4.45793		25.0116	4.54671
	35.6245	12.0753		34.3238	9.29244		34.7123	10.3123		21.3943	4.52309		25.0474	4.5563
	35.6754	12.0555		34.369	9.32341		34.758	10.3573		21.4225	4.45727		25.0831	4.59093
	35.7223	12.1269		34.4218	9.3774		34.8113	10.3869		21.4506	4.44148		25.1161	4.57677
	35.7731	12.2298		34.4707	9.38738		34.8647	10.4612		21.4788	4.46105		25.1491	4.58941
	35.824	12.1878		34.5159	9.34847		34.9104	10.4392		21.507	4.47839		25.1848	4.57873
	35.8709	12.2555		34.5611	9.37638		34.9561	10.4568		21.5352	4.44214		25.2206	4.53691
	35.9178	12.2856		34.6063	9.42385		35.0018	10.4247		21.5633	4.50819		25.2536	4.61293
	35.9725	12.3086		34.6553	9.45115		35.0513	10.5037		21.5938	4.45215		25.2893	4.64756
	36.0234	12.3237		34.6967	9.46378		35.0932	10.5439		21.622	4.54133		25.325	4.60792
	36.0742	12.3349		34.7457	9.47906		35.139	10.4827		21.6525	4.46572		25.3608	4.64734
	36.125	12.3993		34.7909	9.51472		35.1847	10.5394		21.6831	4.48884		25.3938	4.61032
	36.1759	12.421		34.8398	9.54996		35.2304	10.5707		21.7136	4.52287		25.4267	4.66912
	36.2189	12.4323		34.885	9.58704		35.2799	10.5711		21.7441	4.51887		25.4597	4.6811
	36.2658	12.4599		34.934	9.66996		35.3294	10.6285		21.7769	4.54489		25.4955	4.6872
	36.3127	12.4775		34.9792	9.60517		35.379	10.6527		21.8051	4.50575		25.5257	4.68328
	36.3596	12.4034		35.0282	9.65448		35.4285	10.6895		21.8356	4.55134		25.5615	4.69526
	36.4066	12.587		35.0734	9.65264		35.4742	10.7343		21.8638	4.53577		25.5972	4.72358
	36.4535	12.51		35.1223	9.70296		35.5237	10.7315		21.892	4.54889		25.6329	4.67109
	36.5043	12.5665		35.1751	9.7486		35.5733	10.79		21.9225	4.56179		25.6659	4.68306
	36.5512	12.6107		35.224	9.76857		35.6228	10.8129		21.9506	4.54533		25.6989	4.763
	36.6021	12.6357		35.2692	9.7048		35.6723	10.8793		21.9765	4.50775		25.7374	4.7031
	36.6529	12.7093		35.3182	9.77692		35.7218	10.851		22.0046	4.56134		25.7704	4.74078
	36.7037	12.7662		35.3634	9.83356		35.7713	10.919		22.0328	4.59603		25.8034	4.7177
	36.7585	12.7948		35.4086	9.83295		35.8132	10.8516		22.0633	4.61004		25.8419	4.75581
	36.8054	12.8445		35.45	9.85373		35.859	10.8782		22.0915	4.52598		25.8803	4.719
	36.8562	12.8638		35.4952	9.80503		35.9047	10.8871		22.122	4.57602		25.9133	4.76736
	36.907	12.9014		35.5442	9.89203		35.9504	10.9691		22.1525	4.58803		25.9463	4.78108
	36.9579	12.8816		35.5894	9.92829		35.9961	10.9445		22.183	4.58692		25.9793	4.76605
	37.0048	12.8821		35.6383	9.92157		36.0418	10.9919		22.2136	4.58002		26.0123	4.78369
	37.0517	12.8872		35.6873	9.96334		36.0913	11.0501		22.2464	4.58025		26.0453	4.78282
	37.0986	12.9124		35.7363	10.0389		36.1371	11.0831		22.2769	4.63562		26.0755	4.829
	37.1456	12.9784		35.7815	10.0603		36.1866	11.0667		22.3051	4.63807		26.1113	4.83815
	37.1925	13.0183		35.8267	10.0255		36.2361	11.1736		22.3333	4.62784		26.1443	4.76061
	37.2394	12.9567		35.8756	10.1373		36.2894	11.1521		22.3638	4.65074		26.18	4.82007
	37.2863	13.0767		35.9284	10.1573		36.3351	11.1742		22.392	4.66431		26.213	4.78544
	37.3332	13.0486		35.9773	10.2109		36.3847	11.2664		22.4201	4.65541		26.2487	4.8547
	37.3841	13.1569		36.0263	10.2361		36.4342	11.2403		22.4483	4.60804		26.2845	4.87038
	37.4349	13.1288		36.0752	10.2096		36.4837	11.2592		22.4765	4.67231		26.3202	4.89303
	37.4896	13.2806		36.1204	10.2117		36.5294	11.2962		22.5046	4.63606		26.3559	4.87844
	37.5405	13.3043		36.1619	10.2453		36.5752	11.2832		22.5328	4.63829		26.3917	4.90349
	37.5913	13.4117		36.2071	10.2755		36.6247	11.2828		22.561	4.65119		26.4274	4.92157
	37.6382	13.3831		36.2523	10.3066		36.6704	11.3491		22.5938	4.65341		26.4632	4.9
	37.6891	13.3315		36.2975	10.292		36.7161	11.3113		22.622	4.69856		26.4989	4.90349
	37.736	13.342		36.3427	10.3832		36.758	11.3151		22.6502	4.65208		26.5319	4.90305
	37.7829	13.3765		36.3916	10.3622		36.8037	11.3425		22.683	4.67365		26.5649	4.86559
	37.8337	13.4469		36.4368	10.3816		36.8532	11.3763		22.7136	4.68632		26.5951	4.9697
	37.8807	13.5439		36.4858	10.4519		36.899	11.4182		22.7417	4.69767		26.6281	4.94967
	37.9315	13.4936		36.531	10.4246		36.9447	11.4807		22.7722	4.68121		26.6611	4.93398
	37.9784	13.5114		36.5837	10.5641		36.998	11.5246		22.8004	4.73925		26.6941	5.01087
	38.0253	13.5327		36.6327	10.5807		37.0475	11.6098		22.8309	4.72057		26.7271	4.98321
	38.0722	13.5831		36.6816	10.5949		37.1009	11.6655		22.8591	4.72235		26.7628	4.97733
	38.1153	13.5843		36.7306	10.6373		37.1504	11.66		22.8896	4.7715		26.7986	4.96056
	38.1661	13.5963		36.7796	10.6792		37.1961	11.66		22.9178	4.67632		26.8343	4.99846
	38.2169	13.6977		36.8285	10.6456		37.2418	11.6706		22.9483	4.69366		26.8673	4.99541
	38.2638	13.7195		36.8737	10.6709		37.2875	11.6226		22.9765	4.73503		26.9058	4.97297
	38.3147	13.7799		36.9189	10.709		37.337	11.7193		23.007	4.72813		26.9415	5.02742
	38.3655	13.8337		36.9641	10.7157		37.3866	11.7359		23.0352	4.73614		26.9773	5.02568
	38.4202	13.9405		37.0093	10.7068		37.4323	11.7699		23.0633	4.70145		27.013	5.04354
	38.4672	13.9175		37.0545	10.8088		37.478	11.7389		23.0915	4.78106		27.0487	5.05225
	38.518	13.9158		37.0997	10.7662		37.5237	11.7941		23.122	4.7864		27.0817	5.05792
	38.5688	13.9965		37.1449	10.784		37.5694	11.7705		23.1525	4.78351		27.1147	5.09408
	38.6157	14.0175		37.1901	10.8202		37.6151	11.8666		23.1807	4.75971		27.1477	5.09103
	38.6666	14.0449		37.2353	10.903		37.6609	11.8077		23.2089	4.80486		27.1834	5.11891
	38.7135	14.0442		37.2843	10.9203		37.7104	11.8885		23.2394	4.71123		27.2137	5.08841
	38.7604	14.1067		37.337	11.0179		37.7599	11.915		23.2699	4.79818		27.2467	5.09516
	38.8112	14.116		37.386	11.003		37.8056	11.9994		23.2981	4.83555		27.2797	5.07142
	38.8582	14.0914		37.4387	11.0305		37.859	12.0487		23.3286	4.76861		27.3127	5.14178
	38.9012	14.128		37.4839	11.1026		37.9123	12.0717		23.3568	4.77439		27.3484	5.08318
	38.952	14.1967		37.5329	11.0566		37.958	12.1362		23.3849	4.8222		27.3814	5.16051
	38.9989	14.2478		37.5781	11.1138		38.0037	12.0937		23.4154	4.82153		27.4171	5.12195
	39.0459	14.2767		37.6233	11.0914		38.0494	12.1498		23.4459	4.84978		27.4556	5.19383
	39.0967	14.3307		37.6722	11.1462		38.099	12.1756		23.4765	4.87891		27.4886	5.15877
	39.1475	14.4004		37.7174	11.1293		38.1485	12.1949		23.507	4.82265		27.5271	5.17967
	39.1944	14.4319		37.7664	11.1466		38.1942	12.224		23.5352	4.8331		27.5628	5.15898
	39.2413	14.4187		37.8078	11.1996		38.2437	12.2504		23.5633	4.82798		27.5958	5.17859
	39.2922	14.4473		37.853	11.2238		38.2894	12.2691		23.5938	4.8778		27.626	5.15702
	39.343	14.5124		37.8982	11.2566		38.3351	12.3107		23.6244	4.8291		27.6618	5.23369
	39.3938	14.5038		37.9434	11.309		38.3809	12.2942		23.6525	4.90248		27.6975	5.26048
	39.4408	14.5882		37.9886	11.2907		38.4266	12.3532		23.6783	4.88803		27.7333	5.21322
	39.4877	14.5796		38.0376	11.3426		38.4723	12.3528		23.7065	4.85556		27.7635	5.2509
	39.5385	14.6454		38.0865	11.3618		38.5218	12.3817		23.737	4.88091		27.7965	5.21975
	39.5894	14.6554		38.1355	11.4296		38.5675	12.4716		23.7652	4.92228		27.8295	5.20167
	39.6402	14.7373		38.1845	11.4498		38.617	12.4831		23.7957	4.84844		27.8625	5.25177
	39.691	14.7754		38.2372	11.5311		38.6666	12.556		23.8239	4.90337		27.8955	5.2313
	39.7379	14.7945		38.2824	11.5924		38.7123	12.5479		23.8544	4.89937		27.9312	5.25939
	39.7848	14.849		38.3276	11.5665		38.758	12.5732		23.8826	4.9483		27.9669	5.30274
	39.8318	14.8241		38.3766	11.5832		38.8075	12.6395		23.9154	4.94852		28.0027	5.2864
	39.8826	14.8977		38.4255	11.6718		38.8571	12.6877		23.9459	4.97342		28.0357	5.31494
	39.9295	14.916		38.4707	11.693		38.9028	12.6631		23.9765	4.91649		28.0714	5.36656
	39.9725	14.8857		38.5197	11.6148		38.9523	12.6788		24.007	4.96698		28.1099	5.40598
	40.0234	14.9967		38.5649	11.6782		38.998	12.7423		24.0352	4.94852		28.1429	5.3598
	40.0742	15.0331		38.6138	11.7273		39.0475	12.8039		24.0633	4.95675		28.1786	5.34521
	40.125	15.0642		38.6553	11.7328		39.0971	12.7644		24.0915	4.95007		28.2116	5.35262
	40.172	15.1446		38.7005	11.7761		39.1466	12.8547		24.1197	4.93339		28.2474	5.3707
	40.2228	15.1397		38.7457	11.8014		39.1961	12.8717		24.1478	4.97876		28.2803	5.35262
	40.2736	15.1615		38.7946	11.8521		39.238	12.9098		24.176	4.96231		28.3161	5.36024
	40.3244	15.2727		38.8398	11.878		39.2875	12.8832		24.2042	4.96208		28.3518	5.38768
	40.3714	15.2779		38.8888	11.9123		39.3332	12.9863		24.2347	5.01924		28.3848	5.3622
	40.4261	15.3791		38.9378	12.0216		39.379	12.9714		24.2652	5.02257		28.4178	5.41273
	40.4769	15.3898		38.983	12.029		39.4247	12.9612		24.2934	4.99855		28.4508	5.39988
	40.5239	15.3461		39.0282	12.0204		39.4704	12.9818		24.3239	5.02057		28.4865	5.40097
	40.5708	15.3796		39.0771	12.0659		39.5199	13.0594		24.3544	5.02724		28.5195	5.45412
	40.6216	15.4656		39.1261	12.0567		39.5694	13.127		24.3849	5.0546		28.5525	5.40642
	40.6646	15.4832		39.175	12.1258		39.6151	13.1461		24.4131	5.08462		28.5855	5.43146
	40.7115	15.4206		39.2202	12.1398		39.6647	13.1945		24.4459	5.02013		28.6212	5.44148
	40.7545	15.448		39.2654	12.1471		39.7142	13.2234		24.4765	5.05259		28.6542	5.48265
	40.8054	15.5619		39.3144	12.2447		39.7637	13.2564		24.507	5.05793		28.6872	5.49942
	40.8562	15.6108		39.3634	12.2511		39.8094	13.2889		24.5352	5.1142		28.7257	5.49659
	40.9031	15.5771		39.4086	12.2922		39.859	13.3191		24.5633	5.01301		28.7587	5.47394
	40.954	15.6414		39.4613	12.3433		39.9123	13.3505		24.5915	5.07617		28.7944	5.50944
	41.0048	15.7382		39.5065	12.3955		39.958	13.4064		24.6197	5.07795		28.8247	5.47198
	41.0556	15.8382		39.5517	12.3411		40.0037	13.3495		24.6478	5.08929		28.8632	5.51859
	41.1025	15.8341		39.5969	12.3949		40.0532	13.447		24.676	5.0626		28.8989	5.57958
	41.1534	15.9079		39.6421	12.4041		40.099	13.4372		24.7042	5.11442		28.9346	5.60463
	41.2081	15.9683		39.691	12.5043		40.1447	13.4177		24.7347	5.11464		28.9704	5.5591
	41.255	16.0091		39.7325	12.4637		40.1866	13.419		24.7629	5.15578		29.0061	5.5835
	41.3059	16.046		39.7814	12.5245		40.2323	13.4799		24.7934	5.11753		29.0364	5.58873
	41.3567	16.1179		39.8267	12.5485		40.2818	13.5118		24.8239	5.08551		29.0694	5.56302
	41.4036	16.1025		39.8756	12.6441		40.3313	13.5975		24.8544	5.14155		29.1051	5.6251
	41.4505	16.0546		39.9246	12.6858		40.3732	13.607		24.8826	5.10063		29.1381	5.60027
	41.4935	16.072		39.9735	12.719		40.4266	13.6973		24.9131	5.16423		29.1738	5.64906
	41.5405	16.1477		40.0225	12.6767		40.4761	13.7433		24.9436	5.17135		29.204	5.65145
	41.5874	16.0874		40.0677	12.8044		40.5218	13.7662		24.9741	5.21738		29.237	5.66714
	41.6343	16.2316		40.1167	12.7952		40.5713	13.8231		25.0023	5.14333		29.2728	5.66844
	41.6812	16.2516		40.1656	12.8323		40.6208	13.8317		25.0328	5.20248		29.3085	5.63555
	41.7321	16.3536		40.2184	12.9266		40.6742	13.9245		25.061	5.11753		29.3415	5.62227
	41.7829	16.4531		40.2636	12.9273		40.7199	13.9183		25.0891	5.20137		29.3773	5.69981
	41.8337	16.4661		40.3088	12.9215		40.7694	13.9256		25.1173	5.18758		29.413	5.68238
	41.8845	16.4829		40.3539	12.9499		40.819	13.97		25.1455	5.19848		29.446	5.69153
	41.9354	16.6357		40.3991	13.0091		40.8647	13.9617		25.1736	5.19692		29.4817	5.71353
	41.9862	16.6382		40.4444	12.9971		40.9066	13.9568		25.2018	5.25697		29.5202	5.72224
	42.037	16.6704		40.4858	12.978		40.9523	13.9626		25.2323	5.19848		29.5559	5.75927
	42.0879	16.6602		40.5347	13.0566		40.998	14.0465		25.2629	5.20604		29.5917	5.77147
	42.1387	16.7426		40.5799	13.0882		41.0437	14.072		25.2957	5.16312		29.6247	5.74838
	42.1856	16.7543		40.6289	13.1304		41.0856	14.0871		25.3262	5.22205		29.6577	5.84509
	42.2326	16.6734		40.6741	13.2367		41.1351	14.1058		25.3568	5.24051		29.6907	5.74446
	42.2834	16.8308		40.7231	13.24		41.1847	14.245		25.3849	5.21805		29.7209	5.84204
	42.3303	16.8242		40.772	13.3209		41.2342	14.2176		25.4154	5.20738		29.7539	5.77561
	42.3772	16.9157		40.8172	13.3582		41.2837	14.3062		25.4436	5.28276		29.7869	5.80196
	42.4202	16.8626		40.8662	13.3351		41.3332	14.3933		25.4718	5.2434		29.8226	5.80784
	42.4671	16.9113		40.9189	13.4388		41.3828	14.4604		25.5023	5.24829		29.8556	5.85445
	42.5141	17.0117		40.9679	13.5256		41.4323	14.4647		25.5328	5.24896		29.8913	5.8403
	42.5649	17.0521		41.0168	13.5242		41.4818	14.5425		25.561	5.27987		29.9271	5.79717
	42.6118	17.1352		41.0658	13.5317		41.5313	14.5444		25.5891	5.28232		29.9628	5.86665
	42.6666	17.2352		41.1148	13.6629		41.5808	14.5378		25.6173	5.31546		29.9958	5.90608
	42.7174	17.2941		41.1562	13.6477		41.6228	14.5146		25.6455	5.26964		30.0343	5.9259
	42.7682	17.2885		41.1976	13.6104		41.6723	14.5672		25.6736	5.2603		30.07	5.85249
	42.819	17.3797		41.2428	13.6639		41.718	14.6275		25.7018	5.29033		30.1058	5.87101
	42.8699	17.4729		41.288	13.6621		41.7637	14.6383		25.7323	5.28499		30.1415	5.86665
	42.9168	17.4328		41.3332	13.7002		41.8094	14.6016		25.7629	5.29878		30.1745	5.94245
	42.9637	17.369		41.3784	13.7491		41.8513	14.6335		25.7934	5.32924		30.2075	5.9137
	43.0146	17.4778		41.4274	13.7941		41.9008	14.7167		25.8239	5.30389		30.2405	5.96968
	43.0615	17.5533		41.4764	13.8312		41.9466	14.7684		25.8568	5.32991		30.2707	5.94877
	43.1123	17.5538		41.5253	13.9718		41.9923	14.7967		25.8826	5.32947		30.3037	5.98427
	43.1592	17.5176		41.5743	13.9991		42.0418	14.8804		25.9107	5.34948		30.3367	5.96118
	43.2062	17.6391		41.6232	14.0955		42.0951	14.9649		25.9413	5.33436		30.3697	5.93613
	43.2492	17.6865		41.676	14.1293		42.1447	15.0472		25.9694	5.35971		30.4027	5.932
	43.2961	17.6917		41.7212	14.1723		42.198	15.1498		25.9999	5.3944		30.4384	6.0128
	43.343	17.7616		41.7701	14.2212		42.2475	15.1231		26.0304	5.37483		30.4742	5.99081
	43.3938	17.8235		41.8191	14.1855		42.2932	15.1592		26.061	5.41575		30.5099	6.04134
	43.4486	17.9606		41.8643	14.2745		42.3389	15.1739		26.0891	5.33169		30.5456	6.0311
	43.4955	17.9147		41.9095	14.2032		42.3847	15.1214		26.1173	5.37817		30.5814	6.03175
	43.5463	18.0511		41.9547	14.333		42.4342	15.2302		26.1455	5.35437		30.6171	6.06443
	43.5972	18.1217		41.9999	14.3057		42.4799	15.2776		26.176	5.43554		30.6528	6.10102
	43.648	18.2171		42.0489	14.3652		42.5256	15.2593		26.2042	5.39173		30.6886	6.07183
	43.6949	18.2349		42.0903	14.4447		42.5713	15.2812		26.2323	5.43844		30.7216	6.11322
	43.7457	18.274		42.1355	14.4139		42.617	15.2674		26.2605	5.39151		30.7573	6.08294
	43.7966	18.275		42.1807	14.4557		42.6628	15.3303		26.291	5.43888		30.7903	6.04352
	43.8435	18.352		42.2259	14.5449		42.7047	15.4		26.3215	5.51004		30.8233	6.10341
	43.8904	18.3422		42.2749	14.5944		42.7542	15.4565		26.3497	5.39996		30.8563	6.11975
	43.9412	18.3655		42.3238	14.6769		42.8037	15.5627		26.3802	5.44177		30.8893	6.12933
	43.9921	18.5026		42.3728	14.7226		42.8532	15.5944		26.4084	5.44266		30.9195	6.15416
	44.039	18.5601		42.4217	14.8203		42.9027	15.6205		26.4366	5.47424		30.9552	6.14915
	44.0859	18.5484		42.4707	14.8589		42.9523	15.7376		26.4647	5.45489		30.9882	6.20992
	44.1367	18.6383		42.5234	14.9218		43.0018	15.7806		26.4952	5.44889		31.024	6.12476
	44.1876	18.6985		42.5686	14.9377		43.0513	15.8556		26.5258	5.51538		31.0597	6.16636
	44.2306	18.6743		42.6138	14.975		43.097	15.7961		26.5539	5.42998		31.0955	6.20709
	44.2814	18.7254		42.6628	15.0102		43.1466	15.8823		26.5844	5.52828		31.1312	6.23759
	44.3283	18.7657		42.708	15.0206		43.1923	15.8741		26.6173	5.48625		31.1669	6.22299
	44.3753	18.864		42.757	15.0556		43.2418	15.9652		26.6455	5.49114		31.2054	6.28899
	44.4261	18.9378		42.8022	15.1151		43.2875	15.9535		26.676	5.44867		31.2384	6.27048
	44.473	18.9051		42.8436	15.1286		43.337	16.0007		26.7042	5.52694		31.2741	6.24695
	44.5238	19.0527		42.8888	15.1526		43.3866	16.1032		26.7347	5.59411		31.3071	6.26808
	44.5747	19.121		42.934	15.1867		43.4285	16.0426		26.7629	5.59077		31.3401	6.29901
	44.6216	19.0919		42.9792	15.2121		43.4742	16.107		26.7887	5.55964		31.3759	6.32253
	44.6685	19.1173		43.0281	15.2665		43.5237	16.1922		26.8192	5.55674		31.4089	6.30402
	44.7193	19.1439		43.0771	15.3765		43.5732	16.1848		26.8473	5.5901		31.4418	6.23715
	44.7702	19.3004		43.1261	15.433		43.6151	16.2241		26.8779	5.60745		31.4748	6.32471
	44.821	19.2879		43.1713	15.5022		43.6647	16.2738		26.906	5.57854		31.5051	6.32972
	44.8718	19.4999		43.224	15.5477		43.7104	16.3216		26.9366	5.58388		31.5381	6.36174
	44.9227	19.5053		43.273	15.6554		43.7599	16.4153		26.9647	5.6199		31.5738	6.32449
	44.9696	19.5622		43.3219	15.71		43.8056	16.4064		26.9952	5.51983		31.6095	6.32623
	45.0165	19.5674		43.3671	15.6748		43.8551	16.4621		27.0234	5.61679		31.6453	6.37241
	45.0634	19.6038		43.4123	15.7396		43.9047	16.5171		27.0539	5.61568		31.681	6.38265
	45.1143	19.6967		43.4613	15.7557		43.9504	16.5711		27.0868	5.64303		31.7168	6.35281
	45.1612	19.6928		43.5065	15.8105		43.9961	16.5414		27.1173	5.60856		31.7525	6.35825
	45.2042	19.6559		43.5517	15.8698		44.0456	16.6654		27.1455	5.65615		31.7882	6.42991
	45.255	19.7869		43.6007	15.8977		44.0951	16.7443		27.176	5.67639		31.8212	6.39572
	45.3058	19.8674		43.6496	16.0735		44.1446	16.7898		27.2042	5.62947		31.857	6.41946
	45.3528	19.9485		43.691	15.9977		44.1942	16.8623		27.23	5.64214		31.89	6.45888
	45.3997	19.9197		43.74	16.0802		44.2437	17.0067		27.2582	5.62457		31.9257	6.46019
	45.4505	19.9791		43.789	16.1501		44.2894	16.9693		27.2863	5.68573		31.9587	6.46259
	45.5014	20.1216		43.8342	16.1931		44.3351	16.9203		27.3168	5.64659		31.9944	6.49526
	45.5483	20.1414		43.8794	16.2204		44.3847	16.9974		27.345	5.69685		32.0274	6.52597
	45.5991	20.2052		43.9283	16.2715		44.4304	17.0588		27.3755	5.7013		32.0604	6.48524
	45.6538	20.3691		43.9735	16.4035		44.4761	17.1196		27.4037	5.69173		32.0934	6.51464
	45.7047	20.3889		44.0225	16.462		44.5218	17.1374		27.4342	5.71886		32.1264	6.59697
	45.7555	20.4981		44.0677	16.4626		44.5675	17.1442		27.4624	5.69596		32.1594	6.54884
	45.8024	20.4864		44.1166	16.5494		44.617	17.2499		27.4952	5.70641		32.1924	6.54448
	45.8494	20.4823		44.1656	16.5777		44.6666	17.3553		27.5258	5.72932		32.2281	6.60917
	45.8963	20.5055		44.2108	16.6556		44.7123	17.3531		27.5539	5.71998		32.2638	6.59567
	45.9393	20.5336		44.2522	16.6336		44.758	17.4118		27.5868	5.75867		32.2996	6.66232
	45.9862	20.5957		44.3012	16.6519		44.8075	17.4787		27.6173	5.79559		32.3326	6.58412
	46.037	20.6593		44.3539	16.7295		44.857	17.531		27.6455	5.77913		32.3683	6.65731
	46.084	20.7284		44.3991	16.8047		44.9027	17.514		27.6736	5.75156		32.404	6.57824
	46.1309	20.7822		44.4481	16.8528		44.9523	17.6574		27.7018	5.74866		32.437	6.66515
	46.1817	20.8959		44.5008	16.9995		45.0056	17.8103		27.73	5.74822		32.4728	6.62594
	46.2325	21.0795		44.546	17.0708		45.0551	17.7967		27.7582	5.74889		32.5058	6.6486
	46.2834	21.0661		44.5912	17.1017		45.1046	17.8187		27.784	5.78736		32.5415	6.67691
	46.3303	21.1438		44.6364	17.1044		45.1466	17.8757		27.8145	5.7182		32.5772	6.65339
	46.385	21.1959		44.6854	17.2291		45.1923	17.8738		27.8427	5.74133		32.6102	6.68214
	46.4359	21.2766		44.7306	17.2313		45.238	17.9375		27.8755	5.75311		32.6487	6.70915
	46.4867	21.3661		44.7758	17.2393		45.2837	17.9216		27.9037	5.84229		32.6817	6.72592
	46.5375	19.9938		44.821	17.3153		45.3294	18.0115		27.9342	5.79359		32.712	6.67691
	46.5844	20.2478		44.8662	17.3774		45.3751	18.0512		27.9647	5.84807		32.7477	6.71133
	46.6314	20.5444		44.9151	17.4475		45.4246	18.1122		27.9952	5.80248		32.7807	6.7514
	46.6783	20.8238		44.9603	17.4917		45.4704	18.118		28.0234	5.81872		32.8164	6.82045
	46.7252	20.969		45.0093	17.5793		45.5199	18.2565		28.0539	5.88276		32.8494	6.76208
	46.7721	21.0957		45.0583	17.7211		45.5694	18.3609		28.0844	5.87965		32.8824	6.78974
	46.819	21.2502		45.1035	17.7311		45.6151	18.4089		28.115	5.89677		32.9154	6.75946
	46.866	21.3771		45.1487	17.7453		45.6685	18.4422		28.1431	5.82961		32.9484	6.79605
	46.9129	21.4372		45.2014	17.7303		45.718	18.5997		28.1736	5.87943		32.9841	6.82981
	46.9637	21.5961		45.2541	17.8297		45.7675	18.6573		28.2018	5.86809		33.0198	6.85966
	47.0106	21.6839		45.3031	17.9758		45.8208	18.7342		28.23	5.88432		33.0528	6.815
	47.0615	21.7338		45.3483	17.9715		45.8665	18.7899		28.2582	5.84318		33.0886	6.85661
	47.1123	21.9827		45.3935	18.0016		45.9123	18.7857		28.2863	5.86653		33.1216	6.85138
	47.1631	22.1428		45.4387	18.111		45.958	18.7655		28.3145	5.88476		33.1573	6.96551
	47.214	22.1345		45.4801	18.1832		45.9999	18.8099		28.3427	5.90055		33.1958	6.91738
	47.2648	22.2316		45.5253	18.1781		46.0456	18.8363		28.3732	5.83162		33.2315	6.9348
	47.3156	22.3044		45.5705	18.3103		46.0913	18.8435		28.4037	5.90856		33.2645	6.90278
	47.3665	22.3604		45.6195	18.3796		46.137	18.9727		28.4342	5.91523		33.3003	6.95244
	47.4134	22.3729		45.6647	18.4657		46.1827	18.9924		28.4647	5.90634		33.3332	6.9642
	47.4603	22.4587		45.7136	18.58		46.2323	19.1014		28.4929	5.95081		33.3635	6.98424
	47.5111	22.4968		45.7626	18.6519		46.278	19.1637		28.5234	5.92479		33.3965	6.93545
	47.5581	22.6227		45.8116	18.7066		46.3275	19.2494		28.5516	5.95815		33.4295	6.93829
	47.6011	22.6042		45.8568	18.7605		46.377	19.3565		28.5797	5.93347		33.4625	6.97531
	47.648	22.5839		45.9095	18.9382		46.4265	19.4695		28.6103	5.93502		33.4982	7.01539
	47.6949	22.7017		45.9585	19.025		46.4761	19.5346		28.6408	5.96305		33.5339	7.02737
	47.7418	22.7797		46.0074	19.047		46.5256	19.5756		28.6713	5.93792		33.5669	7.02454
	47.7927	22.9005		46.0564	19.2008		46.5789	19.6729		28.6995	5.98906		33.6027	7.05677
	47.8435	22.9878		46.1016	19.1784		46.6247	19.6414		28.7276	5.98751		33.6384	7.08052
	47.8943	23.176		46.1468	19.1163		46.6704	19.7264		28.7558	6.02642		33.6714	7.09881
	47.9451	23.2812		46.192	19.1562		46.7161	19.7143		28.784	5.96305		33.7071	7.06592
	47.9999	23.3762		46.2372	19.165		46.7656	19.7547		28.8121	5.9566		33.7429	7.08923
	48.0507	23.4547		46.2824	19.1904		46.8113	19.8178		28.8426	5.99396		33.7786	7.12038
	48.0976	23.4872		46.3276	19.3061		46.857	19.8023		28.8732	6.04177		33.8171	7.14738
	48.1446	23.4833		46.369	19.4463		46.8989	19.8335		28.9013	6.02887		33.8528	7.17113
	48.1954	23.5026		46.418	19.4975		46.9447	19.8979		28.9319	6.02998		33.8831	7.17069
	48.2423	23.621		46.4632	19.5952		46.9942	20.0067		28.9624	6.02353		33.9161	7.14978
	48.2931	23.6555		46.5121	19.7293		47.0399	20.1047		28.9929	6.08269		33.9491	7.17091
	48.344	23.7978		46.5573	19.7798		47.0894	20.1685		29.0211	6.05022		33.9821	7.16111
	48.387	23.7533		46.6101	19.9526		47.1389	20.3616		29.0492	6.06823		34.015	7.20293
	48.4339	23.8068		46.659	20.0379		47.1885	20.4148		29.0774	6.08425		34.048	7.2576
	48.4808	23.8665		46.708	20.1241		47.238	20.4288		29.1056	6.08847		34.0838	7.24714
	48.5238	23.9356		46.757	20.181		47.2913	20.548		29.1361	6.06468		34.1168	7.18071
	48.5747	24.1178		46.8059	20.3295		47.337	20.6796		29.1666	6.14385		34.1525	7.22819
	48.6294	24.1938		46.8549	20.325		47.3865	20.6521		29.1971	6.1076		34.1882	7.29354
	48.6763	24.2902		46.9001	20.3863		47.4323	20.6984		29.2276	6.09603		34.224	7.28373
	48.7272	24.4344		46.9453	20.4071		47.4818	20.7764		29.2558	6.02465		34.2597	7.28047
	48.778	24.5065		46.9905	20.4534		47.5275	20.8372		29.2863	6.1305		34.2927	7.31749
	48.8288	24.6422		47.0357	20.4295		47.577	20.8451		29.3168	6.09448		34.3312	7.33644
	48.8796	24.729		47.0809	20.4682		47.6189	20.9176		29.345	6.11449		34.3669	7.31749
	48.9266	24.686		47.1223	20.5446		47.6647	20.9284		29.3732	6.1603		34.3999	7.33601
	48.9735	24.7811		47.1713	20.5703		47.7104	20.9855		29.4037	6.16986		34.4329	7.31771
	49.0243	24.8547		47.2165	20.7504		47.7561	21.016		29.4342	6.12606		34.4659	7.35104
	49.0712	24.9454		47.2617	20.7853		47.8018	21.1265		29.4624	6.18921		34.5016	7.36716
	49.1221	25.0735		47.3106	20.9287		47.8513	21.2943		29.4905	6.18654		34.5346	7.3872
	49.1729	25.1253		47.3633	21.0974		47.9008	21.4161		29.521	6.15808		34.5676	7.37696
	49.2198	25.2248		47.4123	21.221		47.9504	21.4318		29.5492	6.15096		34.5979	7.39438
	49.2667	25.2982		47.4613	21.2999		47.9999	21.5258		29.5751	6.2199		34.6336	7.42074
	49.3137	25.3094		47.514	21.4914		48.0494	21.6259		29.6032	6.18321		34.6666	7.44513
	49.3645	25.415		47.5592	21.5223		48.0989	21.7444		29.6337	6.21345		34.6996	7.41311
	49.4114	25.4788		47.6044	21.4211		48.1446	21.7442		29.6642	6.22857		34.7381	7.4349
	49.4583	25.5659		47.6496	21.4763		48.1942	21.7865		29.6948	6.23858		34.7738	7.51701
	49.5092	25.6382		47.6986	21.5566		48.2399	21.7857		29.7253	6.2566		34.8123	7.52986
	49.56	25.7595		47.7475	21.6523		48.2894	21.8418		29.7581	6.2715		34.848	7.54293
	49.6069	25.895		47.7927	21.7196		48.3389	21.9754		29.7863	6.28417		34.881	7.56014
	49.6538	25.9825		47.8379	21.7609		48.3846	21.9999		29.8145	6.2477		34.914	7.56689
	49.7047	26.0673		47.8831	21.8357		48.4342	22.1321		29.845	6.29507		34.9497	7.52964
	49.7555	26.1316		47.9283	21.7856		48.4799	22.1807		29.8732	6.29907		34.9827	7.5279
	49.8024	26.2387		47.9697	21.8952		48.5256	22.1692		29.9013	6.29485		35.0185	7.59194
	49.8533	26.3028		48.0187	22.0164		48.5713	22.2748		29.9295	6.30107		35.0515	7.53683
	49.9002	26.2971		48.0677	22.1142		48.617	22.3762		29.9577	6.36534		35.0872	7.55469
	49.951	26.4054		48.1166	22.2819		48.6627	22.4126		29.9882	6.31953		35.1202	7.6013
	50.0018	26.5099		48.1618	22.3568		48.7123	22.5209		30.0187	6.34155		35.1504	7.59346
	50.0487	26.6565		48.2108	22.4976		48.7618	22.6995		30.0445	6.31864		35.1834	7.56253
	50.1035	26.7976		48.2598	22.5962		48.8075	22.7774		30.075	6.34088		35.2164	7.65009
	50.1504	26.8086		48.3125	22.8002		48.857	22.8301		30.1032	6.30641		35.2522	7.71282
	50.1973	26.8194		48.3577	22.7615		48.9027	22.8922		30.1314	6.34599		35.2851	7.69975
	50.2443	26.9507		48.4029	22.8615		48.9523	22.9732		30.1619	6.38358		35.3209	7.6514
	50.2951	27.0592		48.4519	22.9075		49.0018	23.1045		30.1971	6.32932		35.3566	7.69779
	50.342	27.145		48.4971	22.986		49.0475	23.1141		30.2276	6.36356		35.3924	7.73678
	50.3889	27.1372		48.546	23.0929		49.0932	23.1712		30.2581	6.36512		35.4308	7.75726
	50.4359	27.2154		48.5912	23.0797		49.1427	23.2175		30.2863	6.3709		35.4638	7.78906
	50.4828	27.2929		48.6402	23.2331		49.1923	23.3846		30.3145	6.354		35.4968	7.78927
	50.5336	27.4692		48.6854	23.3056		49.238	23.4445		30.3426	6.40426		35.5326	7.78122
	50.5844	27.533		48.7306	23.238		49.2913	23.5272		30.3685	6.37068		35.5683	7.8202
	50.6313	27.6032		48.7795	23.4212		49.3408	23.6489		30.399	6.42272		35.6013	7.82761
	50.6822	27.7225		48.8247	23.4812		49.3827	23.6181		30.4272	6.37579		35.637	7.81258
	50.7291	27.9381		48.8699	23.634		49.4323	23.673		30.4553	6.41204		35.67	7.8605
	50.776	27.8782		48.9151	23.7457		49.478	23.7886		30.4858	6.39247		35.703	7.78623
	50.8308	28.0345		48.9641	23.8661		49.5275	23.8821		30.514	6.41338		35.736	7.91539
	50.8855	28.2606		49.0131	23.9474		49.5732	23.9605		30.5445	6.36067		35.7662	7.85309
	50.9324	28.2557		49.0583	24.0759		49.6151	23.9226		30.5727	6.45897		35.802	7.87683
	50.9833	28.3029		49.1035	24.1943		49.6608	24.05		30.6032	6.49366		35.8377	7.89949
	51.0302	28.4005		49.1562	24.2316		49.7103	24.1696		30.6337	6.4732		35.8707	7.92497
	51.0771	28.4721		49.2014	24.3498		49.7599	24.2622		30.6619	6.48476		35.9064	7.9779
	51.1201	28.3596		49.2503	24.4459		49.8056	24.4586		30.6924	6.51923		35.9422	8.00142
	51.167	28.4499		49.2955	24.4639		49.8551	24.4932		30.7253	6.4921		35.9752	7.984
	51.2139	28.5552		49.3445	24.6729		49.9008	24.5648		30.7558	6.49922		36.0082	7.96483
	51.2648	26.7898		49.3935	24.7566		49.9504	24.6849		30.7863	6.52012		36.0439	8.00404
	51.3117	27.5519		49.4387	24.8787		49.9961	24.7013		30.8121	6.45563		36.0796	8.02647
	51.3625	28.0411		49.4914	25.048		50.0494	24.9078		30.8403	6.48588		36.1126	8.08201
	51.4134	28.3491		49.5366	25.16		50.1027	25.1006		30.8685	6.51034		36.1456	8.05784
	51.4642	28.6386		49.5818	25.0716		50.1484	25.0698		30.8966	6.51167		36.1814	8.06742
	51.5111	28.8921		49.627	25.1906		50.1942	25.149		30.9248	6.51968		36.2171	8.07287
	51.562	28.996		49.676	25.314		50.2399	25.1832		30.953	6.51545		36.2528	8.10314
	51.6128	29.2007		49.7212	25.4558		50.2856	25.2774		30.9835	6.56238		36.2886	8.08986
	51.6636	29.3598		49.7664	25.497		50.3313	25.2493		31.0117	6.59529		36.3243	8.13472
	51.7144	29.5134		49.8115	25.662		50.3732	25.3567		31.0422	6.56505		36.3573	8.17045
	51.7653	29.7043		49.8567	25.6928		50.4227	25.5137		31.0727	6.57617		36.3903	8.14866
	51.8161	29.8131		49.9019	25.8022		50.4684	25.5998		31.1032	6.59262		36.4233	8.14975
	51.863	29.7708		49.9509	25.9338		50.518	25.753		31.1314	6.63554		36.459	8.16478
	51.906	29.7623		49.9999	26.0746		50.5675	25.9149		31.1619	6.59685		36.492	8.23426
	51.953	29.8486		50.0451	26.1208		50.617	26.0919		31.1924	6.60685		36.5222	8.17197
	51.9999	30.016		50.094	26.3702		50.6665	26.1944		31.2206	6.69581		36.5552	8.24058
	52.0468	30.1041		50.1392	26.4018		50.7123	26.1485		31.2511	6.648		36.591	8.28414
	52.0937	30.2554		50.1882	26.5436		50.7618	26.3187		31.284	6.66067		36.6295	8.30679
	52.1446	30.3735		50.2409	26.6566		50.8113	26.5002		31.3121	6.64043		36.6624	8.2445
	52.1954	30.6028		50.2899	26.6403		50.8608	26.6068		31.3403	6.62109		36.6954	8.31093
	52.2423	30.7035		50.3351	26.7422		50.9104	26.7101		31.3685	6.64555		36.7312	8.33816
	52.2931	30.8087		50.3841	26.8388		50.9599	26.8113		31.3943	6.63265		36.7669	8.33032
	52.3479	31.1189		50.4293	26.9604		51.0056	26.8717		31.4248	6.65044		36.8027	8.34186
	52.3987	31.2578		50.4707	26.9963		51.0513	26.758		31.453	6.70626		36.8384	8.36974
	52.4456	31.2844		50.5159	27.1248		51.0932	26.8765		31.4811	6.70381		36.8769	8.38608
	52.4965	31.4475		50.5611	27.2617		51.1389	26.9303		31.514	6.69114		36.9099	8.40546
	52.5473	31.5145		50.6101	27.3703		51.1846	27.1061		31.5445	6.65267		36.9429	8.43639
	52.5981	31.6717		50.6553	27.5013		51.2304	27.2212		31.5727	6.73806		36.9759	8.39806
	52.6411	31.5196		50.7042	27.6655		51.2799	27.306		31.6032	6.7414		37.0088	8.39588
	52.6919	31.7047		50.7494	27.7924		51.3294	27.4862		31.6337	6.74874		37.0391	8.3839
	52.7389	31.7962		50.7984	27.9432		51.3751	27.6526		31.6619	6.77053		37.0721	8.4671
	52.7858	31.8971		50.8473	28.0864		51.4246	27.7833		31.6924	6.77164		37.1078	8.41831
	52.8327	31.9653		50.8925	28.1771		51.4742	27.9795		31.7206	6.74451		37.1408	8.54029
	52.8757	31.9482		50.9415	28.3861		51.5275	28.1399		31.7511	6.76275		37.1765	8.54617
	52.9266	32.156		50.9905	28.5803		51.5732	28.1758		31.7816	6.78476		37.2095	8.49934
	52.9774	32.3663		51.0394	28.6797		51.6227	28.3471		31.8098	6.7692		37.2453	8.49607
	53.0243	32.4294		51.0921	28.7993		51.6723	28.4066		31.8379	6.79166		37.281	8.57797
	53.0751	32.7489		51.1411	28.9201		51.7218	28.5296		31.8685	6.86883		37.3167	8.5832
	53.1299	32.9311		51.1863	28.9747		51.7675	28.576		31.8943	6.80723		37.3497	8.55401
	53.1807	33.0993		51.2278	29.0322		51.8132	28.5656		31.9225	6.86015		37.3882	8.59474
	53.2315	33.2582		51.273	29.0972		51.8627	28.7339		31.953	6.79522		37.424	8.61674
	53.2785	33.2768		51.3181	29.2328		51.9085	28.8304		31.9835	6.86927		37.4597	8.70779
	53.3293	33.321		51.3633	29.297		51.9542	28.892		32.0117	6.77253		37.4954	8.68644
	53.3762	33.3425		51.4085	29.5134		51.9961	28.9804		32.0422	6.89262		37.5312	8.68949
	53.4231	33.4401		51.4537	29.5894		52.0418	28.9721		32.0727	6.86037		37.5614	8.67925
	53.474	33.6112		51.5027	29.7477		52.0913	29.1982		32.1032	6.86638		37.5917	8.70604
	53.5248	33.7313		51.5517	29.8868		52.137	29.3474		32.1337	6.8964		37.6247	8.69232
	53.5717	33.8056		51.5969	30.0641		52.1827	29.4426		32.1596	6.97935		37.6576	8.71889
	53.6186	33.8024		51.6496	30.1413		52.2361	29.7193		32.1877	6.92309		37.6906	8.7128
	53.6617	33.8726		51.6985	30.3149		52.2856	29.8884		32.2182	6.92531		37.7236	8.76856
	53.7086	34.0224		51.7437	30.4076		52.3389	30.0032		32.2464	6.95022		37.7594	8.7544
	53.7555	34.1041		51.7965	30.6076		52.3884	30.0999		32.2746	6.90463		37.7951	8.76311
	53.8063	34.307		51.8454	30.7484		52.4342	30.1879		32.3051	6.97624		37.8308	8.8461
	53.8571	34.6258		51.8944	30.9088		52.4799	30.1936		32.3379	6.96601		37.8666	8.82954
	53.9041	34.7139		51.9396	30.9868		52.5256	30.2523		32.3661	6.93866		37.9023	8.83477
	53.9588	34.8601		51.9848	31.0734		52.5751	30.3651		32.3966	6.96734		37.938	8.91122
	54.0096	35.1544		52.03	31.194		52.6246	30.5291		32.4248	6.93932		37.971	8.87703
	54.0644	35.3806		52.0752	31.3462		52.6703	30.6313		32.4553	6.97713		38.0068	8.94694
	54.1074	35.3623		52.1204	31.4215		52.7161	30.6643		32.4835	6.92998		38.0453	8.92734
	54.1582	35.3173		52.1656	31.5118		52.7618	30.7234		32.514	6.95289		38.0783	8.95936
	54.2091	35.5119		52.2108	31.6469		52.8075	30.8547		32.5445	6.9798		38.1112	8.99051
	54.256	35.6339		52.256	31.7909		52.8532	30.9234		32.5727	7.02183		38.147	8.95892
	54.3029	35.7388		52.3012	31.8787		52.8989	31.0194		32.6009	6.99781		38.18	9.03842
	54.3537	35.7833		52.3502	32.1591		52.9485	31.274		32.6314	7.03406		38.213	8.97787
	54.4006	35.9478		52.4029	32.428		52.998	31.4485		32.6595	7.02939		38.2432	9.01621
	54.4515	36.1439		52.4519	32.6071		53.0437	31.5224		32.6877	7.03539		38.2762	8.99835
	54.4984	36.1683		52.5046	32.7807		53.097	31.8289		32.7159	7.0563		38.3092	9.04779
	54.5414	36.2062		52.5498	32.9129		53.1465	32.0456		32.7464	7.07409		38.3422	9.02557
	54.5922	36.4285		52.5987	32.9243		53.1961	32.1672		32.7746	7.03851		38.3779	9.07436
	54.6392	36.5404		52.6439	33.0573		53.2418	32.0796		32.8051	7.07075		38.4136	9.09876
	54.6861	36.6262		52.6891	33.1323		53.2875	32.1922		32.8356	7.08343		38.4494	9.08003
	54.7369	36.8898		52.7381	33.3509		53.337	32.3329		32.8685	7.12746		38.4851	9.11901
	54.7877	37.0326		52.7871	33.3961		53.3827	32.4335		32.8966	7.15437		38.5209	9.1567
	54.8386	37.2015		52.8323	33.5398		53.4323	32.5917		32.9248	7.14303		38.5566	9.20069
	54.8816	37.09		52.8775	33.616		53.4818	32.6734		32.9553	7.11701		38.5924	9.20919
	54.9363	37.5106		52.9227	33.7058		53.5275	32.8555		32.9835	7.15481		38.6253	9.14973
	54.9832	37.5849		52.9679	33.9218		53.5732	32.942		33.014	7.15548		38.6583	9.21747
	55.0341	37.7076		53.0131	34.0287		53.6189	32.9762		33.0422	7.16438		38.6941	9.27453
	55.0771	37.6761		53.0583	34.1605		53.6646	33.1252		33.0703	7.15281		38.7298	9.23663
	55.1279	37.9633		53.1072	34.4631		53.7142	33.4259		33.0985	7.16505		38.76	9.32899
	55.1788	38.0624		53.1524	34.6043		53.7599	33.4624		33.1267	7.1884		38.793	9.2802
	55.2257	36.4025		53.2014	34.6255		53.8094	33.6545		33.1572	7.21908		38.826	9.30524
	55.2765	35.9637		53.2503	34.9066		53.8551	33.8343		33.1854	7.20441		38.859	9.29697
	55.3273	36.6844		53.3031	35.1859		53.9046	34.0982		33.2135	7.22264		38.892	9.25536
	55.3782	37.3741		53.352	35.2617		53.9504	34.1386		33.2441	7.2302		38.9277	9.32855
	55.4212	37.6912		53.3935	35.3175		53.9961	34.2672		33.2722	7.21197		38.9635	9.43767
	55.472	38.0333		53.4424	35.4249		54.0456	34.4119		33.3027	7.23554		38.9992	9.40217
	55.5228	38.4147		53.4914	35.5584		54.0951	34.6514		33.3356	7.25222		39.0322	9.38823
	55.5658	38.6496		53.5366	35.7179		54.1408	34.6688		33.3661	7.29914		39.0707	9.3989
	55.6128	38.6924		53.5855	35.7925		54.1865	34.7275		33.3966	7.26823		39.1064	9.48232
	55.6636	39.064		53.6307	35.9597		54.2361	35.0297		33.4248	7.26579		39.1394	9.45662
	55.7144	39.3369		53.676	36.0822		54.2856	35.2266		33.453	7.25289		39.1724	9.49605
	55.7653	39.5577		53.7212	36.1844		54.3351	35.3174		33.4811	7.2898		39.2082	9.45379
	55.8122	39.5823		53.7664	36.3417		54.3846	35.5384		33.5093	7.35852		39.2411	9.51413
	55.8591	39.8596		53.8153	36.6051		54.4342	35.6564		33.5375	7.35118		39.2769	9.5065
	55.9099	40.0354		53.8605	36.7795		54.4761	35.7537		33.5656	7.27001		39.3099	9.46642
	55.9647	40.3928		53.9057	36.872		54.5256	35.8701		33.5962	7.29203		39.3456	9.59602
	56.0116	40.4943		53.9547	37.0961		54.5713	35.987		33.6243	7.38232		39.3813	9.59319
	56.0663	40.7747		54.0036	37.3368		54.617	36.153		33.6549	7.33962		39.4143	9.5823
	56.1172	41.0459		54.0526	37.5101		54.6627	36.2816		33.6854	7.38498		39.4473	9.5982
	56.1641	41.0055		54.094	37.5374		54.7084	36.3258		33.7135	7.38699		39.4831	9.66594
	56.211	40.9735		54.143	37.6564		54.758	36.6628		33.7417	7.34251		39.5161	9.63958
	56.2618	41.3231		54.192	37.9579		54.8075	36.8836		33.7722	7.36141		39.549	9.67857
	56.3049	41.3561		54.2372	38.0192		54.8532	37.0275		33.8027	7.3961		39.5848	9.70776
	56.3518	41.381		54.2824	38.0631		54.9027	37.1397		33.8356	7.37253		39.6178	9.72823
	56.3987	41.5167		54.3313	38.235		54.9484	37.3456		33.8661	7.40767		39.6535	9.69425
	56.4456	41.815		54.3803	38.5045		54.998	37.584		33.8966	7.45904		39.6865	9.67356
	56.4925	42.0025		54.4255	38.6643		55.0475	37.6367		33.9224	7.45504		39.7222	9.80665
	56.5434	42.2101		54.4744	38.9275		55.097	37.7899		33.9506	7.45437		39.7552	9.76548
	56.5903	42.3394		54.5234	39.1907		55.1503	38.1113		33.9788	7.42079		39.7882	9.82777
	56.645	42.6854		54.5724	39.4507		55.1961	38.2534		34.007	7.46104		39.8212	9.77768
	56.6959	43.035		54.6138	39.4446		55.2418	38.2713		34.0351	7.47149		39.8569	9.81187
	56.7428	43.0191		54.6628	39.6489		55.2913	38.4689		34.0656	7.48995		39.8954	9.90357
	56.7936	43.3242		54.708	39.8694		55.337	38.5677		34.0938	7.44036		39.9284	9.85849
	56.8444	43.5477		54.7569	40.121		55.3827	38.6889		34.1243	7.53109		39.9669	9.9247
	56.8953	43.7939		54.7984	40.211		55.4246	38.5648		34.1525	7.48951		40.0027	9.98699
	56.9461	43.9863		54.8473	40.3773		55.4742	38.8283		34.183	7.51953		40.0356	9.95345
	56.9969	44.1264		54.8963	40.7232		55.5199	39.0964		34.2135	7.52642		40.0686	9.97218
	57.0438	44.1931		54.9415	40.9536		55.5656	39.2696		34.2441	7.55533		40.1016	9.95323
	57.0908	44.1743		54.9905	41.1657		55.6151	39.411		34.2746	7.51419		40.1374	10.0103
	57.1338	44.1631		55.0356	41.2796		55.6646	39.6679		34.3051	7.57357		40.1703	10.0245
	57.1807	44.4053		55.0846	41.5901		55.7141	39.995		34.3356	7.60848		40.2006	10.0486
	57.2276	44.5176		55.1336	41.7991		55.7599	40.1339		34.3638	7.61894		40.2336	10.0739
	57.2745	44.72		55.1788	41.9535		55.8094	40.1847		34.3919	7.53109		40.2693	10.0388
	57.3215	44.866		55.2315	42.1795		55.8589	40.4096		34.4224	7.5649		40.3051	10.1405
	57.3723	45.2518		55.2805	42.4466		55.9084	40.7304		34.4506	7.61493		40.3381	10.1477
	57.4231	45.5224		55.3294	42.4384		55.958	40.8276		34.4788	7.56089		40.3738	10.1157
	57.474	45.7627		55.3746	42.492		56.0075	41.0989		34.507	7.63584		40.4095	10.2002
	57.5248	46.0214		55.4198	42.6585		56.057	41.2326		34.5351	7.6285		40.4425	10.2039
	57.5756	46.2397		55.4688	42.9618		56.1027	41.3176		34.5633	7.64006		40.4783	10.2388
	57.6264	46.5546		55.5102	42.9626		56.1446	41.2001		34.5915	7.6583		40.5167	10.2688
	57.6773	46.5654		55.5517	43.1167		56.1903	41.4666		34.622	7.64273		40.5525	10.2932
	57.7281	46.7713		55.6006	43.3968		56.2361	41.5862		34.6525	7.65274		40.5882	10.2758
	57.7789	47.0898		55.6458	43.7028		56.2818	41.6938		34.6854	7.68654		40.6212	10.3303
	57.8259	47.0646		55.6948	43.9603		56.3275	41.8714		34.7159	7.6861		40.6542	10.2932
	57.8728	47.126		55.74	44.1445		56.3732	42.018		34.7464	7.69633		40.6844	10.3512
	57.9236	47.4062		55.7889	44.4409		56.4227	42.3702		34.7769	7.69077		40.7174	10.3442
	57.9705	47.547		55.8379	44.8128		56.4723	42.5431		34.8051	7.74592		40.7504	10.3427
	58.0175	47.638		55.8869	44.9782		56.518	42.7765		34.8332	7.71545		40.7834	10.3259
	58.0605	47.6646		55.9321	45.2027		56.5713	43.0674		34.8614	7.74192		40.8191	10.4095
	58.1074	47.8182		55.9848	45.5374		56.6208	43.4212		34.8919	7.71234		40.8521	10.4021
	58.1543	47.9776		56.0338	45.9349		56.6703	43.519		34.9224	7.75237		40.8879	10.4307
	58.2051	48.3448		56.0827	46.0777		56.7199	43.7502		34.9506	7.7586		40.9236	10.508
	58.252	48.4861		56.1317	46.3395		56.7694	43.9153		34.9788	7.80018		40.9594	10.447
	58.3068	48.9729		56.1807	46.6305		56.8189	44.171		35.007	7.77639		40.9923	10.4623
	58.3576	49.2944		56.2221	46.6309		56.8608	44.155		35.0351	7.76304		41.0281	10.5507
	58.4085	49.3812		56.2635	46.5856		56.9103	44.3378		35.0609	7.78306		41.0666	10.6352
	58.4593	49.7232		56.3087	46.868		56.956	44.5382		35.0915	7.82286		41.1023	10.6282
	58.5101	49.8613		56.3539	46.9312		57.0018	44.695		35.122	7.82842		41.138	10.6951
	58.557	49.8682		56.3991	47.1763		57.0475	44.7517		35.1501	7.80641		41.171	10.6559
	58.604	49.9308		56.4443	47.3235		57.0932	44.8108		35.183	7.80418		41.204	10.6938
	58.6548	50.2726		56.4933	47.7263		57.1389	45.0444		35.2135	7.82553		41.237	10.6605
	58.7056	50.5816		56.5422	48.0517		57.1846	45.3185		35.2464	7.82642		41.27	10.6489
	58.7525	50.7491		56.5912	48.3534		57.2303	45.5198		35.2722	7.8431		41.3002	10.6966
	58.7995	50.7026		56.6364	48.6674		57.2837	45.9159		35.3004	7.8173		41.3332	10.7454
	58.8464	50.8593		56.6891	49.0164		57.3332	46.1977		35.3309	7.8649		41.3662	10.7811
	58.8933	51.1146		56.7381	49.4086		57.3827	46.5039		35.3614	7.8818		41.402	10.7509
	58.9363	51.2459		56.7871	49.5532		57.4322	46.6491		35.3896	7.86334		41.435	10.7581
	58.9871	51.4581		56.8323	49.8562		57.4818	46.8775		35.4201	7.91093		41.4707	10.8365
	59.0341	51.8456		56.885	50.1332		57.5313	47.1565		35.4483	7.91894		41.5037	10.8254
	59.0888	52.2365		56.9302	50.3792		57.577	47.2577		35.4788	7.94229		41.5422	10.8474
	59.1357	52.3267		56.9754	50.4649		57.6189	47.2851		35.5046	7.93183		41.5779	10.9386
	59.1866	52.7517		57.0243	50.7298		57.6722	47.6512		35.5328	7.8858		41.6136	10.9395
	59.2374	53.0067		57.0695	50.9453		57.7218	47.9209		35.5633	7.92005		41.6494	11.007
	59.2921	53.4284		57.1147	51.1955		57.7637	47.9878		35.5915	7.96297		41.6851	10.9717
	59.3351	53.2893		57.1562	51.3901		57.8094	48.017		35.6196	7.97031		41.7209	11.0549
	59.3821	49.9481		57.2014	51.5076		57.8551	48.1889		35.6501	8.01456		41.7538	11.0127
	59.4329	51.6219		57.2466	51.7977		57.9008	48.324		35.6807	7.94429		41.7868	11.0442
	59.4798	52.6023		57.2955	52.1563		57.9465	48.4552		35.7112	7.98943		41.8226	11.0466
	59.5307	52.1896		57.3407	52.401		57.996	48.7873		35.737	7.96986		41.8528	11.0427
	59.5776	52.8602		57.3897	52.8698		58.0456	49.2654		35.7675	7.9901		41.8858	11.0336
	59.6323	53.7098		57.4424	53.2463		58.0913	49.5279		35.798	8.02857		41.916	11.0538
	59.6792	54.1183		57.4876	53.5682		58.1408	49.7351		35.8262	8.01523		41.9518	11.0704
	59.7261	54.3748		57.5366	53.6505		58.1903	50.0579		35.8544	8.003		41.9848	11.1366
	59.777	54.8		57.5855	54.0608		58.2399	50.4196		35.8849	8.02346		42.0178	11.1839
	59.8239	55.2386		57.6345	54.2346		58.2894	50.6536		35.9154	8.03168		42.0563	11.1414
	59.8747	55.4941		57.6797	54.2293		58.3351	50.5649		35.9436	8.09818		42.092	11.2625
	59.9217	55.7486		57.7249	54.4638		58.3808	50.9213		35.9741	8.10752		42.125	11.2377
	59.9686	56.0217		57.7776	54.8707		58.4303	51.1115		36.007	8.05704		42.1607	11.2662
	60.0194	56.3774		57.8228	55.0031		58.4761	51.3685		36.0351	8.1202		42.1992	11.3688
	60.0702	56.6023		57.868	55.095		58.5256	51.5291		36.0633	8.08506		42.2349	11.376
	60.1172	56.7131		57.9132	55.2632		58.5751	51.8685		36.0915	8.0517		42.2679	11.3459
	60.1641	57.1282		57.9584	55.5373		58.6208	52.1891		36.122	8.17624		42.3009	11.3222
	60.2149	57.2938		58.0036	55.7547		58.6665	52.3133		36.1501	8.11286		42.3367	11.41
	60.2618	57.4688		58.0451	55.9441		58.7161	52.5425		36.176	8.08106		42.3724	11.4385
	60.3088	57.6043		58.094	56.4196		58.7656	52.8601		36.2065	8.14043		42.4054	11.4518
	60.3557	58.0245		58.143	56.8161		58.8113	53.1899		36.237	8.14132		42.4384	11.4152
	60.4104	58.5267		58.1919	56.9622		58.857	53.2241		36.2675	8.18246		42.4714	11.4929
	60.4612	58.7484		58.2371	57.2281		58.9065	53.4978		36.2957	8.23873		42.5016	11.5025
	60.5121	59.1382		58.2861	57.6471		58.9522	53.7432		36.3262	8.20848		42.5346	11.4657
	60.5629	59.5687		58.3388	58.0766		59.0018	54.0529		36.3567	8.23939		42.5703	11.4964
	60.6098	59.4775		58.384	58.3794		59.0437	54.1459		36.3872	8.26297		42.6061	11.6071
	60.6567	59.7672		58.4292	58.4121		59.0932	54.4263		36.4154	8.22294		42.6418	11.6099
	60.7076	60.0706		58.4782	58.7086		59.1427	54.7796		36.4459	8.20759		42.6748	11.6232
	60.7545	60.2679		58.5234	58.8989		59.1884	54.949		36.4788	8.25941		42.7133	11.6794
	60.8014	60.5435		58.5724	59.2568		59.2341	54.9883		36.507	8.30678		42.749	11.7798
	60.8483	60.4567		58.6176	59.494		59.2837	55.5071		36.5351	8.30344		42.7848	11.7049
	60.8953	60.8718		58.6665	59.9324		59.3332	55.8601		36.5633	8.24562		42.8178	11.7214
	60.9461	61.341		58.7117	60.2655		59.3827	56.1913		36.5915	8.32857		42.8508	11.811
	60.993	61.7246		58.7607	60.4572		59.4284	56.4327		36.6173	8.28565		42.8865	11.7863
	61.0438	61.8451		58.8097	60.9348		59.4818	56.9264		36.6478	8.27409		42.9222	11.8072
	61.0908	62.1148		58.8586	61.3612		59.5275	57.1502		36.676	8.33057		42.9552	11.8118
	61.1416	62.4632		58.9038	61.5969		59.5732	57.1302		36.7065	8.36326		42.9882	11.8356
	61.1885	62.6436		58.949	61.8108		59.6227	57.4864		36.7347	8.38017		43.0239	11.9044
	61.2393	63.0544		58.9942	61.9816		59.6722	57.8183		36.7652	8.40796		43.0569	11.8996
	61.2941	63.8142		59.0432	62.3756		59.7141	57.963		36.7957	8.39195		43.0899	11.8767
	61.3449	64.0059		59.0884	62.6969		59.7599	58.1275		36.8239	8.37616		43.1229	11.9223
	61.3957	64.2303		59.1336	62.8313		59.8056	58.3084		36.8544	8.37216		43.1559	11.971
	61.4427	64.2585		59.1825	63.2439		59.8551	58.6853		36.8849	8.38105		43.1917	11.988
	61.4896	64.5056		59.2277	63.5662		59.9046	59.0424		36.9177	8.41308		43.2246	12.0826
	61.5365	64.6298		59.2729	63.8325		59.9503	59.2598		36.9459	8.40574		43.2604	12.0414
	61.5795	64.7044		59.3181	64.0046		59.996	59.423		36.9764	8.42731		43.2961	12.1052
	61.6264	64.9993		59.3671	64.376		60.0456	59.7398		37.007	8.46134		43.3319	12.1261
	61.6773	65.4501		59.416	64.7246		60.0913	60.0973		37.0375	8.39662		43.3676	12.1634
	61.7242	65.7386		59.465	65.0555		60.137	60.2235		37.0633	8.48869		43.4033	12.188
	61.7711	66.0043		59.514	65.5542		60.1903	60.8529		37.0891	8.36126		43.4363	12.2267
	61.8219	66.5779		59.5667	66.0521		60.2437	61.5411		37.1173	8.46845		43.4693	12.244
	61.8728	67.0102		59.6119	66.3083		60.2932	61.5821		37.1454	8.46779		43.5023	12.2278
	61.9236	67.2774		59.6571	66.5216		60.3427	61.8111		37.1736	8.52761		43.538	12.2178
	61.9705	67.4649		59.7023	66.9315		60.3884	61.9042		37.2018	8.43687		43.571	12.2995
	62.0214	68.0074		59.7513	67.3019		60.4303	62.0919		37.2323	8.53117		43.6068	12.2941
	62.0722	68.3025		59.7965	67.646		60.476	62.2799		37.2628	8.49158		43.6425	12.3385
	62.1269	68.8898		59.8417	67.855		60.5218	62.4321		37.2933	8.48891		43.6782	12.3779
	62.1778	69.235		59.8869	68.2608		60.5675	62.7137		37.3239	8.47112		43.7112	12.3916
	62.2286	69.3093		59.9321	68.6015		60.6132	63.1111		37.3544	8.52294		43.7442	12.3614
	62.2755	69.4172		59.981	69.1703		60.6627	63.443		37.3849	8.6477		43.78	12.4247
	62.3185	69.3321		60.03	69.3628		60.7084	63.7108		37.4154	8.62056		43.813	12.4611
	62.3654	69.5524		60.0752	69.6381		60.758	64.2059		37.4459	8.53028		43.8459	12.4981
	62.4124	69.946		60.1204	70.1771		60.8075	64.6205		37.4764	8.5583		43.8789	12.4825
	62.4593	70.1399		60.1694	70.5035		60.8532	64.7973		37.5046	8.64703		43.9119	12.5112
	62.5062	70.4054		60.2145	70.9342		60.9027	65.1769		37.5328	8.57031		43.9477	12.4631
	62.5531	70.7638		60.2673	71.6835		60.9522	65.6055		37.5609	8.62101		43.9806	12.6042
	62.604	71.3019		60.32	72.3003		61.0018	65.9153		37.5915	8.60567		44.0164	12.607
	62.6509	71.7554		60.369	72.539		61.0551	66.5716		37.6196	8.64903		44.0494	12.5652
	62.7017	72.0843		60.4142	72.7138		61.1046	66.7768		37.6454	8.67527		44.0851	12.6761
	62.7525	72.6512		60.4594	72.9442		61.1503	66.7401		37.6736	8.64036		44.1181	12.6824
	62.8034	73.0752		60.5046	73.2592		61.196	66.9084		37.7018	8.69684		44.1566	12.7273
	62.8542	73.1871		60.546	73.5404		61.2379	66.915		37.7323	8.68506		44.1951	12.7748
	62.905	73.7627		60.5912	73.7194		61.2837	67.2982		37.7628	8.70062		44.2281	12.7952
	62.9559	74.234		60.6364	74.231		61.3294	67.6016		37.7933	8.74532		44.2611	12.8541
	63.0067	74.3756		60.6853	74.579		61.3751	67.8655		37.8239	8.73932		44.2968	12.8974
	63.0536	74.6526		60.7306	75.026		61.4208	68.1452		37.852	8.73287		44.3298	12.8434
	63.1005	74.8171		60.7795	75.4954		61.4703	68.5853		37.8849	8.73309		44.3628	12.8893
	63.1514	75.2012		60.8285	75.9713		61.5198	69.324		37.9154	8.75066		44.393	12.8569
	63.1983	75.4729		60.8774	76.5149		61.5656	69.6366		37.9436	8.764		44.426	12.9192
	63.2452	75.566		60.9226	76.7127		61.6151	70.1796		37.9717	8.71552		44.4618	12.9257
	63.2882	75.7049		60.9716	77.0668		61.6646	70.5903		38.0023	8.79914		44.4947	12.9412
	63.339	76.0787		61.0206	77.6916		61.7141	70.8813		38.0328	8.77624		44.5305	12.9913
	63.386	76.7109		61.0695	78.1841		61.7637	71.3194		38.0609	8.83428		44.5635	13.0344
	63.429	76.8611		61.1223	78.8711		61.8132	71.8286		38.0891	8.80337		44.5992	13.1108
	63.4837	77.674		61.1712	79.1628		61.8627	71.9753		38.1173	8.85852		44.6349	13.0936
	63.5346	78.3312		61.2127	79.3456		61.9122	72.3348		38.1431	8.79314		44.6679	13.1298
	63.5854	78.5881		61.2579	79.5615		61.9579	72.3667		38.1713	8.80559		44.7037	13.1941
	63.6401	79.248		61.303	79.8893		62.0037	72.7416		38.1994	8.86741		44.7394	13.259
	63.691	79.6883		61.3483	80.2636		62.0494	73.0642		38.23	8.85074		44.7779	13.2583
	63.7379	79.7903		61.3935	80.6315		62.0951	73.2905		38.2605	8.88743		44.8136	13.2997
	63.7848	79.9538		61.4349	81.1449		62.1408	73.4426		38.291	8.85719		44.8494	13.3365
	63.8317	80.1809		61.4801	81.5035		62.1827	73.7325		38.3215	8.91167		44.8796	13.3746
	63.8825	80.6941		61.529	82.1746		62.2322	74.3146		38.352	8.91501		44.9126	13.328
	63.9334	81.1723		61.578	82.7994		62.2779	74.7969		38.3825	8.909		44.9456	13.3679
	63.9803	81.3807		61.627	83.1385		62.3275	75.2528		38.4107	8.97416		44.9758	13.3713
	64.0272	81.397		61.6759	83.8904		62.377	75.9315		38.4412	8.93524		45.0116	13.4023
	64.0741	81.7344		61.7249	84.1659		62.4265	76.4683		38.4694	9.01775		45.0446	13.4515
	64.1211	82.1112		61.7739	84.6208		62.476	76.7994		38.4999	9.02531		45.0776	13.4631
	64.1641	82.2823		61.8228	85.294		62.5294	77.4559		38.5304	8.98928		45.1133	13.5436
	64.2149	82.9412		61.8718	86.0465		62.5789	77.8864		38.5586	8.99684		45.149	13.5094
	64.2657	83.7155		61.917	86.3581		62.6246	77.9249		38.5891	9.03376		45.1848	13.6014
	64.3166	84.2018		61.9659	86.8617		62.6703	78.1393		38.6173	8.95837		45.2205	13.6377
	64.3674	84.6265		62.0112	87.1962		62.716	78.4755		38.6454	9.01664		45.2563	13.7362
	64.4182	85.0978		62.0601	87.6428		62.7656	79.1795		38.6736	9.02598		45.292	13.685
	64.469	85.7066		62.1053	88.0737		62.8113	79.3689		38.7041	9.06845		45.3277	13.7386
	64.5199	86.1682		62.1505	88.4422		62.857	79.6692		38.7323	9.04288		45.3635	13.7628
	64.5668	86.0012		62.1919	88.6399		62.9027	79.8266		38.7605	9.08847		45.3992	13.8235
	64.6176	86.5743		62.2371	89.3126		62.9484	80.3028		38.791	9.05244		45.4322	13.8307
	64.6646	86.9691		62.2823	89.8513		62.9941	80.5271		38.8192	9.0858		45.4652	13.8377
	64.7154	87.2124		62.3313	90.3708		63.0399	80.835		38.8497	9.09469		45.4982	13.8172
	64.7623	87.6765		62.3765	91.1002		63.0894	81.735		38.8778	9.11204		45.5312	13.8451
	64.8131	88.0745		62.4292	91.9734		63.1389	82.377		38.9084	9.15874		45.5641	13.9377
	64.8601	88.6461		62.4782	92.5432		63.1884	82.6252		38.9365	9.14073		45.5944	13.8754
	64.907	88.8793		62.5272	93.1163		63.2379	83.2215		38.967	9.20233		45.6301	13.9915
	64.9539	89.0331		62.5799	93.9003		63.2875	83.787		38.9952	9.14139		45.6631	14.0137
	65.0008	89.4747		62.6251	94.2937		63.337	84.3762		39.0257	9.19321		45.6961	14.0814
	65.0516	89.8925		62.6703	94.6031		63.3827	84.548		39.0562	9.24436		45.7319	14.0986
	65.0986	90.4049		62.7155	94.9843		63.4322	85.0208		39.0868	9.1941		45.7703	14.2075
	65.1494	90.957		62.7644	95.533		63.4817	85.3821		39.1173	9.23035		45.8061	14.1681
	65.1963	91.5266		62.8134	96.1059		63.5275	85.8107		39.1478	9.21367		45.8446	14.2535
	65.2472	91.8745		62.8586	96.5574		63.577	86.3012		39.1736	9.25481		45.8775	14.2886
	65.2941	92.1836		62.9038	96.8538		63.6227	86.4204		39.2018	9.22968		45.9133	14.2844
	65.3449	92.7104		62.949	97.3564		63.6722	87.1293		39.2323	9.29084		45.9463	14.3016
	65.3918	93.2532		62.9942	97.6406		63.7179	87.4311		39.2605	9.24814		45.9793	14.3489
	65.4427	93.6009		63.0356	98.012		63.7636	87.6568		39.2886	9.21523		46.015	14.3467
	65.4896	94.0686		63.0846	98.6145		63.8056	87.8576		39.3168	9.25948		46.048	14.3909
	65.5404	94.3458		63.1336	99.7289		63.8513	88.4118		39.3473	9.2726		46.0837	14.4212
	65.5873	94.9556		63.1825	100.439		63.9008	89.0121		39.3778	9.27282		46.114	14.3805
	65.6382	95.503		63.2277	100.971		63.9503	89.6977		39.406	9.35978		46.1497	14.4317
	65.689	95.8658		63.2767	101.648		63.9998	90.4389		39.4365	9.34799		46.18	14.4752
	65.7398	96.7208		63.3294	102.361		64.0494	90.8839		39.4647	9.32709		46.2129	14.5127
	65.7906	97.0484		63.3784	102.887		64.0989	91.4339		39.4952	9.37712		46.2487	14.4953
	65.8376	96.997		63.4236	102.944		64.1446	91.5941		39.5234	9.36022		46.2844	14.5843
	65.8845	97.2956		63.4725	103.701		64.1941	92.2944		39.5539	9.30952		46.3174	14.6011
	65.9353	98.0298		63.5177	104.224		64.2398	92.6037		39.5868	9.35911		46.3531	14.6739
	65.9822	98.4899		63.5667	104.776		64.2894	92.9701		39.6173	9.44139		46.3889	14.766
	66.0292	98.8882		63.6119	105.344		64.3351	93.2232		39.6478	9.46163		46.4274	14.8281
	66.0761	99.3441		63.6571	105.775		64.3808	93.6767		39.676	9.45318		46.4604	14.815
	66.123	99.9243		63.7061	106.298		64.4303	94.323		39.7041	9.44228		46.4934	14.7948
	66.1738	100.605		63.7513	106.701		64.476	94.7329		39.7323	9.47053		46.5291	14.8261
	66.2247	101.108		63.7965	107.057		64.5294	95.5368		39.7581	9.46274		46.5648	14.8719
	66.2716	101.516		63.8417	107.55		64.5751	96.0479		39.7863	9.46052		46.5978	14.9037
	66.3224	102.171		63.8869	108.314		64.6208	96.253		39.8145	9.47386		46.6308	14.8801
	66.3693	102.797		63.932	108.913		64.6703	96.6531		39.845	9.49521		46.6666	15.0154
	66.4202	103.07		63.981	109.612		64.716	97.2235		39.8731	9.54925		46.6995	15.0128
	66.471	104.039		64.03	110.663		64.7618	97.8149		39.9037	9.53569		46.7325	14.9969
	66.5258	104.93		64.0789	111.212		64.8113	98.2108		39.9342	9.55303		46.7655	15.0152
	66.5727	105.195		64.1241	112.038		64.8532	98.5591		39.9647	9.55081		46.7985	15.0829
	66.6196	105.494		64.1693	112.618		64.8989	98.9969		39.9929	9.57282		46.8342	15.0884
	66.6704	105.765		64.2183	113.356		64.9484	99.8033		40.0257	9.59573		46.8672	15.1084
	66.7173	106.144		64.2673	114.073		64.9941	100.329		40.0562	9.56727		46.903	15.2097
	66.7643	106.457		64.3162	114.683		65.0437	101.122		40.0868	9.61352		46.9387	15.2319
	66.8073	106.805		64.3614	115.274		65.0894	101.525		40.1173	9.63776		46.9717	15.2705
	66.8542	107.42		64.4066	115.836		65.1389	102.287		40.1454	9.62664		47.0047	15.2715
	66.905	108.248		64.4556	116.763		65.1884	102.882		40.1736	9.63465		47.0404	15.3081
	66.9519	108.884		64.5008	117.299		65.2341	103.277		40.2018	9.71248		47.0762	15.3615
	67.0028	109.599		64.5535	118.439		65.2875	104.445		40.2276	9.62864		47.1119	15.4014
	67.0497	110.118		64.6025	119.218		65.3408	105.304		40.2581	9.68335		47.1449	15.3833
	67.1005	110.918		64.6477	119.532		65.3865	105.326		40.2839	9.70003		47.1779	15.4669
	67.1514	111.304		64.6929	120.271		65.4322	105.765		40.3121	9.68802		47.2136	15.4826
	67.2022	111.878		64.7418	120.932		65.4779	106.27		40.3403	9.7067		47.2494	15.4704
	67.253	112.708		64.787	121.732		65.5237	106.675		40.3708	9.73539		47.2824	15.6085
	67.3038	113.344		64.8322	122.257		65.5694	106.819		40.4013	9.76363		47.3181	15.6708
	67.3547	114.048		64.8774	122.964		65.6151	107.338		40.4318	9.81167		47.3538	15.6671
	67.4094	114.766		64.9226	123.697		65.6608	108.173		40.4647	9.79099		47.3868	15.6773
	67.4563	115.005		64.9716	124.415		65.7065	108.935		40.4952	9.82101		47.4198	15.7098
	67.5033	115.123		65.0168	125.196		65.756	109.822		40.5257	9.85392		47.4556	15.7322
	67.5463	115.344		65.0657	126.084		65.8055	110.508		40.5562	9.82479		47.4885	15.7621
	67.5932	116.071		65.111	126.735		65.8551	111.077		40.5844	9.85125		47.5215	15.8117
	67.6401	116.244		65.1599	127.837		65.9046	111.912		40.6149	9.87327		47.5545	15.8333
	67.687	116.98		65.2051	128.179		65.9503	112.25		40.6431	9.8428		47.5903	15.8914
	67.7339	117.853		65.2541	129.238		65.9998	113.025		40.6713	9.84436		47.6232	15.9119
	67.7848	118.739		65.3068	130.507		66.0494	113.971		40.6994	9.8746		47.659	15.9818
	67.8317	119.491		65.3558	131.266		66.0989	114.392		40.7276	9.90529		47.6947	15.9873
	67.8825	120.344		65.401	131.83		66.1484	115.137		40.7558	9.88928		47.7305	16.0393
	67.9334	120.987		65.4499	132.735		66.1979	115.74		40.7816	9.93976		47.7662	16.1426
	67.9881	121.97		65.4951	133.018		66.2475	116.178		40.8121	9.96067		47.7992	16.1508
	68.0389	122.776		65.5403	133.516		66.2894	116.037		40.8426	9.95466		47.8349	16.1842
	68.0859	122.868		65.5818	133.827		66.3313	116.576		40.8708	9.94777		47.8734	16.1707
	68.1367	123.84		65.627	134.537		66.377	117.098		40.9013	10.0107		47.9037	16.2203
	68.1875	124.276		65.6759	135.66		66.4227	117.818		40.9318	10.0367		47.9394	16.2441
	68.2383	124.671		65.7211	136.551		66.4684	118.677		40.9623	9.96823		47.9724	16.2724
	68.2814	124.733		65.7701	137.437		66.5179	119.425		40.9952	10.0861		48.0054	16.3532
	68.3322	125.685		65.8191	138.388		66.5675	120.201		41.0257	10.1092		48.0384	16.3645
	68.3791	126.566		65.868	139.429		66.6132	120.914		41.0539	10.0872		48.0686	16.3578
	68.426	126.869		65.9132	140.201		66.6627	121.616		41.0821	10.1288		48.1043	16.3663
	68.4729	127.353		65.9622	140.938		66.7122	122.58		41.1126	10.1114		48.1373	16.4627
	68.516	127.786		66.0111	142.144		66.7656	123.5		41.1431	10.1366		48.1731	16.5203
	68.5668	128.928		66.0601	143.233		66.8113	123.868		41.1713	10.1186		48.2061	16.5054
	68.6176	129.918		66.1091	143.962		66.8608	124.626		41.1994	10.1332		48.2418	16.5963
	68.6606	130.081		66.158	144.992		66.9103	125.279		41.2276	10.0901		48.2775	16.6596
	68.7154	131.682		66.207	145.748		66.9598	125.932		41.2558	10.1455		48.3133	16.6982
	68.7701	132.771		66.2522	145.96		67.0055	126.327		41.2816	10.1199		48.349	16.7063
	68.817	133.046		66.2936	146.113		67.0513	126.366		41.3098	10.1399		48.3848	16.7703
	68.8718	134.297		66.3388	147.058		67.1008	127.318		41.3403	10.1464		48.4205	16.7821
	68.9226	134.764		66.384	147.725		67.1427	127.958		41.3708	10.1951		48.4562	16.8187
	68.9695	135.12		66.4292	148.468		67.1884	128.415		41.4013	10.2802		48.492	16.8799
	69.0165	135.408		66.4744	149.413		67.2341	128.922		41.4318	10.2126		48.525	16.9217
	69.0634	136.2		66.5196	150.354		67.2798	129.67		41.4623	10.2404		48.558	16.9899
	69.1181	137.388		66.5686	151.502		67.3294	130.928		41.4929	10.2502		48.5882	16.9361
	69.165	137.9		66.6175	152.697		67.3751	131.496		41.5234	10.2822		48.6212	16.9992
	69.212	138.325		66.6665	153.682		67.4246	132.367		41.5515	10.2449		48.6542	16.9533
	69.2589	138.751		66.7155	154.979		67.4741	133.568		41.5821	10.3372		48.6872	17.0715
	69.3058	139.467		66.7644	156.282		67.5275	134.531		41.6126	10.3885		48.7202	17.0654
	69.3527	140.287		66.8134	156.451		67.577	135.229		41.6407	10.363		48.7559	17.1262
	69.3957	140.492		66.8624	157.7		67.6265	135.944		41.6689	10.3352		48.7916	17.2388
	69.4466	141.804		66.9113	158.552		67.6722	136.585		41.6994	10.4446		48.8274	17.2863
	69.4974	142.811		66.9603	159.186		67.7179	137.13		41.7276	10.3556		48.8604	17.322
	69.5482	143.729		67.0055	159.8		67.7636	137.492		41.7558	10.4132		48.8989	17.3708
	69.599	144.839		67.0507	160.442		67.8132	138.427		41.7839	10.3501		48.9346	17.4192
	69.6499	146.151		67.0959	161.502		67.8627	139.427		41.8121	10.401		48.9703	17.4054
	69.7046	147.128		67.1411	162.473		67.9084	140.027		41.8403	10.4539		49.0061	17.5481
	69.7476	146.907		67.1863	163.393		67.9541	140.767		41.8708	10.4179		49.0418	17.5516
	69.7985	147.318		67.2277	163.902		67.9998	141.39		41.9013	10.4397		49.0748	17.598
	69.8454	148.585		67.2767	165.148		68.0455	142.178		41.9295	10.4933		49.1078	17.5344
	69.8962	149.239		67.3219	166.089		68.0951	142.972		41.96	10.49		49.1408	17.6152
	69.9431	149.997		67.3671	167.116		68.137	143.407		41.9882	10.5133		49.1765	17.6962
	69.994	150.751		67.416	168.341		68.1865	144.711		42.0187	10.524		49.2095	17.7108
	70.0448	151.7		67.4688	170.301		68.236	145.69		42.0492	10.5371		49.2398	17.7102
	70.0644	152.018		67.5215	171.212		68.2817	146.307		42.0774	10.5229		49.2727	17.7522
				67.5705	172.346		68.3351	148.015		42.1079	10.5833		49.3057	17.7757
				67.6194	173.136		68.3846	149.211		42.136	10.6309		49.3415	17.8456
				67.6646	174.009		68.4341	149.982		42.1666	10.5649		49.3745	17.945
				67.7098	174.568		68.4798	149.92		42.1971	10.6241		49.4102	17.9683
				67.755	175.177		68.5255	151.104		42.2253	10.6381		49.4459	18.0824
				67.804	176.663		68.5751	151.905		42.2581	10.6465		49.4817	18.1423
				67.8492	177.818		68.6246	152.863		42.2863	10.7072		49.5174	18.1135
				67.8981	178.787		68.6703	153.476		42.3145	10.6685		49.5559	18.2538
				67.9433	179.461		68.7198	154.447		42.3426	10.6763		49.5889	18.2649
				67.9885	180.534		68.7655	155.088		42.3731	10.7155		49.6219	18.219
				68.0337	181.353		68.8113	155.764		42.4013	10.6725		49.6549	18.2723
				68.0789	182.435		68.8532	156.27		42.4295	10.7679		49.6906	18.325
				68.1241	183.407		68.9027	157.336		42.4576	10.7657		49.7236	18.3292
				68.1731	185.325		68.9484	158.36		42.4858	10.741		49.7593	18.3754
				68.2183	186.472		68.9941	159.109		42.5163	10.7722		49.7896	18.3836
				68.2673	187.815		69.0436	160.588		42.5468	10.7728		49.8226	18.4348
				68.32	189.605		69.0932	161.606		42.575	10.8264		49.8556	18.4884
				68.3689	191.298		69.1427	162.84		42.6032	10.882		49.8885	18.4999
				68.4179	191.94		69.1884	163.208		42.6337	10.8442		49.9243	18.591
				68.4631	192.363		69.2341	164.066		42.6619	10.8413		49.96	18.6725
				68.5083	193.492		69.2836	165.502		42.6947	10.9163		49.993	18.7273
				68.5573	194.931		69.3332	166.455		42.7276	10.916		50.0287	18.7816
				68.6025	195.921		69.3789	166.89		42.7558	10.9387		50.0672	18.8234
				68.6514	197.111		69.4246	167.672		42.7863	10.9543		50.103	18.9218
				68.6966	198.031		69.4741	168.88		42.8145	10.9218		50.136	18.9319
				68.7418	199.195		69.5236	170		42.8426	10.9394		50.169	18.9678
				68.787	199.801		69.5732	170.941		42.8708	10.9503		50.2047	18.9746
				68.8322	200.597		69.6227	172.257		42.8966	10.9125		50.2404	18.9833
				68.8774	202.309		69.6684	173.191		42.9248	10.9318		50.2734	19.0558
				68.9264	203.925		69.7141	173.983		42.9553	10.9721		50.3064	19.1028
				68.9716	204.875		69.7598	174.689		42.9835	11.0377		50.3449	19.1181
				69.0206	206.847		69.8093	175.72		43.014	11.009		50.3779	19.2259
				69.0695	208.452		69.8551	176.909		43.0445	11.0593		50.4109	19.2059
				69.1147	209.879		69.9008	177.465		43.075	11.0679		50.4466	19.2756
				69.1599	210.552		69.9465	178.05		43.1032	11.1097		50.4823	19.3599
				69.2089	212.2		69.996	180.066		43.1337	11.1407		50.5126	19.4278
				69.2578	213.908		70.0455	181.336		43.1642	11.1426		50.5456	19.4078
				69.3068	215.042		70.0532	181.538		43.1947	11.1373		50.5813	19.4762
				69.352	215.794					43.2253	11.2305		50.6143	19.5435
				69.3972	217.001					43.2558	11.2265		50.6501	19.5563
				69.4462	218.637					43.2863	11.2501		50.683	19.6056
				69.4951	219.832					43.3121	11.2107		50.7188	19.7471
				69.5403	221.215					43.3403	11.2576		50.7518	19.7582
				69.5931	222.826					43.3684	11.2009		50.7875	19.7717
				69.6382	223.81					43.3966	11.2136		50.8205	19.7728
				69.6834	224.488					43.4248	11.2627		50.8562	19.8941
				69.7249	225.689					43.453	11.3339		50.892	19.9845
				69.7738	227.47					43.4835	11.3297		50.925	19.9479
				69.819	228.882					43.514	11.2801		50.9607	20.0551
				69.8642	229.905					43.5421	11.3742		50.9992	20.1405
				69.9132	231.362					43.5727	11.3968		51.0322	20.1462
				69.9622	233.518					43.6032	11.4091		51.0652	20.1486
				70.0111	234.83					43.6337	11.4473		51.1009	20.208
				70.0563	236.003					43.6642	11.4286		51.1339	20.2187
				70.094	236.582					43.6947	11.4575		51.1669	20.323
										43.7253	11.4398		51.1971	20.318
										43.7558	11.4891		51.2301	20.3685
										43.7816	11.5096		51.2659	20.4337
										43.8121	11.48		51.3016	20.5101
										43.8403	11.5227		51.3346	20.5585
										43.8684	11.4773		51.3703	20.5607
										43.8966	11.5163		51.4061	20.6861
										43.9224	11.5062		51.4391	20.6626
										43.9529	11.5712		51.472	20.8159
										43.9811	11.5294		51.5133	20.8987
										44.0116	11.5981		51.549	20.9921
										44.0421	11.6023		51.582	21.0438
										44.075	11.6928		51.6177	21.0978
										44.1055	11.6266		51.6507	21.1222
										44.136	11.7244		51.681	21.0908
										44.1642	11.7077		51.714	21.1527
										44.1947	11.7197		51.7469	21.1729
										44.2229	11.7871		51.7799	21.2298
										44.2511	11.7609		51.8157	21.3437
										44.2816	11.7551		51.8487	21.391
										44.3121	11.7429		51.8817	21.4652
										44.3403	11.7729		51.9201	21.5478
										44.3684	11.7193		51.9559	21.6373
										44.3943	11.7564		51.9889	21.6517
										44.4224	11.7246		52.0274	21.7484
										44.4529	11.7809		52.0631	21.7765
										44.4811	11.8238		52.0988	21.8904
										44.5116	11.8632		52.1346	21.9144
										44.5398	11.8661		52.1676	21.9664
										44.5703	11.8881		52.2006	21.9766
										44.6032	11.9266		52.2336	22.02
										44.6337	11.9535		52.2638	21.9827
										44.6619	11.9782		52.2968	22.0559
										44.69	11.9368		52.3298	22.1391
										44.7206	12.0104		52.3655	22.1404
										44.7511	12.0233		52.3985	22.2718
										44.7816	12.0658		52.4315	22.3545
										44.8098	12.0502		52.4672	22.4561
										44.8403	12.034		52.503	22.5044
										44.8684	12.0433		52.5387	22.6212
										44.8943	12.1196		52.5744	22.6593
										44.9224	12.0355		52.6102	22.7168
										44.9506	12.0889		52.6487	22.8233
										44.9811	12.0887		52.6817	22.8904
										45.0093	12.1639		52.7174	22.9069
										45.0398	12.1923		52.7504	22.9466
										45.0703	12.2105		52.7834	22.9546
										45.0985	12.1852		52.8164	23.0683
										45.129	12.235		52.8494	23.0897
										45.1572	12.2779		52.8823	23.101
										45.1877	12.2966		52.9153	23.0729
										45.2182	12.2993		52.9483	23.2262
										45.244	12.2519		52.9813	23.3153
										45.2745	12.3433		53.0171	23.3865
										45.3051	12.3974		53.05	23.4558
										45.3356	12.3124		53.0885	23.603
										45.3661	12.4234		53.1243	23.627
										45.3966	12.3536		53.16	23.7703
										45.4248	12.4387		53.1957	23.955
										45.4529	12.3974		53.2315	23.9182
										45.4811	12.4111		53.2645	23.9413
										45.5116	12.4083		53.3002	24.0171
										45.5398	12.491		53.3332	24.0822
										45.5656	12.4254		53.3689	24.1474
										45.5961	12.5048		53.4019	24.1304
										45.6266	12.4756		53.4349	24.1471
										45.6572	12.5584		53.4679	24.2253
										45.6853	12.511		53.5009	24.2197
										45.7159	12.5797		53.5311	24.3046
										45.744	12.6253		53.5669	24.3593
										45.7745	12.6362		53.6026	24.4501
										45.8051	12.5873		53.6356	24.5889
										45.8379	12.6484		53.6713	24.561
										45.8684	12.6829		53.7071	24.7174
										45.8966	12.6326		53.7428	24.752
										45.9248	12.6936		53.7786	24.8794
										45.9529	12.6802		53.8116	24.8618
										45.9811	12.7016		53.8473	24.8982
										46.0069	12.7118		53.883	25.0177
										46.0351	12.7678		53.916	25.031
										46.0656	12.7576		53.9518	25.1848
										46.0961	12.7923		53.9847	25.2005
										46.1243	12.7436		54.0205	25.2893
										46.1548	12.8019		54.0535	25.3383
										46.1853	12.845		54.0865	25.4307
										46.2159	12.8277		54.1222	25.4557
										46.244	12.8437		54.1552	25.5597
										46.2745	12.8831		54.1882	25.6736
										46.3051	12.9037		54.2239	25.7328
										46.3356	12.9091		54.2569	25.7836
										46.3661	12.9446		54.2927	25.928
										46.3989	12.9987		54.3256	25.9744
										46.4271	12.9562		54.3614	26.0175
										46.4529	12.9722		54.3971	26.0813
										46.4811	12.9831		54.4301	26.1564
										46.5093	12.9551		54.4631	26.2098
										46.5374	13.0285		54.4961	26.2558
										46.5633	12.9495		54.5318	26.3074
										46.5914	13.0147		54.5676	26.471
										46.6219	13.0743		54.6033	26.5516
										46.6525	13.1773		54.6418	26.6968
										46.683	13.1472		54.6748	26.7781
										46.7135	13.1517		54.7078	26.7143
										46.744	13.1606		54.7408	26.7818
										46.7745	13.2702		54.7765	26.8972
										46.8051	13.2109		54.8095	26.9613
										46.8356	13.2547		54.8425	27.0203
										46.8661	13.274		54.8755	27.0673
										46.8942	13.3038		54.9085	27.1482
										46.9224	13.3158		54.9442	27.3074
										46.9529	13.2934		54.9772	27.354
										46.9811	13.3623		55.0129	27.4531
										47.0093	13.3412		55.0459	27.6023
										47.0351	13.3378		55.0817	27.6755
										47.0633	13.2529		55.1146	27.6759
										47.0914	13.3585		55.1504	27.8305
										47.1219	13.3983		55.1889	27.9689
										47.1525	13.4065		55.2246	28.1035
										47.183	13.4588		55.2576	28.0375
										47.2135	13.5022		55.2933	28.1248
										47.2417	13.5235		55.3263	28.2294
										47.2745	13.5533		55.3593	28.2189
										47.3051	13.6287		55.3895	28.298
										47.3332	13.5842		55.4225	28.3224
										47.3614	13.598		55.4583	28.4197
										47.3919	13.5945		55.4913	28.557
										47.4224	13.6538		55.527	28.646
										47.4506	13.6678		55.56	28.7525
										47.4788	13.6643		55.5957	28.9292
										47.5069	13.6356		55.6315	28.9514
										47.5351	13.6983		55.6645	29.0449
										47.5609	13.6928		55.703	29.1954
										47.5891	13.6925		55.736	29.3014
										47.6219	13.8175		55.7744	29.4212
										47.6501	13.8128		55.8102	29.5454
										47.6806	13.8513		55.8459	29.6547
										47.7112	13.8615		55.8789	29.6451
										47.7417	13.8965		55.9091	29.6538
										47.7722	13.9761		55.9421	29.7373
										47.8004	13.9258		55.9751	29.7553
										47.8285	13.9529		56.0081	28.3881
										47.859	13.9919		56.0411	28.1725
										47.8872	13.9492		56.0741	28.0309
										47.9177	13.9698		56.1098	28.4866
										47.9482	14.0424		56.1456	28.9118
										47.9788	14.0581		56.1813	29.2191
										48.0069	14.0586		56.217	28.435
										48.0351	14.075		56.2528	28.8699
										48.0656	14.0521		56.2885	29.3199
										48.0938	14.1222		56.3243	29.6183
										48.1219	14.156		56.36	29.0359
										48.1501	14.1782		56.3957	29.5404
										48.1806	14.1513		56.426	29.8349
										48.2088	14.1413		56.459	30.0553
										48.2393	14.1762		56.4947	30.2735
										48.2675	14.2452		56.5277	30.3975
										48.298	14.2576		56.5607	30.504
										48.3262	14.2996		56.5909	30.6236
										48.3543	14.2443		56.6267	30.7978
										48.3849	14.2687		56.6597	30.9524
										48.4154	14.3702		56.6926	31.1628
										48.4459	14.4326		56.7284	31.2689
										48.4764	14.4578		56.7669	31.536
										48.5069	14.4709		56.8026	31.6919
										48.5374	14.5265		56.8383	31.835
										48.5656	14.5323		56.8741	31.9718
										48.5938	14.5212		56.9098	31.9903
										48.6243	14.5945		56.9428	32.0698
										48.6525	14.5174		56.9758	32.0825
										48.6806	14.6283		57.0115	32.2648
										48.7064	14.5036		57.0445	32.2756
										48.737	14.6335		57.0803	32.515
										48.7675	14.6063		57.1133	32.5183
										48.7957	14.6392		57.1463	32.6096
										48.8238	14.7055		57.1792	32.7507
										48.8543	14.7793		57.2095	32.8574
										48.8849	14.7233		57.2452	33.006
										48.913	14.7682		57.281	33.1569
										48.9435	14.7949		57.3139	33.3397
										48.9764	14.8492		57.3497	33.4013
										49.0069	14.9025		57.3854	33.6509
										49.0351	14.9366		57.4239	33.7777
										49.0656	14.9146		57.4569	33.9506
										49.0938	14.8692		57.4899	33.8766
										49.1219	14.9183		57.5256	34.0153
										49.1501	14.8881		57.5614	34.1549
										49.1783	14.945		57.5944	34.2203
										49.2064	14.9252		57.6273	34.3096
										49.2346	14.9728		57.6631	34.4124
										49.2628	15.0102		57.6988	34.5169
										49.2933	15.0453		57.7318	34.6158
										49.3238	15.0689		57.7621	34.6422
										49.3543	15.1058		57.7978	34.6814
										49.3825	15.1507		57.8308	34.88
										49.413	15.1894		57.8638	35.007
										49.4459	15.1847		57.8995	35.1843
										49.4764	15.2721		57.9353	35.3712
										49.5069	15.295		57.9682	35.4459
										49.5351	15.2566		58.0012	35.5078
										49.5656	15.2888		58.037	35.5504
										49.5914	15.3262		58.0727	35.7338
										49.6172	15.289		58.1057	35.882
										49.6454	15.2437		58.1387	35.8802
										49.6736	15.3342		58.1744	36.0736
										49.7018	15.3615		58.2102	36.2488
										49.7323	15.4158		58.2459	36.3801
										49.7628	15.4178		58.2789	36.4537
										49.791	15.4823		58.3174	36.6931
										49.8215	15.5235		58.3504	36.6966
										49.8543	15.513		58.3834	36.6698
										49.8849	15.5968		58.4164	36.7506
										49.913	15.632		58.4494	36.9355
										49.9459	15.7165		58.4851	37.017
										49.9741	15.7022		58.5153	36.9982
										50.0046	15.6562		58.5511	37.1808
										50.0327	15.7027		58.5868	37.3152
										50.0609	15.726		58.6198	37.5247
										50.0914	15.6911		58.6555	37.7246
										50.1196	15.7601		58.6885	37.748
										50.1454	15.7338		58.7242	37.993
										50.1736	15.7472		58.76	38.1598
										50.2018	15.7934		58.7957	38.2897
										50.2299	15.7965		58.8315	38.4404
										50.2604	15.8401		58.87	38.6334
										50.291	15.95		58.9002	38.644
										50.3215	15.9442		58.9359	38.7636
										50.352	15.9611		58.9689	38.8823
										50.3825	16.0532		59.0019	38.9995
										50.4154	16.1326		59.0349	39.006
										50.4435	16.1121		59.0652	39.0282
										50.4717	16.1326		59.1009	39.2593
										50.5022	16.1061		59.1339	39.4504
										50.5327	16.1272		59.1696	39.7037
										50.5609	16.195		59.2026	39.6976
										50.5891	16.1755		59.2383	39.9261
										50.6172	16.1472		59.2768	40.1609
										50.6431	16.2235		59.3098	40.1432
										50.6712	16.1937		59.3456	40.2828
										50.6994	16.2377		59.3813	40.5078
										50.7299	16.3229		59.417	40.5982
										50.7604	16.3234		59.4528	40.8158
										50.791	16.4281		59.4885	40.9587
										50.8215	16.4668		59.5243	41.107
										50.852	16.5028		59.5545	41.0648
										50.8849	16.5091		59.5847	41.1693
										50.913	16.5498		59.6177	41.2216
										50.9412	16.5311		59.6507	41.3811
										50.9694	16.6042		59.6837	41.5562
										50.9999	16.5633		59.7167	41.6636
										51.0304	16.6278		59.7524	41.9297
										51.0586	16.6352		59.7882	42.1257
										51.0891	16.6587		59.8239	42.3745
										51.1172	16.7279		59.8597	42.4043
										51.1454	16.6957		59.8954	42.669
										51.1736	16.7314		59.9339	42.9351
										51.2017	16.777		59.9669	42.9356
										51.2299	16.7748		60.0026	43.1194
										51.2604	16.848		60.0384	43.2512
										51.2886	16.8224		60.0713	43.301
										51.3191	16.9103		60.1043	43.3191
										51.3496	16.9085		60.1373	43.5335
										51.3778	16.9142		60.1731	43.66
										51.4083	16.9792		60.2033	43.7565
										51.4388	17.0406		60.2363	43.7778
										51.467	17.0648		60.2693	43.9294
										51.4975	17.0219		60.3023	44.203
										51.5257	17.0446		60.3353	44.3836
										51.5562	17.1378		60.371	44.5724
										51.5844	17.1455		60.4067	44.8316
										51.6149	17.1506		60.4425	44.9751
										51.6478	17.2405		60.4782	44.6399
										51.6759	17.2663		60.5139	45.0157
										51.7041	17.2398		60.5497	45.1766
										51.7323	17.3072		60.5854	45.357
										51.7628	17.3377		60.6184	45.4201
										51.791	17.3537		60.6514	45.5595
										51.8191	17.3488		60.6871	45.8658
										51.8473	17.363		60.7201	46.0043
										51.8755	17.4071		60.7531	46.0912
										51.906	17.3964		60.7861	46.2025
										51.9365	17.5074		60.8191	46.3197
										51.9647	17.4789		60.8521	46.4105
										51.9928	17.5187		60.8851	46.3374
										52.0234	17.557		60.9208	46.5408
										52.0539	17.5961		60.9566	46.646
										52.0844	17.6599		60.9895	46.6212
										52.1172	17.7322		61.0253	46.7059
										52.1454	17.6835		61.0638	47.0032
										52.1759	17.6986		61.0995	47.2254
										52.2041	17.7707		61.1325	47.2925
										52.2323	17.7849		61.1682	47.3149
										52.2604	17.7916		61.2012	47.5366
										52.2863	17.7818		61.237	47.7215
										52.3144	17.8125		61.27	47.8681
										52.3449	17.8883		61.3057	47.9966
										52.3731	17.9232		61.3387	48.1813
										52.4036	17.9819		61.3744	48.3843
										52.4342	18.0653		61.4074	48.4874
										52.4647	18.0796		61.4404	48.6666
										52.4928	18.0909		61.4761	48.965
										52.5233	18.1467		61.5091	49.067
										52.5539	18.1323		61.5421	49.2543
										52.5844	18.2096		61.5779	49.4503
										52.6149	18.2105		61.6108	49.5801
										52.6454	18.3282		61.6466	49.8461
										52.6759	18.2893		61.6796	49.9445
										52.7017	18.2699		61.7153	50.2362
										52.7299	18.265		61.751	50.2996
										52.7581	18.239		61.784	50.3392
										52.7863	18.3086		61.8143	50.4089
										52.8144	18.376		61.85	50.7291
										52.8426	18.4087		61.8885	50.983
										52.8731	18.4798		61.9215	51.2335
										52.9013	18.503		61.96	51.4391
										52.9318	18.5684		61.993	51.7084
										52.9623	18.6037		62.026	51.7395
										52.9952	18.7274		62.0617	51.8438
										53.0257	18.7314		62.0947	52.0148
										53.0539	18.7418		62.1304	52.2416
										53.0867	18.8103		62.1634	52.3082
										53.1149	18.8392		62.1937	52.279
										53.1454	18.8448		62.2266	52.4927
										53.1712	18.7943		62.2624	52.7072
										53.2017	18.8608		62.2981	52.9647
										53.2299	18.9079		62.3311	53.1494
										53.2581	18.9166		62.3669	53.35
										53.2863	18.9168		62.4026	53.594
										53.3121	18.9509		62.4356	53.6722
										53.3426	19.008		62.4713	53.9076
										53.3708	19.0358		62.5098	54.2883
										53.4013	19.0334		62.5455	54.5436
										53.4318	19.1128		62.5813	54.8237
										53.4647	19.1744		62.6143	54.991
										53.4952	19.2978		62.6473	55.0426
										53.5257	19.312		62.6803	55.1236
										53.5562	19.3423		62.7105	55.2498
										53.5844	19.3799		62.7435	55.4173
										53.6125	19.3271		62.7765	55.5756
										53.6407	19.3145		62.8122	55.9132
										53.6712	19.4259		62.8452	56.1062
										53.6994	19.4248		62.8809	56.2674
										53.7299	19.457		62.9167	56.4558
										53.7557	19.4746		62.9524	56.7437
										53.7839	19.5168		62.9854	56.8522
										53.8121	19.4775		63.0239	57.1822
										53.8402	19.5511		63.0596	57.4961
										53.8708	19.5869		63.0954	57.5527
										53.9013	19.675		63.1311	57.8798
										53.9295	19.7254		63.1641	57.9147
										53.9623	19.826		63.1971	57.975
										53.9928	19.8326		63.2301	57.9983
										54.0257	19.9363		63.2631	58.0687
										54.0515	19.9174		63.2933	58.3266
										54.0797	19.9367		63.3263	58.5202
										54.1102	19.9207		63.3593	58.7165
										54.1407	19.9921		63.395	59.0848
										54.1689	20.0415		63.428	59.354
										54.1994	19.9936		63.4638	59.7203
										54.2276	20.1124		63.4995	59.885
										54.2557	20.1333		63.5352	60.3034
										54.2839	20.0906		63.571	60.6341
										54.3144	20.1344		63.6067	60.7698
										54.3426	20.1553		63.6424	61.0194
										54.3708	20.2589		63.6782	61.3655
										54.3989	20.2818		63.7139	61.3676
										54.4295	20.3101		63.7469	61.5382
										54.46	20.3475		63.7799	61.6826
										54.4881	20.4295		63.8129	61.9211
										54.5163	20.3715		63.8459	62.0782
										54.5468	20.5303		63.8789	62.0494
										54.5797	20.5705		63.9091	62.1594
										54.6078	20.6068		63.9449	62.4175
										54.636	20.5623		63.9778	62.8087
										54.6665	20.6286		64.0136	62.9228
										54.697	20.6757		64.0493	63.2772
										54.7252	20.695		64.0851	63.7242
										54.7557	20.7571		64.1208	63.8453
										54.7863	20.8136		64.1565	64.2955
										54.8144	20.8578		64.195	64.5928
										54.8426	20.8623		64.228	64.6869
										54.8731	20.8903		64.261	64.8574
										54.9013	20.9606		64.294	64.938
										54.9318	20.9744		64.3297	65.1347
										54.9576	20.9528		64.3655	65.4688
										54.9858	20.9659		64.3985	65.5259
										55.0163	21.0629		64.4315	65.6191
										55.0468	21.1047		64.4644	65.7613
										55.075	21.0905		64.4974	65.9108
										55.1055	21.1556		64.5304	66.0915
										55.136	21.2056		64.5634	66.3588
										55.1665	21.2161		64.5992	66.8208
										55.1947	21.3204		64.6349	67.1055
										55.2276	21.3707		64.6679	67.3708
										55.2581	21.4127		64.7036	67.7151
										55.2863	21.4276		64.7421	68.1287
										55.3144	21.4005		64.7779	68.4226
										55.3426	21.4947		64.8108	68.447
										55.3708	21.4616		64.8466	68.734
										55.3966	21.5328		64.8796	68.976
										55.4248	21.5561		64.9125	69.1222
										55.4553	21.6144		64.9483	69.4236
										55.4834	21.6715		64.9813	69.6205
										55.514	21.6953		65.017	70.1204
										55.5421	21.7196		65.05	70.3541
										55.575	21.8232		65.083	70.4885
										55.6055	21.8706		65.116	70.7804
										55.6337	21.9126		65.1517	71.1812
										55.6618	21.9151		65.1847	71.4151
										55.6947	22.0476		65.2177	71.7749
										55.7252	22.0816		65.2535	72.2131
										55.7557	22.1234		65.2892	72.3682
										55.7863	22.1979		65.3222	72.5599
										55.8144	22.2397		65.3552	72.7688
										55.8426	22.2222		65.3909	73.0646
										55.8684	22.193		65.4239	73.2837
										55.8989	22.2157		65.4596	73.5168
										55.9248	22.2851		65.4926	73.4747
										55.9529	22.306		65.5284	73.9271
										55.9811	22.3729		65.5641	74.3706
										56.0116	22.4523		65.5998	74.5877
										56.0421	22.5346		65.6356	75.1048
										56.0726	22.5591		65.6713	75.3366
										56.1031	22.584		65.7043	75.3468
										56.1337	22.7521		65.7373	75.7323
										56.1642	22.7686		65.773	76.1185
										56.1947	22.8044		65.806	76.4361
										56.2252	22.8638		65.839	76.5495
										56.2557	22.9145		65.872	76.7035
										56.2839	22.8989		65.905	77.0133
										56.3121	22.892		65.9407	77.2823
										56.3426	22.9903		65.9737	77.5432
										56.3708	22.9816		66.0095	77.7893
										56.3989	22.9976		66.0425	78.0618
										56.4247	23.0399		66.0782	78.5301
										56.4529	23.091		66.1112	78.6741
										56.4811	23.1046		66.1469	79.15
										56.5116	23.1598		66.1854	79.7592
										56.5398	23.1884		66.2211	80.0916
										56.5726	23.3499		66.2541	80.0212
										56.6031	23.4386		66.2899	80.2735
										56.6337	23.4653		66.3229	80.3663
										56.6642	23.5661		66.3531	80.5514
										56.6947	23.6163		66.3861	80.5767
										56.7229	23.5514		66.4191	80.8557
										56.751	23.5783		66.4521	81.1889
										56.7816	23.6655		66.4878	81.4627
										56.8097	23.6483		66.5236	81.8191
										56.8402	23.7188		66.5565	82.2174
										56.8661	23.7146		66.595	82.7657
										56.8966	23.736		66.628	83.0323
										56.9224	23.7913		66.661	83.176
										56.9506	23.8372		66.6995	83.7779
										56.9811	23.8961		66.7352	84.2523
										57.0093	24.022		66.771	84.6772
										57.0421	24.0478		66.8067	85.1119
										57.0703	24.0809		66.8424	85.4158
										57.1008	24.1705		66.8754	85.4234
										57.1313	24.2101		66.9057	85.3507
										57.1618	24.3028		66.9387	85.827
										57.19	24.3271		66.9716	86.047
										57.2205	24.4		67.0046	86.4787
										57.251	24.4238		67.0376	86.9152
										57.2792	24.4636		67.0734	87.3179
										57.3074	24.4972		67.1064	87.751
										57.3379	24.5552		67.1421	88.194
										57.3684	24.5975		67.1778	88.5932
										57.3966	24.6529		67.2136	89.1874
										57.4247	24.6887		67.2521	89.7733
										57.4553	24.7678		67.2851	89.8833
										57.4858	24.8701		67.3208	90.4612
										57.514	24.8423		67.3565	90.7942
										57.5421	24.8592		67.3895	90.9922
										57.5703	24.9113		67.4225	91.1904
										57.6008	25.0451		67.4555	91.2627
										57.629	25.0529		67.4912	91.6925
										57.6571	25.0307		67.5242	91.8362
										57.6876	25.1094		67.5572	92.1307
										57.7158	25.1383		67.5875	92.1438
										57.7463	25.1926		67.6232	92.6365
										57.7745	25.2099		67.6562	92.9906
										57.805	25.3027		67.6919	93.3245
										57.8355	25.4019		67.7277	93.7442
										57.8661	25.4223		67.7661	94.304
										57.8966	25.52		67.7991	94.7327
										57.9271	25.5342		67.8376	95.2121
										57.9553	25.5039		67.8706	95.5832
										57.9834	25.5873		67.9064	95.889
										58.0116	25.6089		67.9394	96.2632
										58.0421	25.6879		67.9723	96.568
										58.0703	25.6847		68.0081	97.3305
										58.0961	25.6923		68.0438	97.6217
										58.1266	25.7357		68.0768	97.9951
										58.1571	25.8644		68.1098	98.2595
										58.1853	25.9819		68.14	98.5537
										58.2135	25.9839		68.173	98.8384
										58.244	26.0875		68.206	99.0194
										58.2745	26.1482		68.2418	99.3984
										58.3027	26.1226		68.2775	100.105
										58.3332	26.2078		68.3105	100.471
										58.3661	26.3283		68.3462	100.96
										58.3966	26.3915		68.3847	101.685
										58.4271	26.4635		68.4205	102.162
										58.4553	26.4891		68.4534	102.34
										58.4834	26.4922		68.4864	102.495
										58.5116	26.5832		68.5222	102.894
										58.5374	26.6141		68.5579	103.43
										58.5656	26.6414		68.5909	103.673
										58.5938	26.7417		68.6266	104.112
										58.6243	26.7388		68.6596	104.562
[truncated: 389 more rows]
