# Supplementary material for: Microchannelled alkylated chitosan sponge to treat noncompressible hemorrhages and facilitate wound healing
Source: Nat Commun. 2021 Aug 5;12:4733. doi: 10.1038/s41467-021-24972-2 (PMC8342549; doi:10.1038/s41467-021-24972-2)
Supplement: Supplementary file 19 — Source Data [file 41467_2021_24972_MOESM19_ESM.zip › Source Data/Fig.1m.xlsx]

## Sheet: Sheet1
ACS/Blood	MACS-1/Blood	MACS-2/Blood	MACS-3/Blood	MCS-2/Blood
142	271	181.5	65	129
152	236.5	196	73	124.9
160	203	172	82	141
		One-way ANOVA
Tukey's multiple comparisons test	Mean Diff.	95.00% CI of diff.	Significant?	Summary	Adjusted P Value
ACS/Blood vs. MACS-1/Blood	-85.5	-132.4 to -38.56	Yes	***	0.001
ACS/Blood vs. MACS-2/Blood	-31.83	-78.78 to 15.11	No	ns	0.2436
ACS/Blood vs. MACS-3/Blood	78	31.06 to 124.9	Yes	**	0.002
ACS/Blood vs. MCS-2/Blood	19.7	-27.24 to 66.64	No	ns	0.6518
MACS-1/Blood vs. MACS-2/Blood	53.67	6.725 to 100.6	Yes	*	0.0241
MACS-1/Blood vs. MACS-3/Blood	163.5	116.6 to 210.4	Yes	****	<0.0001
MACS-1/Blood vs. MCS-2/Blood	105.2	58.26 to 152.1	Yes	***	0.0002
MACS-2/Blood vs. MACS-3/Blood	109.8	62.89 to 156.8	Yes	***	0.0001
MACS-2/Blood vs. MCS-2/Blood	51.53	4.591 to 98.48	Yes	*	0.0303
MACS-3/Blood vs. MCS-2/Blood	-58.3	-105.2 to -11.36	Yes	*	0.0146
