# Supplementary material for: Microchannelled alkylated chitosan sponge to treat noncompressible hemorrhages and facilitate wound healing
Source: Nat Commun. 2021 Aug 5;12:4733. doi: 10.1038/s41467-021-24972-2 (PMC8342549; doi:10.1038/s41467-021-24972-2)
Supplement: Supplementary file 19 — Source Data [file 41467_2021_24972_MOESM19_ESM.zip › Source Data/Fig.1n.xlsx]

## Sheet: Sheet1
ACS	MACS-1	MACS-2	MACS-3	MCS-2
0.03	3.38	6.26	7.1	4.2
0.1	4.9	6.84	8.1	4.4
0.16	4.14	5.88	9.25	4.87
		One-way ANOVA
Tukey's multiple comparisons test	Mean Diff.	95.00% CI of diff.	Significant?	Summary	Adjusted P Value
ACS vs. MACS-1	-4.043	-5.781 to -2.305	Yes	***	0.0001
ACS vs. MACS-2	-6.23	-7.968 to -4.492	Yes	****	<0.0001
ACS vs. MACS-3	-8.053	-9.791 to -6.315	Yes	****	<0.0001
ACS vs. MCS-2	-4.393	-6.131 to -2.655	Yes	****	<0.0001
MACS-1 vs. MACS-2	-2.187	-3.925 to -0.4488	Yes	*	0.0135
MACS-1 vs. MACS-3	-4.01	-5.748 to -2.272	Yes	***	0.0001
MACS-1 vs. MCS-2	-0.35	-2.088 to 1.388	No	ns	0.9601
MACS-2 vs. MACS-3	-1.823	-3.561 to -0.08544	Yes	*	0.0389
MACS-2 vs. MCS-2	1.837	0.09877 to 3.575	Yes	*	0.0374
MACS-3 vs. MCS-2	3.66	1.922 to 5.398	Yes	***	0.0003
