# Supplementary material for: Microchannelled alkylated chitosan sponge to treat noncompressible hemorrhages and facilitate wound healing
Source: Nat Commun. 2021 Aug 5;12:4733. doi: 10.1038/s41467-021-24972-2 (PMC8342549; doi:10.1038/s41467-021-24972-2)
Supplement: Supplementary file 19 — Source Data [file 41467_2021_24972_MOESM19_ESM.zip › Source Data/Fig.2b.xlsx]

## Sheet: Sheet1
403.794	3836	3839.02	3836
403.694	3788	3791.74	3788
403.594	3928	3932.6	3928
403.494	3884	3889.64	3884
403.394	3740	3746.88	3740
403.294	3696	3704.39	3696
403.194	3792	3802.19	3792
403.094	3668	3680.31	3668
402.994	3540	3554.81	3540
402.894	3696	3713.81	3696
402.794	3640	3661.32	3640
402.694	3612	3637.39	3612
402.594	3700	3730.13	3700
402.494	3732	3767.71	3732
402.394	3576	3618.11	3576
402.294	3676	3626.7	3577.26
402.194	3856	3636.35	3578.52
402.094	3848	3647.29	3579.78
401.994	3824	3659.49	3581.04
401.894	3728	3673.05	3582.3
401.794	3540	3688.15	3583.56
401.694	3576	3705.04	3584.81
401.594	3736	3723.63	3586.07
401.494	3628	3744.02	3587.33
401.394	3928	3766.38	3588.59
401.294	3908	3790.92	3589.85
401.194	3896	3817.46	3591.11
401.094	3692	3846	3592.38
400.994	3836	3876.67	3593.64
400.894	3972	3909.5	3594.92
400.794	3984	3944.17	3596.2
400.694	4056	3980.57	3597.51
400.594	3928	4018.59	3598.87
400.494	4220	4058.02	3600.32
400.394	4316	4098.4	3601.92
400.294	4136	4139.41	3603.78
400.194	4224	4180.64	3606.11
400.094	4108	4221.59	3609.21
399.994	4228	4261.74	3613.61
399.894	4100	4300.62	3620.08
399.794	4256	4337.49	3629.84
399.694	4368	4371.72	3644.68
399.594	4452	4402.95	3667.18
399.494	4608	4430.7	3701.04
399.394	4336	4454.09	3751.46
399.294	4568	4472.73	3825.64
399.194	4848	4486.62	3932.37
399.094	4876	4495.52	4082.96
398.994	5292	4498.73	4291.09
398.894	5552	4496.43	4572.54
398.794	5792	4489	4944.54
398.694	6300	4476.61	5425.95
398.594	6936	4459.02	6031.89
398.494	7912	4436.9	6771.86
398.394	8544	4410.92	7647.4
398.294	9380	4381.53	8647.38
398.194	10664	4348.94	9744.32
398.094	11404	4313.99	10892
397.994	12724	4277.33	12023.7
397.894	13860	4239.48	13058.4
397.794	14060	4200.9	13910.5
397.694	14436	4162.2	14500.8
397.594	15324	4123.81	14770.2
397.494	15436	4086.11	14690
397.394	14720	4049.61	14266.7
397.294	13748	4014.5	13543.4
397.194	13116	3980.97	12595.4
397.094	12172	3949.19	11506.6
396.994	10876	3919.56	10361.2
396.894	9608	3891.94	9232.82
396.794	8380	3866.33	8178.37
396.694	7284	3842.74	7237.44
396.594	6380	3821.43	6429.06
396.494	5516	3802.08	5756.86
396.394	5068	3784.59	5214.49
396.294	4664	3768.88	4788.85
396.194	4304	3755.12	4463.39
396.094	4224	3742.92	4220.66
395.994	4204	3732.17	4044.74
395.894	3956	3722.77	3919.36
395.794	4004	3714.79	3832.01
395.694	3972	3707.91	3772.55
395.594	3704	3702.04	3733.06
395.494	3620	3697.09	3707.52
395.394	3848	3693.06	3691.55
395.294	3796	3689.74	3681.97
395.194	3748	3687.05	3676.49
395.094	3844	3684.92	3673.64
394.994	3800	3683.35	3672.45
394.894	3748	3682.2	3672.27
394.794	3908	3681.41	3672.71
394.694	3776	3680.94	3673.51
394.594	3784	3680.78	3674.51
394.494	3684	3680.85	3675.63
394.394	3684	3681.11	3676.82
394.294	3792	3681.54	3678.04
394.194	3628	3682.13	3679.28
394.094	3584	3682.83	3680.53
393.994	3684	3683.64	3681.78
393.894	3596	3684.52	3683.04
393.794	3572	3685.48	3684.3
393.694	3640	3686.5	3685.56
393.594	3648	3687.56	3686.82
393.494	3800	3688.66	3688.07
393.394	3856	3689.8	3689.33
393.294	3796	3690.96	3690.59
393.194	3796	3692.14	3691.85
393.094	3676	3693.33	3693.11
392.994	3680	3694.54	3694.37
392.894	3704	3695.76	3695.63
392.794	3668	3696.99	3696.89
392.694	3824	3698.23	3698.15
392.594	3748	3699.47	3699.41
392.494	3708	3700.71	3700.67
392.394	3536	3701.96	3701.93
392.294	3772	3703.21	3703.19
392.194	3712	3704.46	3704.44
392.094	3540	3705.72	3705.7
391.994	3640	3706.97	3706.96
391.894	3612	3708.23	3708.22
391.794	3720	3709.49	3709.48
391.694	3692	3710.75	3710.74
391.594	3712	3712	3712
391.494	3692	3692	3692
391.394	3756	3756	3756
391.294	3764	3764	3764
391.194	3864	3864	3864
391.094	3672	3672	3672
390.994	3624	3624	3624
390.894	3712	3712	3712
390.794	3672	3672	3672
390.694	3396	3396	3396
390.594	3628	3628	3628
390.494	3668	3668	3668
390.394	3792	3792	3792
390.294	3756	3756	3756
390.194	3644	3644	3644
390.094	3676	3676	3676
389.994	3644	3644	3644
389.894	3832	3832	3832
389.794	3688	3688	3688
