# Supplementary material for: Microchannelled alkylated chitosan sponge to treat noncompressible hemorrhages and facilitate wound healing
Source: Nat Commun. 2021 Aug 5;12:4733. doi: 10.1038/s41467-021-24972-2 (PMC8342549; doi:10.1038/s41467-021-24972-2)
Supplement: Supplementary file 19 — Source Data [file 41467_2021_24972_MOESM19_ESM.zip › Source Data/Fig.2c.xlsx]

## Sheet: Sheet1
407.799	4290	4290	4290	4290
407.699	4052	4052	4052	4052.01
407.599	4082	4082	4082	4082.01
407.499	4172	4172	4172	4172.01
407.399	4176	4176	4176	4176.01
407.299	4081	4081	4081	4081.02
407.199	4178	4178	4178	4178.02
407.099	4104	4104	4104	4104.02
406.999	4162	4162	4162	4162.03
406.899	4047	4047	4047	4047.04
406.799	4120	4120	4120	4120.05
406.699	4119	4119	4119	4119.06
406.599	4119	4119	4119	4119.07
406.499	4136	4136	4136	4136.09
406.399	4165	4165	4165	4165.11
406.299	4158	4158	4158	4158.14
406.199	4036	4036	4036	4036.17
406.099	4124	4124	4124	4124.21
405.999	4148	4148	4148	4148.25
405.899	4057	4057	4057	4057.31
405.799	4049	4049	4049	4049.37
405.699	4124	4124	4124	4124.45
405.599	4220	4220	4220	4220.55
405.499	4006	4006	4006	4006.66
405.399	4141	4141	4141	4141.8
405.299	4155	4155	4155	4155.95
405.199	4107	4107	4107	4108.14
405.099	4063	4063	4063	4064.37
404.999	4128	4128	4128	4129.63
404.899	4070	4070	4070	4071.94
404.799	4057	4057	4057	4059.3
404.699	4035	4035	4035	4037.72
404.599	4071	4071	4071	4074.21
404.499	3970	3970	3970	3973.78
404.399	4019	4019	4019	4023.44
404.299	4065	4065	4065	4070.21
404.199	4092	4092	4092	4098.09
404.099	4086	4086	4086	4093.11
403.999	3984	3984	3984	3992.28
403.899	3986	3986	3986	3995.62
403.799	3928	3928	3928	3939.15
403.699	4023	4023	4023	4035.89
403.599	3969	3969	3969	3983.86
403.499	3965	3965	3965	3982.1
403.399	3962	3962	3962	3981.63
403.299	3888	3888	3888	3910.48
403.199	3860	3860	3860	3885.69
403.099	3933	3860.74	3860.74	3890.01
402.999	4080	3861.47	3861.47	3894.75
402.899	4027	3862.21	3862.21	3899.96
402.799	3994	3862.95	3862.95	3905.65
402.699	3927	3863.68	3863.68	3911.88
402.599	3972	3864.42	3864.42	3918.67
402.499	3959	3865.16	3865.16	3926.08
402.399	3925	3865.89	3865.89	3934.13
402.299	3958	3866.63	3866.63	3942.86
402.199	3944	3867.37	3867.37	3952.31
402.099	3974	3868.11	3868.11	3962.51
401.999	3958	3868.84	3868.84	3973.49
401.899	3893	3869.58	3869.58	3985.26
401.799	4096	3870.32	3870.32	3997.85
401.699	3984	3871.07	3871.05	4011.27
401.599	3982	3871.81	3871.79	4025.52
401.499	4021	3872.57	3872.53	4040.59
401.399	3984	3873.35	3873.26	4056.47
401.299	4113	3874.15	3874	4073.14
401.199	4070	3874.99	3874.74	4090.54
401.099	4104	3875.91	3875.47	4108.63
400.999	4029	3876.95	3876.21	4127.32
400.899	4167	3878.18	3876.95	4146.55
400.799	4169	3879.71	3877.68	4166.2
400.699	4216	3881.71	3878.42	4186.16
400.599	4183	3884.42	3879.16	4206.31
400.499	4185	3888.2	3879.9	4226.5
400.399	4274	3893.55	3880.64	4246.57
400.299	4355	3901.2	3881.39	4266.36
400.199	4396	3912.11	3882.16	4285.69
400.099	4323	3927.64	3882.95	4304.36
399.999	4352	3949.5	3883.8	4322.2
399.899	4343	3979.99	3884.76	4339.02
399.799	4504	4021.99	3885.92	4354.63
399.699	4584	4078.96	3887.44	4368.85
399.599	4621	4155.28	3889.61	4381.52
399.499	4841	4255.61	3892.87	4392.47
399.399	4945	4385.79	3897.98	4401.59
399.299	5139	4551.04	3906.15	4408.75
399.199	5241	4757.91	3919.19	4413.87
399.099	5555	5010.46	3939.73	4416.89
398.999	5911	5313.8	3971.58	4417.77
398.899	6393	5667.86	4019.98	4416.52
398.799	6901	6072.59	4091.87	4413.16
398.699	7321	6520.12	4196.82	4407.75
398.599	7923	7000.72	4345.19	4400.37
398.499	8568	7496.43	4549.15	4391.13
398.399	9369	7985.25	4821.3	4380.17
398.299	10164	8441.72	5172.95	4367.63
398.199	10957	8834.85	5611.82	4353.68
398.099	11897	9141.44	6139.57	4338.49
397.999	12685	9332.37	6744.34	4322.26
397.899	13325	9399.9	7401.77	4305.16
397.799	13808	9330.07	8072.26	4287.39
397.699	14331	9137.53	8702.63	4269.14
397.599	14579	8829.14	9231.29	4250.58
397.499	14470	8435.7	9596.43	4231.87
397.399	14094	7979.01	9754.84	4213.19
397.299	13374	7491.19	9686.27	4194.67
397.199	12892	6997.08	9399.81	4176.45
397.099	11787	6518.5	8931.6	4158.64
396.999	10734	6073.76	8336.03	4141.34
396.899	9754	5671.58	7675.55	4124.64
396.799	8677	5320.76	7008.82	4108.62
396.699	7671	5020.07	6381.12	4093.32
396.599	6791	4770.66	5822.69	4078.8
396.499	6123	4566.27	5349.09	4065.08
396.399	5664	4403.81	4964.43	4052.18
396.299	5119	4275.85	4663.78	4040.1
396.199	4705	4177.92	4436	4028.86
396.099	4600	4103.57	4268.75	4018.43
395.999	4323	4048.65	4149.54	4008.81
395.899	4242	4008.44	4066.99	3999.97
395.799	4200	3979.76	4011.6	3991.89
395.699	4102	3959.54	3975.46	3984.54
395.599	4004	3945.67	3952.48	3977.87
395.499	4093	3936.33	3938.34	3971.85
395.399	3973	3930.24	3929.97	3966.45
395.299	3964	3926.41	3925.27	3961.62
395.199	3997	3924.14	3922.86	3957.33
395.099	3878	3922.93	3921.8	3953.54
394.999	4017	3922.42	3921.54	3950.21
394.899	3931	3922.37	3921.74	3947.31
394.799	4041	3922.62	3922.19	3944.79
394.699	3880	3923.06	3922.78	3942.63
394.599	3957	3923.62	3923.44	3940.8
394.499	3962	3924.25	3924.14	3939.26
394.399	3881	3924.92	3924.86	3937.98
394.299	3919	3925.62	3925.59	3936.95
394.199	3889	3926.34	3926.32	3936.13
394.099	3919	3927.07	3927.05	3935.51
393.999	3987	3927.8	3927.79	3935.05
393.899	3923	3928.53	3928.53	3934.75
393.799	3980	3929.27	3929.26	3934.59
393.699	4033	3930	3930	3934.54
393.599	3933	3930.74	3930.74	3934.6
393.499	3900	3931.47	3931.47	3934.76
393.399	3953	3932.21	3932.21	3934.99
393.299	4046	3932.95	3932.95	3935.3
393.199	4139	3933.68	3933.68	3935.67
393.099	3992	3934.42	3934.42	3936.09
392.999	4001	3935.16	3935.16	3936.56
392.899	4043	3935.89	3935.89	3937.07
392.799	3970	3936.63	3936.63	3937.61
392.699	3911	3937.37	3937.37	3938.18
392.599	3916	3938.11	3938.11	3938.78
392.499	3964	3938.84	3938.84	3939.41
392.399	3828	3939.58	3939.58	3940.05
392.299	3881	3940.32	3940.32	3940.7
392.199	3946	3941.05	3941.05	3941.37
392.099	3930	3941.79	3941.79	3942.05
391.999	3952	3942.53	3942.53	3942.74
391.899	3925	3943.26	3943.26	3943.44
391.799	3944	3944	3944	3944.14
