# Supplementary material for: Microchannelled alkylated chitosan sponge to treat noncompressible hemorrhages and facilitate wound healing
Source: Nat Commun. 2021 Aug 5;12:4733. doi: 10.1038/s41467-021-24972-2 (PMC8342549; doi:10.1038/s41467-021-24972-2)
Supplement: Supplementary file 19 — Source Data [file 41467_2021_24972_MOESM19_ESM.zip › Source Data/Fig.2d.xlsx]

## Sheet: Sheet1
	CS sponge		C-N*H2 %		N*H-COCH3 %		C-N*H-C
	1		82.08		17.92		0
	2		85.92		14.08		0
	3		90.54		9.46		0
	Alkylated CS sponge		C-N*H2 %		N*H-COCH3 %		C-N*H-C
	1		39.46		11.11		49.43
	2		68.19		18.18		13.63
	3		64.24		15.22		20.54
