# Supplementary material for: Microchannelled alkylated chitosan sponge to treat noncompressible hemorrhages and facilitate wound healing
Source: Nat Commun. 2021 Aug 5;12:4733. doi: 10.1038/s41467-021-24972-2 (PMC8342549; doi:10.1038/s41467-021-24972-2)
Supplement: Supplementary file 19 — Source Data [file 41467_2021_24972_MOESM19_ESM.zip › Source Data/Fig.3b.xlsx]

## Sheet: Sheet1
Time (s)	MACS-1			MACS-2			MACS-3			ACS
0	0	0	0	0	0	0	0	0	0	0	0	0
3	0.881	0.827	0.825	1.18	1.13	1.08	1.46	1.3	1.52	0.431	0.298	0.32
6	0.901	0.819	0.842	1.17	1.105	1.016	1.428	1.354	1.524	0.614	0.557	0.563
9	0.875	0.834	0.821	1.21	1.187	1.118	1.419	1.342	1.509	0.642	0.599	0.606
12	0.905	0.83	0.836	1.19	1.126	1.105	1.397	1.361	1.548	0.631	0.608	0.621
15	0.911	0.821	0.818	1.202	1.165	1.068	1.406	1.387	1.515	0.638	0.62	0.627
