# Supplementary material for: Microchannelled alkylated chitosan sponge to treat noncompressible hemorrhages and facilitate wound healing
Source: Nat Commun. 2021 Aug 5;12:4733. doi: 10.1038/s41467-021-24972-2 (PMC8342549; doi:10.1038/s41467-021-24972-2)
Supplement: Supplementary file 19 — Source Data [file 41467_2021_24972_MOESM19_ESM.zip › Source Data/Fig.3d.xlsx]

## Sheet: Sheet1
MACS-1	MACS-2	MACS-3	ACS
0.911	1.202	1.406	0.638
0.821	1.165	1.387	0.62
0.818	1.068	1.515	0.627
		One-way ANOVA
Tukey's multiple comparisons test	Mean Diff.	95.00% CI of diff.	Significant?	Summary	Adjusted P Value
MACS-1 vs. MACS-2	-0.295	-0.4408 to -0.1492	Yes	***	0.0009
MACS-1 vs. MACS-3	-0.586	-0.7318 to -0.4402	Yes	****	<0.0001
MACS-1 vs. ACS	0.2217	0.07588 to 0.3675	Yes	**	0.0054
MACS-2 vs. MACS-3	-0.291	-0.4368 to -0.1452	Yes	***	0.001
MACS-2 vs. ACS	0.5167	0.3709 to 0.6625	Yes	****	<0.0001
MACS-3 vs. ACS	0.8077	0.6619 to 0.9535	Yes	****	<0.0001
