# Supplementary material for: Microchannelled alkylated chitosan sponge to treat noncompressible hemorrhages and facilitate wound healing
Source: Nat Commun. 2021 Aug 5;12:4733. doi: 10.1038/s41467-021-24972-2 (PMC8342549; doi:10.1038/s41467-021-24972-2)
Supplement: Supplementary file 19 — Source Data [file 41467_2021_24972_MOESM19_ESM.zip › Source Data/Fig.3e.xlsx]

## Sheet: Sheet1
MACS-1	MACS-2	MACS-3	ACS
0.886	1.102	1.331	0.077
0.795	1.098	1.4	0.078
0.884	1.21	1.509	0.053
		One-way ANOVA
Tukey's multiple comparisons test	Mean Diff.	95.00% CI of diff.	Significant?	Summary	Adjusted P Value
MACS-1 vs. MACS-2	-0.2817	-0.4417 to -0.1216	Yes	**	0.0022
MACS-1 vs. MACS-3	-0.5583	-0.7184 to -0.3983	Yes	****	<0.0001
MACS-1 vs. ACS	0.7857	0.6256 to 0.9457	Yes	****	<0.0001
MACS-2 vs. MACS-3	-0.2767	-0.4367 to -0.1166	Yes	**	0.0025
MACS-2 vs. ACS	1.067	0.9073 to 1.227	Yes	****	<0.0001
MACS-3 vs. ACS	1.344	1.184 to 1.504	Yes	****	<0.0001
