# Supplementary material for: Microchannelled alkylated chitosan sponge to treat noncompressible hemorrhages and facilitate wound healing
Source: Nat Commun. 2021 Aug 5;12:4733. doi: 10.1038/s41467-021-24972-2 (PMC8342549; doi:10.1038/s41467-021-24972-2)
Supplement: Supplementary file 19 — Source Data [file 41467_2021_24972_MOESM19_ESM.zip › Source Data/Fig.3f.xlsx]

## Sheet: Sheet1
MACS-1	MACS-2	MACS-3	ACS
0.293667	0.393333	0.486667	0.143667
0.275667	0.376667	0.433333	0.0993333
0.275	0.36	0.506667	0.106667
		One-way ANOVA
Tukey's multiple comparisons test	Mean Diff.	95.00% CI of diff.	Significant?	Summary	Adjusted P Value
MACS-1 vs. MACS-2	-0.09522	-0.1592 to -0.03129	Yes	**	0.0061
MACS-1 vs. MACS-3	-0.1941	-0.2580 to -0.1302	Yes	****	<0.0001
MACS-1 vs. ACS	0.1649	0.1010 to 0.2288	Yes	***	0.0002
MACS-2 vs. MACS-3	-0.09889	-0.1628 to -0.03495	Yes	**	0.0049
MACS-2 vs. ACS	0.2601	0.1962 to 0.3240	Yes	****	<0.0001
MACS-3 vs. ACS	0.359	0.2951 to 0.4229	Yes	****	<0.0001
