# Supplementary material for: Microchannelled alkylated chitosan sponge to treat noncompressible hemorrhages and facilitate wound healing
Source: Nat Commun. 2021 Aug 5;12:4733. doi: 10.1038/s41467-021-24972-2 (PMC8342549; doi:10.1038/s41467-021-24972-2)
Supplement: Supplementary file 19 — Source Data [file 41467_2021_24972_MOESM19_ESM.zip › Source Data/Fig.3g.xlsx]

## Sheet: Sheet1
MACS-1	MACS-2	MACS-3	ACS
0.290667	0.346667	0.445333	0.02
0.261333	0.383333	0.468667	0.0266667
0.300333	0.4	0.503	0.0153333
		One-way ANOVA
Tukey's multiple comparisons test	Mean Diff.	95.00% CI of diff.	Significant?	Summary	Adjusted P Value
MACS-1 vs. MACS-2	-0.09256	-0.1515 to -0.03364	Yes	**	0.0045
MACS-1 vs. MACS-3	-0.1882	-0.2471 to -0.1293	Yes	****	<0.0001
MACS-1 vs. ACS	0.2634	0.2045 to 0.3224	Yes	****	<0.0001
MACS-2 vs. MACS-3	-0.09567	-0.1546 to -0.03675	Yes	**	0.0036
MACS-2 vs. ACS	0.356	0.2971 to 0.4149	Yes	****	<0.0001
MACS-3 vs. ACS	0.4517	0.3928 to 0.5106	Yes	****	<0.0001
