# Supplementary material for: Microchannelled alkylated chitosan sponge to treat noncompressible hemorrhages and facilitate wound healing
Source: Nat Commun. 2021 Aug 5;12:4733. doi: 10.1038/s41467-021-24972-2 (PMC8342549; doi:10.1038/s41467-021-24972-2)
Supplement: Supplementary file 19 — Source Data [file 41467_2021_24972_MOESM19_ESM.zip › Source Data/Fig.3k.xlsx]

## Sheet: Sheet1
MACS-1	MACS-2	MACS-3	ACS
0.0029	0.0065	0.0078	0.0005
0.0026	0.0059	0.0081	0.00046
0.0028	0.0062	0.008	0.0005
		One-way ANOVA
Tukey's multiple comparisons test	Mean Diff.	95.00% CI of diff.	Significant?	Summary	Adjusted P Value
MACS-1 vs. MACS-2	-0.003433	-0.003918 to -0.002949	Yes	****	<0.0001
MACS-1 vs. MACS-3	-0.0052	-0.005684 to -0.004716	Yes	****	<0.0001
MACS-1 vs. ACS	0.00228	0.001796 to 0.002764	Yes	****	<0.0001
MACS-2 vs. MACS-3	-0.001767	-0.002251 to -0.001282	Yes	****	<0.0001
MACS-2 vs. ACS	0.005713	0.005229 to 0.006198	Yes	****	<0.0001
MACS-3 vs. ACS	0.00748	0.006996 to 0.007964	Yes	****	<0.0001
