# Supplementary material for: Microchannelled alkylated chitosan sponge to treat noncompressible hemorrhages and facilitate wound healing
Source: Nat Commun. 2021 Aug 5;12:4733. doi: 10.1038/s41467-021-24972-2 (PMC8342549; doi:10.1038/s41467-021-24972-2)
Supplement: Supplementary file 19 — Source Data [file 41467_2021_24972_MOESM19_ESM.zip › Source Data/Fig.4c.xlsx]

## Sheet: Sheet1
ACS	MACS-1	MACS-2	MACS-3
100	100	99	99
97	100	100	100
98	100	100	100
		One-way ANOVA
Tukey's multiple comparisons test	Mean Diff.	95.00% CI of diff.	Significant?	Summary	Adjusted P Value
ACS vs. MACS-1	-1.667	-3.931 to 0.5977	No	ns	0.1638
ACS vs. MACS-2	-1.333	-3.598 to 0.9311	No	ns	0.3055
ACS vs. MACS-3	-1.333	-3.598 to 0.9311	No	ns	0.3055
MACS-1 vs. MACS-2	0.3333	-1.931 to 2.598	No	ns	0.9633
MACS-1 vs. MACS-3	0.3333	-1.931 to 2.598	No	ns	0.9633
MACS-2 vs. MACS-3	0	-2.264 to 2.264	No	ns	>0.9999
