# Supplementary material for: Microchannelled alkylated chitosan sponge to treat noncompressible hemorrhages and facilitate wound healing
Source: Nat Commun. 2021 Aug 5;12:4733. doi: 10.1038/s41467-021-24972-2 (PMC8342549; doi:10.1038/s41467-021-24972-2)
Supplement: Supplementary file 19 — Source Data [file 41467_2021_24972_MOESM19_ESM.zip › Source Data/Fig.4d.xlsx]

## Sheet: Sheet1
ACS	MACS-1	MACS-2	MACS-3
0	100	99	99
0	100	100	100
0	100	100	100
		One-way ANOVA
Tukey's multiple comparisons test	Mean Diff.	95.00% CI of diff.	Significant?	Summary	Adjusted P Value
ACS vs. MACS-1	-100	-101.1 to -98.93	Yes	****	<0.0001
ACS vs. MACS-2	-99.67	-100.7 to -98.60	Yes	****	<0.0001
ACS vs. MACS-3	-99.67	-100.7 to -98.60	Yes	****	<0.0001
MACS-1 vs. MACS-2	0.3333	-0.7341 to 1.401	No	ns	0.7538
MACS-1 vs. MACS-3	0.3333	-0.7341 to 1.401	No	ns	0.7538
MACS-2 vs. MACS-3	0	-1.067 to 1.067	No	ns	>0.9999
