# Supplementary material for: Microchannelled alkylated chitosan sponge to treat noncompressible hemorrhages and facilitate wound healing
Source: Nat Commun. 2021 Aug 5;12:4733. doi: 10.1038/s41467-021-24972-2 (PMC8342549; doi:10.1038/s41467-021-24972-2)
Supplement: Supplementary file 19 — Source Data [file 41467_2021_24972_MOESM19_ESM.zip › Source Data/Fig.4e.xlsx]

## Sheet: Sheet1
ACS	MACS-1	MACS-2	MACS-3
40	3	2	2
45	4	2	1
38	3	2.2	2
		One-way ANOVA
Tukey's multiple comparisons test	Mean Diff.	95.00% CI of diff.	Significant?	Summary	Adjusted P Value
ACS vs. MACS-1	37.67	32.83 to 42.50	Yes	****	<0.0001
ACS vs. MACS-2	38.93	34.10 to 43.77	Yes	****	<0.0001
ACS vs. MACS-3	39.33	34.50 to 44.17	Yes	****	<0.0001
MACS-1 vs. MACS-2	1.267	-3.569 to 6.102	No	ns	0.8349
MACS-1 vs. MACS-3	1.667	-3.169 to 6.502	No	ns	0.6974
MACS-2 vs. MACS-3	0.4	-4.435 to 5.235	No	ns	0.9930
