# Supplementary material for: Microchannelled alkylated chitosan sponge to treat noncompressible hemorrhages and facilitate wound healing
Source: Nat Commun. 2021 Aug 5;12:4733. doi: 10.1038/s41467-021-24972-2 (PMC8342549; doi:10.1038/s41467-021-24972-2)
Supplement: Supplementary file 19 — Source Data [file 41467_2021_24972_MOESM19_ESM.zip › Source Data/Fig.4f.xlsx]

## Sheet: Sheet1
ACS	MACS-1	MACS-2	MACS-3
	5	2	2.2
	3	3	2
	4	2.5	2
		One-way ANOVA
Tukey's multiple comparisons test	Mean Diff.	95.00% CI of diff.	Significant?	Summary	Adjusted P Value
MACS-1 vs. MACS-2	1.5	-0.1257 to 3.126	No	ns	0.0672
MACS-1 vs. MACS-3	1.933	0.3076 to 3.559	Yes	*	0.0250
MACS-2 vs. MACS-3	0.4333	-1.192 to 2.059	No	ns	0.7066
