# Supplementary material for: Microchannelled alkylated chitosan sponge to treat noncompressible hemorrhages and facilitate wound healing
Source: Nat Commun. 2021 Aug 5;12:4733. doi: 10.1038/s41467-021-24972-2 (PMC8342549; doi:10.1038/s41467-021-24972-2)
Supplement: Supplementary file 19 — Source Data [file 41467_2021_24972_MOESM19_ESM.zip › Source Data/Fig.5b.xlsx]

## Sheet: Sheet1
GS	Gauze	CELOXTM	CELOXTM-G	ACS	MCS-2	MACS-1	MACS-2	MACS-3
8.42	7.6	28.51	22.77	15.32	22.32	36.04	38.8	46.74
9.63	8.54	26.32	27.97	16.18	20.48	31.62	40.5	51.61
11.29	5.26	23.84	25.21	19.14	18.36	30.83	43.7	47.2
		One-way ANOVA
Tukey's multiple comparisons test	Mean Diff.	95.00% CI of diff.	Significant?	Summary	Adjusted P Value
GS vs. Gauze	2.647	-3.849 to 9.143	No	ns	0.8729
GS vs. CELOXTM	-16.44	-22.94 to -9.947	Yes	****	<0.0001
GS vs. CELOXTM-G	-15.54	-22.03 to -9.041	Yes	****	<0.0001
GS vs. ACS	-7.1	-13.60 to -0.6039	Yes	*	0.0262
GS vs. MCS-2	-10.61	-17.10 to -4.111	Yes	***	0.0005
GS vs. MACS-1	-23.05	-29.55 to -16.55	Yes	****	<0.0001
GS vs. MACS-2	-31.22	-37.72 to -24.72	Yes	****	<0.0001
GS vs. MACS-3	-38.74	-45.23 to -32.24	Yes	****	<0.0001
Gauze vs. CELOXTM	-19.09	-25.59 to -12.59	Yes	****	<0.0001
Gauze vs. CELOXTM-G	-18.18	-24.68 to -11.69	Yes	****	<0.0001
Gauze vs. ACS	-9.747	-16.24 to -3.251	Yes	**	0.0014
Gauze vs. MCS-2	-13.25	-19.75 to -6.757	Yes	****	<0.0001
Gauze vs. MACS-1	-25.7	-32.19 to -19.20	Yes	****	<0.0001
Gauze vs. MACS-2	-33.87	-40.36 to -27.37	Yes	****	<0.0001
Gauze vs. MACS-3	-41.38	-47.88 to -34.89	Yes	****	<0.0001
CELOXTM vs. CELOXTM-G	0.9067	-5.589 to 7.403	No	ns	0.9999
CELOXTM vs. ACS	9.343	2.847 to 15.84	Yes	**	0.0022
CELOXTM vs. MCS-2	5.837	-0.6594 to 12.33	No	ns	0.0984
CELOXTM vs. MACS-1	-6.607	-13.10 to -0.1106	Yes	*	0.0445
CELOXTM vs. MACS-2	-14.78	-21.27 to -8.281	Yes	****	<0.0001
CELOXTM vs. MACS-3	-22.29	-28.79 to -15.80	Yes	****	<0.0001
CELOXTM-G vs. ACS	8.437	1.941 to 14.93	Yes	**	0.0059
CELOXTM-G vs. MCS-2	4.93	-1.566 to 11.43	No	ns	0.2296
CELOXTM-G vs. MACS-1	-7.513	-14.01 to -1.017	Yes	*	0.0166
CELOXTM-G vs. MACS-2	-15.68	-22.18 to -9.187	Yes	****	<0.0001
CELOXTM-G vs. MACS-3	-23.2	-29.70 to -16.70	Yes	****	<0.0001
ACS vs. MCS-2	-3.507	-10.00 to 2.989	No	ns	0.6273
ACS vs. MACS-1	-15.95	-22.45 to -9.454	Yes	****	<0.0001
ACS vs. MACS-2	-24.12	-30.62 to -17.62	Yes	****	<0.0001
ACS vs. MACS-3	-31.64	-38.13 to -25.14	Yes	****	<0.0001
MCS-2 vs. MACS-1	-12.44	-18.94 to -5.947	Yes	****	<0.0001
MCS-2 vs. MACS-2	-20.61	-27.11 to -14.12	Yes	****	<0.0001
MCS-2 vs. MACS-3	-28.13	-34.63 to -21.63	Yes	****	<0.0001
MACS-1 vs. MACS-2	-8.17	-14.67 to -1.674	Yes	**	0.008
MACS-1 vs. MACS-3	-15.69	-22.18 to -9.191	Yes	****	<0.0001
MACS-2 vs. MACS-3	-7.517	-14.01 to -1.021	Yes	*	0.0166
