# Supplementary material for: Microchannelled alkylated chitosan sponge to treat noncompressible hemorrhages and facilitate wound healing
Source: Nat Commun. 2021 Aug 5;12:4733. doi: 10.1038/s41467-021-24972-2 (PMC8342549; doi:10.1038/s41467-021-24972-2)
Supplement: Supplementary file 19 — Source Data [file 41467_2021_24972_MOESM19_ESM.zip › Source Data/Fig.5c.xlsx]

## Sheet: Sheet1
Gauze	GS	CELOXTM	CELOXTM-G	ACS	MCS-2	MACS-1	MACS-2	MACS-3
13.31	12.89	29.87	25.78	19.56	23.16	40.14	47.65	52.5
9.86	14.54	33.13	32.15	16.38	21.36	34.75	42.25	46.42
12.57	15.63	27.54	28.71	20.11	17.82	39.12	44.31	50.58
		One-way ANOVA
Tukey's multiple comparisons test	Mean Diff.	95.00% CI of diff.	Significant?	Summary	Adjusted P Value
Gauze vs. GS	-2.44	-9.825 to 4.945	No	ns	0.9558
Gauze vs. CELOXTM	-18.27	-25.65 to -10.88	Yes	****	<0.0001
Gauze vs. CELOXTM-G	-16.97	-24.35 to -9.582	Yes	****	<0.0001
Gauze vs. ACS	-6.77	-14.16 to 0.6151	No	ns	0.0874
Gauze vs. MCS-2	-8.867	-16.25 to -1.482	Yes	*	0.0121
Gauze vs. MACS-1	-26.09	-33.48 to -18.70	Yes	****	<0.0001
Gauze vs. MACS-2	-32.82	-40.21 to -25.44	Yes	****	<0.0001
Gauze vs. MACS-3	-37.92	-45.31 to -30.53	Yes	****	<0.0001
GS vs. CELOXTM	-15.83	-23.21 to -8.442	Yes	****	<0.0001
GS vs. CELOXTM-G	-14.53	-21.91 to -7.142	Yes	****	<0.0001
GS vs. ACS	-4.33	-11.72 to 3.055	No	ns	0.5292
GS vs. MCS-2	-6.427	-13.81 to 0.9584	No	ns	0.1179
GS vs. MACS-1	-23.65	-31.04 to -16.26	Yes	****	<0.0001
GS vs. MACS-2	-30.38	-37.77 to -23.00	Yes	****	<0.0001
GS vs. MACS-3	-35.48	-42.87 to -28.09	Yes	****	<0.0001
CELOXTM vs. CELOXTM-G	1.3	-6.085 to 8.685	No	ns	0.9992
CELOXTM vs. ACS	11.5	4.112 to 18.88	Yes	***	0.0009
CELOXTM vs. MCS-2	9.4	2.015 to 16.79	Yes	**	0.0072
CELOXTM vs. MACS-1	-7.823	-15.21 to -0.4382	Yes	*	0.0331
CELOXTM vs. MACS-2	-14.56	-21.94 to -7.172	Yes	****	<0.0001
CELOXTM vs. MACS-3	-19.65	-27.04 to -12.27	Yes	****	<0.0001
CELOXTM-G vs. ACS	10.2	2.812 to 17.58	Yes	**	0.0033
CELOXTM-G vs. MCS-2	8.1	0.7149 to 15.49	Yes	*	0.0255
CELOXTM-G vs. MACS-1	-9.123	-16.51 to -1.738	Yes	**	0.0094
CELOXTM-G vs. MACS-2	-15.86	-23.24 to -8.472	Yes	****	<0.0001
CELOXTM-G vs. MACS-3	-20.95	-28.34 to -13.57	Yes	****	<0.0001
ACS vs. MCS-2	-2.097	-9.482 to 5.288	No	ns	0.9816
ACS vs. MACS-1	-19.32	-26.71 to -11.93	Yes	****	<0.0001
ACS vs. MACS-2	-26.05	-33.44 to -18.67	Yes	****	<0.0001
ACS vs. MACS-3	-31.15	-38.54 to -23.76	Yes	****	<0.0001
MCS-2 vs. MACS-1	-17.22	-24.61 to -9.838	Yes	****	<0.0001
MCS-2 vs. MACS-2	-23.96	-31.34 to -16.57	Yes	****	<0.0001
MCS-2 vs. MACS-3	-29.05	-36.44 to -21.67	Yes	****	<0.0001
MACS-1 vs. MACS-2	-6.733	-14.12 to 0.6518	No	ns	0.0903
MACS-1 vs. MACS-3	-11.83	-19.22 to -4.445	Yes	***	0.0007
MACS-2 vs. MACS-3	-5.097	-12.48 to 2.288	No	ns	0.3314
