# Supplementary material for: Microchannelled alkylated chitosan sponge to treat noncompressible hemorrhages and facilitate wound healing
Source: Nat Commun. 2021 Aug 5;12:4733. doi: 10.1038/s41467-021-24972-2 (PMC8342549; doi:10.1038/s41467-021-24972-2)
Supplement: Supplementary file 19 — Source Data [file 41467_2021_24972_MOESM19_ESM.zip › Source Data/Fig.6c.xlsx]

## Sheet: Sheet1
Blank	Gauze	GS	CELOXTM	CELOXTM-G	ACS	MCS-2	MACS-2
2.2	1.66	1.55	1.15	1.6	1.5	1.25	0.58
1.96	1.5	1.48	1.22	1.12	1.68	1.3	0.45
2.06	1.78	1.35	1.34	1.3	1.7	1.16	0.42
		One-way ANOVA
Tukey's multiple comparisons test	Mean Diff.	95.00% CI of diff.	Significant?	Summary	Adjusted P Value
Blank vs. Gauze	0.4267	0.05674 to 0.7966	Yes	*	0.0181
Blank vs. GS	0.6133	0.2434 to 0.9833	Yes	***	0.0006
Blank vs. CELOXTM	0.8367	0.4667 to 1.207	Yes	****	<0.0001
Blank vs. CELOXTM-G	0.7333	0.3634 to 1.103	Yes	****	<0.0001
Blank vs. ACS	0.4467	0.07674 to 0.8166	Yes	*	0.0126
Blank vs. MCS-2	0.8367	0.4667 to 1.207	Yes	****	<0.0001
Blank vs. MACS-2	1.59	1.220 to 1.960	Yes	****	<0.0001
Gauze vs. GS	0.1867	-0.1833 to 0.5566	No	ns	0.6601
Gauze vs. CELOXTM	0.41	0.04007 to 0.7799	Yes	*	0.0245
Gauze vs. CELOXTM-G	0.3067	-0.06326 to 0.6766	No	ns	0.1447
Gauze vs. ACS	0.02	-0.3499 to 0.3899	No	ns	>0.9999
Gauze vs. MCS-2	0.41	0.04007 to 0.7799	Yes	*	0.0245
Gauze vs. MACS-2	1.163	0.7934 to 1.533	Yes	****	<0.0001
GS vs. CELOXTM	0.2233	-0.1466 to 0.5933	No	ns	0.4595
GS vs. CELOXTM-G	0.12	-0.2499 to 0.4899	No	ns	0.942
GS vs. ACS	-0.1667	-0.5366 to 0.2033	No	ns	0.7659
GS vs. MCS-2	0.2233	-0.1466 to 0.5933	No	ns	0.4595
GS vs. MACS-2	0.9767	0.6067 to 1.347	Yes	****	<0.0001
CELOXTM vs. CELOXTM-G	-0.1033	-0.4733 to 0.2666	No	ns	0.973
CELOXTM vs. ACS	-0.39	-0.7599 to -0.02007	Yes	*	0.0351
CELOXTM vs. MCS-2	0	-0.3699 to 0.3699	No	ns	>0.9999
CELOXTM vs. MACS-2	0.7533	0.3834 to 1.123	Yes	****	<0.0001
CELOXTM-G vs. ACS	-0.2867	-0.6566 to 0.08326	No	ns	0.1972
CELOXTM-G vs. MCS-2	0.1033	-0.2666 to 0.4733	No	ns	0.973
CELOXTM-G vs. MACS-2	0.8567	0.4867 to 1.227	Yes	****	<0.0001
ACS vs. MCS-2	0.39	0.02007 to 0.7599	Yes	*	0.0351
ACS vs. MACS-2	1.143	0.7734 to 1.513	Yes	****	<0.0001
MCS-2 vs. MACS-2	0.7533	0.3834 to 1.123	Yes	****	<0.0001
