# Supplementary material for: Microchannelled alkylated chitosan sponge to treat noncompressible hemorrhages and facilitate wound healing
Source: Nat Commun. 2021 Aug 5;12:4733. doi: 10.1038/s41467-021-24972-2 (PMC8342549; doi:10.1038/s41467-021-24972-2)
Supplement: Supplementary file 19 — Source Data [file 41467_2021_24972_MOESM19_ESM.zip › Source Data/Fig.6d.xlsx]

## Sheet: Sheet1
Blank	Gauze	GS	CELOXTM	CELOXTM-G	ACS	MCS-2	MACS-2
125	92	105	60	78	90	52	15
118	105	94	50	62	70	35	13
110	88	88	55	58	82	40	10
		One-way ANOVA
Tukey's multiple comparisons test	Mean Diff.	95.00% CI of diff.	Significant?	Summary	Adjusted P Value
Blank vs. Gauze	22.67	-0.3566 to 45.69	No	ns	0.0553
Blank vs. GS	22	-1.023 to 45.02	No	ns	0.0665
Blank vs. CELOXTM	62.67	39.64 to 85.69	Yes	****	<0.0001
Blank vs. CELOXTM-G	51.67	28.64 to 74.69	Yes	****	<0.0001
Blank vs. ACS	37	13.98 to 60.02	Yes	***	0.0009
Blank vs. MCS-2	75.33	52.31 to 98.36	Yes	****	<0.0001
Blank vs. MACS-2	105	81.98 to 128.0	Yes	****	<0.0001
Gauze vs. GS	-0.6667	-23.69 to 22.36	No	ns	>0.9999
Gauze vs. CELOXTM	40	16.98 to 63.02	Yes	***	0.0004
Gauze vs. CELOXTM-G	29	5.977 to 52.02	Yes	**	0.0089
Gauze vs. ACS	14.33	-8.690 to 37.36	No	ns	0.4238
Gauze vs. MCS-2	52.67	29.64 to 75.69	Yes	****	<0.0001
Gauze vs. MACS-2	82.33	59.31 to 105.4	Yes	****	<0.0001
GS vs. CELOXTM	40.67	17.64 to 63.69	Yes	***	0.0003
GS vs. CELOXTM-G	29.67	6.643 to 52.69	Yes	**	0.0073
GS vs. ACS	15	-8.023 to 38.02	No	ns	0.3719
GS vs. MCS-2	53.33	30.31 to 76.36	Yes	****	<0.0001
GS vs. MACS-2	83	59.98 to 106.0	Yes	****	<0.0001
CELOXTM vs. CELOXTM-G	-11	-34.02 to 12.02	No	ns	0.7138
CELOXTM vs. ACS	-25.67	-48.69 to -2.643	Yes	*	0.0235
CELOXTM vs. MCS-2	12.67	-10.36 to 35.69	No	ns	0.5665
CELOXTM vs. MACS-2	42.33	19.31 to 65.36	Yes	***	0.0002
CELOXTM-G vs. ACS	-14.67	-37.69 to 8.357	No	ns	0.3974
CELOXTM-G vs. MCS-2	23.67	0.6434 to 46.69	Yes	*	0.0417
CELOXTM-G vs. MACS-2	53.33	30.31 to 76.36	Yes	****	<0.0001
ACS vs. MCS-2	38.33	15.31 to 61.36	Yes	***	0.0006
ACS vs. MACS-2	68	44.98 to 91.02	Yes	****	<0.0001
MCS-2 vs. MACS-2	29.67	6.643 to 52.69	Yes	**	0.0073
