# Supplementary material for: Microchannelled alkylated chitosan sponge to treat noncompressible hemorrhages and facilitate wound healing
Source: Nat Commun. 2021 Aug 5;12:4733. doi: 10.1038/s41467-021-24972-2 (PMC8342549; doi:10.1038/s41467-021-24972-2)
Supplement: Supplementary file 19 — Source Data [file 41467_2021_24972_MOESM19_ESM.zip › Source Data/Fig.7c.xlsx]

## Sheet: Sheet1
Blank	CELOXTM	MACS-2
	10	2
	8	1.5
	9	2.5
		One-way ANOVA
Tukey's multiple comparisons test	Mean Diff.	95.00% CI of diff.	Significant?	Summary	Adjusted P Value		（The value of blank group was setted as 10min）
Blank vs. CELOXTM	1	-0.6171 to 2.617	No	ns	0.2195
Blank vs. MACS-2	8	6.383 to 9.617	Yes	****	<0.0001
CELOXTM vs. MACS-2	7	5.383 to 8.617	Yes	****	<0.0001
