# Supplementary material for: Microchannelled alkylated chitosan sponge to treat noncompressible hemorrhages and facilitate wound healing
Source: Nat Commun. 2021 Aug 5;12:4733. doi: 10.1038/s41467-021-24972-2 (PMC8342549; doi:10.1038/s41467-021-24972-2)
Supplement: Supplementary file 19 — Source Data [file 41467_2021_24972_MOESM19_ESM.zip › Source Data/Fig.7d.xlsx]

## Sheet: Sheet1
CELOXTM	Blank	MACS-2
151	169	13
138	138	22
142	152	18
		One-way ANOVA
Tukey's multiple comparisons test	Mean Diff.	95.00% CI of diff.	Significant?	Summary	Adjusted P Value
CELOXTM vs. Blank	-9.333	-34.62 to 15.95	No	ns	0.5309
CELOXTM vs. MACS-2	126	100.7 to 151.3	Yes	****	<0.0001
Blank vs. MACS-2	135.3	110.0 to 160.6	Yes	****	<0.0001
