# Supplementary material for: Microchannelled alkylated chitosan sponge to treat noncompressible hemorrhages and facilitate wound healing
Source: Nat Commun. 2021 Aug 5;12:4733. doi: 10.1038/s41467-021-24972-2 (PMC8342549; doi:10.1038/s41467-021-24972-2)
Supplement: Supplementary file 19 — Source Data [file 41467_2021_24972_MOESM19_ESM.zip › Source Data/Fig.8c.xlsx]

## Sheet: Sheet1
Gauze	GS	CELOXTM-G	CELOXTM	ACS	MCS-2	MACS-2
1.02	0.78	0.33	0.14	0.53	0.28	0.19
0.91	0.89	0.39	0.22	0.64	0.22	0.14
0.94	0.97	0.22	0.17	0.44	0.17	0.17
		One-way ANOVA
Tukey's multiple comparisons test	Mean Diff.	95.00% CI of diff.	Significant?	Summary	Adjusted P Value
Gauze vs. GS	0.07667	-0.1208 to 0.2741	No	ns	0.8293
Gauze vs. CELOXTM-G	0.6433	0.4459 to 0.8408	Yes	****	<0.0001
Gauze vs. CELOXTM	0.78	0.5826 to 0.9774	Yes	****	<0.0001
Gauze vs. ACS	0.42	0.2226 to 0.6174	Yes	****	<0.0001
Gauze vs. MCS-2	0.7333	0.5359 to 0.9308	Yes	****	<0.0001
Gauze vs. MACS-2	0.79	0.5926 to 0.9874	Yes	****	<0.0001
GS vs. CELOXTM-G	0.5667	0.3692 to 0.7641	Yes	****	<0.0001
GS vs. CELOXTM	0.7033	0.5059 to 0.9008	Yes	****	<0.0001
GS vs. ACS	0.3433	0.1459 to 0.5408	Yes	***	0.0006
GS vs. MCS-2	0.6567	0.4592 to 0.8541	Yes	****	<0.0001
GS vs. MACS-2	0.7133	0.5159 to 0.9108	Yes	****	<0.0001
CELOXTM-G vs. CELOXTM	0.1367	-0.06076 to 0.3341	No	ns	0.2817
CELOXTM-G vs. ACS	-0.2233	-0.4208 to -0.02591	Yes	*	0.0223
CELOXTM-G vs. MCS-2	0.09	-0.1074 to 0.2874	No	ns	0.7093
CELOXTM-G vs. MACS-2	0.1467	-0.05076 to 0.3441	No	ns	0.218
CELOXTM vs. ACS	-0.36	-0.5574 to -0.1626	Yes	***	0.0003
CELOXTM vs. MCS-2	-0.04667	-0.2441 to 0.1508	No	ns	0.9803
CELOXTM vs. MACS-2	0.01	-0.1874 to 0.2074	No	ns	>0.9999
ACS vs. MCS-2	0.3133	0.1159 to 0.5108	Yes	**	0.0014
ACS vs. MACS-2	0.37	0.1726 to 0.5674	Yes	***	0.0003
MCS-2 vs. MACS-2	0.05667	-0.1408 to 0.2541	No	ns	0.9504
