# Supplementary material for: Microchannelled alkylated chitosan sponge to treat noncompressible hemorrhages and facilitate wound healing
Source: Nat Commun. 2021 Aug 5;12:4733. doi: 10.1038/s41467-021-24972-2 (PMC8342549; doi:10.1038/s41467-021-24972-2)
Supplement: Supplementary file 19 — Source Data [file 41467_2021_24972_MOESM19_ESM.zip › Source Data/Fig.8d.xlsx]

## Sheet: Sheet1
GS	Gauze	CELOXTM-G	CELOXTM	ACS	MCS-2	MACS-2
0.89	0.84	0.38	0.28	0.31	0.51	0
1.04	1.12	0.59	0.19	0.41	0.43	0
0.81	0.92	0.33	0.16	0.53	0.48	0
		One-way ANOVA
Tukey's multiple comparisons test	Mean Diff.	95.00% CI of diff.	Significant?	Summary	Adjusted P Value
GS vs. Gauze	-0.04667	-0.3277 to 0.2344	No	ns	0.9969
GS vs. CELOXTM-G	0.48	0.1990 to 0.7610	Yes	***	0.0007
GS vs. CELOXTM	0.7033	0.4223 to 0.9844	Yes	****	<0.0001
GS vs. ACS	0.4967	0.2156 to 0.7777	Yes	***	0.0005
GS vs. MCS-2	0.44	0.1590 to 0.7210	Yes	**	0.0015
GS vs. MACS-2	0.9133	0.6323 to 1.194	Yes	****	<0.0001
Gauze vs. CELOXTM-G	0.5267	0.2456 to 0.8077	Yes	***	0.0003
Gauze vs. CELOXTM	0.75	0.4690 to 1.031	Yes	****	<0.0001
Gauze vs. ACS	0.5433	0.2623 to 0.8244	Yes	***	0.0002
Gauze vs. MCS-2	0.4867	0.2056 to 0.7677	Yes	***	0.0006
Gauze vs. MACS-2	0.96	0.6790 to 1.241	Yes	****	<0.0001
CELOXTM-G vs. CELOXTM	0.2233	-0.05771 to 0.5044	No	ns	0.1653
CELOXTM-G vs. ACS	0.01667	-0.2644 to 0.2977	No	ns	>0.9999
CELOXTM-G vs. MCS-2	-0.04	-0.3210 to 0.2410	No	ns	0.9987
CELOXTM-G vs. MACS-2	0.4333	0.1523 to 0.7144	Yes	**	0.0018
CELOXTM vs. ACS	-0.2067	-0.4877 to 0.07438	No	ns	0.2267
CELOXTM vs. MCS-2	-0.2633	-0.5444 to 0.01771	No	ns	0.0731
CELOXTM vs. MACS-2	0.21	-0.07105 to 0.4910	No	ns	0.2132
ACS vs. MCS-2	-0.05667	-0.3377 to 0.2244	No	ns	0.9912
ACS vs. MACS-2	0.4167	0.1356 to 0.6977	Yes	**	0.0025
MCS-2 vs. MACS-2	0.4733	0.1923 to 0.7544	Yes	***	0.0008
