# Supplementary material for: Microchannelled alkylated chitosan sponge to treat noncompressible hemorrhages and facilitate wound healing
Source: Nat Commun. 2021 Aug 5;12:4733. doi: 10.1038/s41467-021-24972-2 (PMC8342549; doi:10.1038/s41467-021-24972-2)
Supplement: Supplementary file 19 — Source Data [file 41467_2021_24972_MOESM19_ESM.zip › Source Data/Fig.9b.xlsx]

## Sheet: Sheet1
MACS-2	ACS	Native liver						One-way ANOVA
1068	74	1330				Tukey's multiple comparisons test	Mean Diff.	95.00% CI of diff.	Significant?	Summary	Adjusted P Value
428	83	1250				MACS-2 vs. ACS	649.4	404.1 to 894.7	Yes	****	<0.0001
749	106	676				MACS-2 vs. Native liver	-332	-577.3 to -86.70	Yes	**	0.0067
1053	85	1500				ACS vs. Native liver	-981.4	-1227 to -736.1	Yes	****	<0.0001
952	154	1200
639	478	948
1044	414	1175
815	159	1401
902	252	1158
