# Supplementary material for: Microchannelled alkylated chitosan sponge to treat noncompressible hemorrhages and facilitate wound healing
Source: Nat Commun. 2021 Aug 5;12:4733. doi: 10.1038/s41467-021-24972-2 (PMC8342549; doi:10.1038/s41467-021-24972-2)
Supplement: Supplementary file 19 — Source Data [file 41467_2021_24972_MOESM19_ESM.zip › Source Data/Fig.9c.xlsx]

## Sheet: Sheet1
MACS-2	ACS	Native liver
51.8	0	100
44.5	0	100
38	0	100
		One-way ANOVA
Tukey's multiple comparisons test	Mean Diff.	95.00% CI of diff.	Significant?	Summary	Adjusted P Value
MACS-2 vs. ACS	44.77	34.78 to 54.75	Yes	****	<0.0001
MACS-2 vs. Native liver	-55.23	-65.22 to -45.25	Yes	****	<0.0001
ACS vs. Native liver	-100	-110.0 to -90.01	Yes	****	<0.0001
