# Supplementary material for: Microchannelled alkylated chitosan sponge to treat noncompressible hemorrhages and facilitate wound healing
Source: Nat Commun. 2021 Aug 5;12:4733. doi: 10.1038/s41467-021-24972-2 (PMC8342549; doi:10.1038/s41467-021-24972-2)
Supplement: Supplementary file 19 — Source Data [file 41467_2021_24972_MOESM19_ESM.zip › Source Data/Fig.9d.xlsx]

## Sheet: Sheet1
MACS-2	ACS	Native liver						One-way ANOVA
20	0	55				Tukey's multiple comparisons test	Mean Diff.	95.00% CI of diff.	Significant?	Summary	Adjusted P Value
18	0	50				MACS-2 vs. ACS	14.56	4.230 to 24.88	Yes	**	0.0048
15	0	75				MACS-2 vs. Native liver	-44.78	-55.10 to -34.45	Yes	****	<0.0001
13	0	60				ACS vs. Native liver	-59.33	-69.66 to -49.01	Yes	****	<0.0001
17	0	72
11	0	80
9	0	41
12	0	63
16	0	38
