# Supplementary material for: Microchannelled alkylated chitosan sponge to treat noncompressible hemorrhages and facilitate wound healing
Source: Nat Commun. 2021 Aug 5;12:4733. doi: 10.1038/s41467-021-24972-2 (PMC8342549; doi:10.1038/s41467-021-24972-2)
Supplement: Supplementary file 19 — Source Data [file 41467_2021_24972_MOESM19_ESM.zip › Source Data/Fig.9e.xlsx]

## Sheet: Sheet1
MACS-2	ACS	Native liver							One-way ANOVA
40	0	75					Tukey's multiple comparisons test	Mean Diff.	95.00% CI of diff.	Significant?	Summary	Adjusted P Value
34	0	60					MACS-2 vs. ACS	29.78	21.53 to 38.02	Yes	****	<0.0001
27	0	85					MACS-2 vs. Native liver	-40.56	-48.80 to -32.31	Yes	****	<0.0001
25	0	66					ACS vs. Native liver	-70.33	-78.58 to -62.09	Yes	****	<0.0001
30	0	72
43	0	74
19	0	80
28	0	59
22	0	62
