# Supplementary material for: Microchannelled alkylated chitosan sponge to treat noncompressible hemorrhages and facilitate wound healing
Source: Nat Commun. 2021 Aug 5;12:4733. doi: 10.1038/s41467-021-24972-2 (PMC8342549; doi:10.1038/s41467-021-24972-2)
Supplement: Supplementary file 19 — Source Data [file 41467_2021_24972_MOESM19_ESM.zip › Source Data/Supplementry Fig.2.xlsx]

## Sheet: Sheet1
CS powder	X1	Y1	PLA microfiber template	X2	Y2	PLA/CS composite	X3	Y3	Microchannelled CS sponge	X4	Y4
	3998.32	0.98458		3998.32	0.99475		3998.32	0.99397		3998.32	0.96187
	3996.9	0.98459		3996.9	0.99478		3996.9	0.99399		3996.9	0.9619
	3995.47	0.98463		3995.47	0.99482		3995.47	0.994		3995.47	0.96194
	3994.05	0.98468		3994.05	0.99484		3994.05	0.99401		3994.05	0.96199
	3992.62	0.98469		3992.62	0.99483		3992.62	0.99403		3992.62	0.962
	3991.19	0.98465		3991.19	0.9948		3991.19	0.99405		3991.19	0.96199
	3989.77	0.9846		3989.77	0.99477		3989.77	0.99406		3989.77	0.96197
	3988.34	0.98457		3988.34	0.99475		3988.34	0.99406		3988.34	0.96196
	3986.92	0.98458		3986.92	0.99475		3986.92	0.99407		3986.92	0.96196
	3985.49	0.98462		3985.49	0.99478		3985.49	0.9941		3985.49	0.96199
	3984.06	0.98466		3984.06	0.99481		3984.06	0.99415		3984.06	0.96204
	3982.64	0.98467		3982.64	0.99481		3982.64	0.99419		3982.64	0.96207
	3981.21	0.98467		3981.21	0.99481		3981.21	0.99421		3981.21	0.96209
	3979.79	0.98467		3979.79	0.99481		3979.79	0.99421		3979.79	0.96208
	3978.36	0.9847		3978.36	0.99484		3978.36	0.99422		3978.36	0.96208
	3976.93	0.98474		3976.93	0.99489		3976.93	0.99423		3976.93	0.96208
	3975.51	0.9848		3975.51	0.99496		3975.51	0.99425		3975.51	0.9621
	3974.08	0.98486		3974.08	0.99502		3974.08	0.99425		3974.08	0.96211
	3972.66	0.98489		3972.66	0.99504		3972.66	0.99425		3972.66	0.96212
	3971.23	0.98488		3971.23	0.99501		3971.23	0.99427		3971.23	0.96212
	3969.8	0.98482		3969.8	0.99494		3969.8	0.99431		3969.8	0.96212
	3968.38	0.98475		3968.38	0.99487		3968.38	0.99433		3968.38	0.96213
	3966.95	0.98471		3966.95	0.99482		3966.95	0.99435		3966.95	0.96215
	3965.53	0.98471		3965.53	0.99482		3965.53	0.99436		3965.53	0.96218
	3964.1	0.98472		3964.1	0.99485		3964.1	0.99435		3964.1	0.96221
	3962.68	0.98475		3962.68	0.99488		3962.68	0.99435		3962.68	0.96226
	3961.25	0.98476		3961.25	0.99489		3961.25	0.99436		3961.25	0.96231
	3959.82	0.98476		3959.82	0.99489		3959.82	0.99438		3959.82	0.96235
	3958.4	0.98476		3958.4	0.99488		3958.4	0.9944		3958.4	0.96238
	3956.97	0.9848		3956.97	0.9949		3956.97	0.99441		3956.97	0.96241
	3955.55	0.98487		3955.55	0.99494		3955.55	0.99441		3955.55	0.96244
	3954.12	0.98495		3954.12	0.99502		3954.12	0.99442		3954.12	0.96246
	3952.69	0.985		3952.69	0.99509		3952.69	0.99443		3952.69	0.96248
	3951.27	0.98501		3951.27	0.99512		3951.27	0.99448		3951.27	0.96249
	3949.84	0.98498		3949.84	0.99511		3949.84	0.99454		3949.84	0.96251
	3948.42	0.98492		3948.42	0.99507		3948.42	0.99461		3948.42	0.96253
	3946.99	0.98488		3946.99	0.99503		3946.99	0.99463		3946.99	0.96254
	3945.56	0.98488		3945.56	0.99502		3945.56	0.99461		3945.56	0.96256
	3944.14	0.98491		3944.14	0.99503		3944.14	0.99459		3944.14	0.96259
	3942.71	0.9849		3942.71	0.99502		3942.71	0.99457		3942.71	0.96264
	3941.29	0.98483		3941.29	0.99497		3941.29	0.99457		3941.29	0.96268
	3939.86	0.98475		3939.86	0.99491		3939.86	0.99457		3939.86	0.96268
	3938.43	0.98469		3938.43	0.99487		3938.43	0.99458		3938.43	0.96267
	3937.01	0.98466		3937.01	0.99488		3937.01	0.99459		3937.01	0.96268
	3935.58	0.98468		3935.58	0.99494		3935.58	0.99459		3935.58	0.96271
	3934.16	0.98474		3934.16	0.99504		3934.16	0.9946		3934.16	0.96277
	3932.73	0.98481		3932.73	0.99512		3932.73	0.99464		3932.73	0.96285
	3931.3	0.98484		3931.3	0.99513		3931.3	0.9947		3931.3	0.9629
	3929.88	0.98484		3929.88	0.99508		3929.88	0.99473		3929.88	0.96289
	3928.45	0.98483		3928.45	0.99504		3928.45	0.99472		3928.45	0.96287
	3927.03	0.98484		3927.03	0.99505		3927.03	0.9947		3927.03	0.96288
	3925.6	0.98485		3925.6	0.99508		3925.6	0.99469		3925.6	0.96294
	3924.17	0.98482		3924.17	0.99509		3924.17	0.99469		3924.17	0.963
	3922.75	0.98478		3922.75	0.99508		3922.75	0.99469		3922.75	0.96304
	3921.32	0.98475		3921.32	0.99507		3921.32	0.99466		3921.32	0.96304
	3919.9	0.98476		3919.9	0.99509		3919.9	0.99465		3919.9	0.96305
	3918.47	0.98478		3918.47	0.9951		3918.47	0.99468		3918.47	0.96309
	3917.05	0.98479		3917.05	0.99506		3917.05	0.99474		3917.05	0.96315
	3915.62	0.98479		3915.62	0.995		3915.62	0.99476		3915.62	0.96319
	3914.19	0.98479		3914.19	0.99495		3914.19	0.99475		3914.19	0.9632
	3912.77	0.98478		3912.77	0.99493		3912.77	0.99473		3912.77	0.96321
	3911.34	0.98478		3911.34	0.99492		3911.34	0.99472		3911.34	0.96323
	3909.92	0.9848		3909.92	0.99494		3909.92	0.99471		3909.92	0.96326
	3908.49	0.98483		3908.49	0.99499		3908.49	0.99471		3908.49	0.96329
	3907.06	0.98487		3907.06	0.99509		3907.06	0.99472		3907.06	0.96333
	3905.64	0.98489		3905.64	0.99522		3905.64	0.99473		3905.64	0.9634
	3904.21	0.98488		3904.21	0.99533		3904.21	0.99473		3904.21	0.9635
	3902.79	0.98483		3902.79	0.99535		3902.79	0.99473		3902.79	0.96357
	3901.36	0.98478		3901.36	0.9953		3901.36	0.99477		3901.36	0.96359
	3899.93	0.98474		3899.93	0.99519		3899.93	0.99483		3899.93	0.96359
	3898.51	0.98473		3898.51	0.99507		3898.51	0.99487		3898.51	0.9636
	3897.08	0.98475		3897.08	0.99501		3897.08	0.99487		3897.08	0.9636
	3895.66	0.9848		3895.66	0.99503		3895.66	0.99488		3895.66	0.96363
	3894.23	0.98486		3894.23	0.99512		3894.23	0.9949		3894.23	0.96367
	3892.8	0.98489		3892.8	0.99521		3892.8	0.99492		3892.8	0.96375
	3891.38	0.98488		3891.38	0.99522		3891.38	0.99493		3891.38	0.96381
	3889.95	0.98486		3889.95	0.99515		3889.95	0.99491		3889.95	0.96381
	3888.53	0.98488		3888.53	0.99512		3888.53	0.99488		3888.53	0.96381
	3887.1	0.98489		3887.1	0.99513		3887.1	0.99487		3887.1	0.96387
	3885.67	0.98488		3885.67	0.99516		3885.67	0.9949		3885.67	0.96399
	3884.25	0.98485		3884.25	0.99517		3884.25	0.99494		3884.25	0.96409
	3882.82	0.98484		3882.82	0.99518		3882.82	0.99494		3882.82	0.9641
	3881.4	0.98482		3881.4	0.99515		3881.4	0.9949		3881.4	0.96408
	3879.97	0.98478		3879.97	0.99509		3879.97	0.99486		3879.97	0.96407
	3878.54	0.98476		3878.54	0.99504		3878.54	0.99486		3878.54	0.96407
	3877.12	0.98479		3877.12	0.99506		3877.12	0.99489		3877.12	0.96409
	3875.69	0.98484		3875.69	0.99515		3875.69	0.99493		3875.69	0.96412
	3874.27	0.98488		3874.27	0.99528		3874.27	0.99498		3874.27	0.96416
	3872.84	0.98489		3872.84	0.99539		3872.84	0.99504		3872.84	0.9642
	3871.42	0.98486		3871.42	0.99546		3871.42	0.99508		3871.42	0.96426
	3869.99	0.98482		3869.99	0.99546		3869.99	0.99508		3869.99	0.96434
	3868.56	0.98482		3868.56	0.99541		3868.56	0.99505		3868.56	0.9644
	3867.14	0.98486		3867.14	0.9954		3867.14	0.99506		3867.14	0.96442
	3865.71	0.98489		3865.71	0.99543		3865.71	0.99511		3865.71	0.96447
	3864.29	0.98488		3864.29	0.99543		3864.29	0.99515		3864.29	0.96456
	3862.86	0.98487		3862.86	0.99535		3862.86	0.99515		3862.86	0.96463
	3861.43	0.98488		3861.43	0.99526		3861.43	0.99509		3861.43	0.96463
	3860.01	0.9849		3860.01	0.99523		3860.01	0.99506		3860.01	0.96462
	3858.58	0.9849		3858.58	0.99528		3858.58	0.99507		3858.58	0.96462
	3857.16	0.98488		3857.16	0.99542		3857.16	0.9951		3857.16	0.96464
	3855.73	0.98483		3855.73	0.99561		3855.73	0.99512		3855.73	0.96471
	3854.3	0.98473		3854.3	0.99576		3854.3	0.99513		3854.3	0.96485
	3852.88	0.98467		3852.88	0.99571		3852.88	0.99514		3852.88	0.96498
	3851.45	0.98474		3851.45	0.9955		3851.45	0.99515		3851.45	0.96498
	3850.03	0.98486		3850.03	0.99535		3850.03	0.99512		3850.03	0.96493
	3848.6	0.98496		3848.6	0.99527		3848.6	0.99509		3848.6	0.96489
	3847.17	0.98503		3847.17	0.99525		3847.17	0.99508		3847.17	0.96487
	3845.75	0.98507		3845.75	0.99529		3845.75	0.9951		3845.75	0.96488
	3844.32	0.98507		3844.32	0.99537		3844.32	0.99515		3844.32	0.96491
	3842.9	0.98503		3842.9	0.99547		3842.9	0.99522		3842.9	0.96496
	3841.47	0.985		3841.47	0.99559		3841.47	0.99529		3841.47	0.96501
	3840.04	0.98492		3840.04	0.99567		3840.04	0.99536		3840.04	0.96507
	3838.62	0.98482		3838.62	0.99565		3838.62	0.99536		3838.62	0.96514
	3837.19	0.98477		3837.19	0.99552		3837.19	0.99529		3837.19	0.96519
	3835.77	0.98483		3835.77	0.99542		3835.77	0.99521		3835.77	0.9652
	3834.34	0.98492		3834.34	0.99539		3834.34	0.99515		3834.34	0.96521
	3832.91	0.98497		3832.91	0.99536		3832.91	0.99511		3832.91	0.96522
	3831.49	0.98498		3831.49	0.99532		3831.49	0.99508		3831.49	0.96524
	3830.06	0.98499		3830.06	0.9953		3830.06	0.99506		3830.06	0.96525
	3828.64	0.985		3828.64	0.9953		3828.64	0.99506		3828.64	0.96528
	3827.21	0.98499		3827.21	0.99531		3827.21	0.99509		3827.21	0.96531
	3825.79	0.98498		3825.79	0.99531		3825.79	0.99512		3825.79	0.96534
	3824.36	0.98497		3824.36	0.99534		3824.36	0.99515		3824.36	0.96534
	3822.93	0.98494		3822.93	0.99541		3822.93	0.99517		3822.93	0.96532
	3821.51	0.98485		3821.51	0.9955		3821.51	0.9952		3821.51	0.96534
	3820.08	0.98479		3820.08	0.99553		3820.08	0.99524		3820.08	0.96541
	3818.66	0.98482		3818.66	0.99549		3818.66	0.99526		3818.66	0.96547
	3817.23	0.98487		3817.23	0.99541		3817.23	0.99523		3817.23	0.9655
	3815.8	0.98492		3815.8	0.99526		3815.8	0.99516		3815.8	0.96551
	3814.38	0.985		3814.38	0.99511		3814.38	0.99508		3814.38	0.96551
	3812.95	0.98509		3812.95	0.99503		3812.95	0.99503		3812.95	0.96551
	3811.53	0.98515		3811.53	0.99501		3811.53	0.99501		3811.53	0.96553
	3810.1	0.98518		3810.1	0.99506		3810.1	0.995		3810.1	0.96556
	3808.67	0.98516		3808.67	0.99514		3808.67	0.99503		3808.67	0.96561
	3807.25	0.9851		3807.25	0.99524		3807.25	0.99508		3807.25	0.96565
	3805.82	0.98507		3805.82	0.99532		3805.82	0.99513		3805.82	0.96566
	3804.4	0.98506		3804.4	0.99538		3804.4	0.99516		3804.4	0.96565
	3802.97	0.98502		3802.97	0.99544		3802.97	0.99515		3802.97	0.96567
	3801.54	0.98497		3801.54	0.99547		3801.54	0.99511		3801.54	0.96574
	3800.12	0.98499		3800.12	0.99544		3800.12	0.9951		3800.12	0.96583
	3798.69	0.98506		3798.69	0.99539		3798.69	0.99512		3798.69	0.96589
	3797.27	0.98513		3797.27	0.99532		3797.27	0.99513		3797.27	0.96592
	3795.84	0.98518		3795.84	0.9952		3795.84	0.99509		3795.84	0.96593
	3794.41	0.98523		3794.41	0.99507		3794.41	0.99503		3794.41	0.96592
	3792.99	0.98528		3792.99	0.99498		3792.99	0.99498		3792.99	0.96591
	3791.56	0.9853		3791.56	0.99492		3791.56	0.99494		3791.56	0.96593
	3790.14	0.98531		3790.14	0.99489		3790.14	0.99493		3790.14	0.96596
	3788.71	0.98531		3788.71	0.99491		3788.71	0.99494		3788.71	0.96601
	3787.29	0.98531		3787.29	0.99496		3787.29	0.99497		3787.29	0.96608
	3785.86	0.98531		3785.86	0.99502		3785.86	0.99498		3785.86	0.96614
	3784.43	0.98531		3784.43	0.99504		3784.43	0.99496		3784.43	0.96619
	3783.01	0.98533		3783.01	0.99503		3783.01	0.99492		3783.01	0.96621
	3781.58	0.98536		3781.58	0.99506		3781.58	0.9949		3781.58	0.96622
	3780.16	0.98537		3780.16	0.9951		3780.16	0.9949		3780.16	0.96626
	3778.73	0.98536		3778.73	0.9951		3778.73	0.99487		3778.73	0.9663
	3777.3	0.98536		3777.3	0.99504		3777.3	0.99482		3777.3	0.96632
	3775.88	0.98538		3775.88	0.99499		3775.88	0.99478		3775.88	0.9663
	3774.45	0.98541		3774.45	0.99499		3774.45	0.99476		3774.45	0.96627
	3773.03	0.98543		3773.03	0.99504		3773.03	0.99476		3773.03	0.96628
	3771.6	0.98539		3771.6	0.99509		3771.6	0.99477		3771.6	0.96632
	3770.17	0.98532		3770.17	0.99512		3770.17	0.99478		3770.17	0.96637
	3768.75	0.98527		3768.75	0.99514		3768.75	0.9948		3768.75	0.9664
	3767.32	0.98527		3767.32	0.99516		3767.32	0.99482		3767.32	0.96638
	3765.9	0.98528		3765.9	0.99515		3765.9	0.99482		3765.9	0.96638
	3764.47	0.98531		3764.47	0.99513		3764.47	0.9948		3764.47	0.96639
	3763.04	0.98534		3763.04	0.99511		3763.04	0.99478		3763.04	0.96641
	3761.62	0.98535		3761.62	0.99514		3761.62	0.99478		3761.62	0.96645
	3760.19	0.98532		3760.19	0.99518		3760.19	0.9948		3760.19	0.96649
	3758.77	0.98528		3758.77	0.9952		3758.77	0.99482		3758.77	0.96653
	3757.34	0.98525		3757.34	0.99519		3757.34	0.99482		3757.34	0.96653
	3755.91	0.98522		3755.91	0.99521		3755.91	0.99481		3755.91	0.96653
	3754.49	0.98513		3754.49	0.99528		3754.49	0.99477		3754.49	0.96656
	3753.06	0.98494		3753.06	0.99541		3753.06	0.99465		3753.06	0.96665
	3751.64	0.98465		3751.64	0.99554		3751.64	0.99446		3751.64	0.96679
	3750.21	0.98448		3750.21	0.99557		3750.21	0.99434		3750.21	0.9669
	3748.78	0.98458		3748.78	0.99553		3748.78	0.99441		3748.78	0.96692
	3747.36	0.9847		3747.36	0.99548		3747.36	0.99448		3747.36	0.96692
	3745.93	0.98472		3745.93	0.99537		3745.93	0.99441		3745.93	0.96694
	3744.51	0.98471		3744.51	0.99514		3744.51	0.99429		3744.51	0.96696
	3743.08	0.98483		3743.08	0.99494		3743.08	0.99427		3743.08	0.96699
	3741.66	0.98501		3741.66	0.99485		3741.66	0.99432		3741.66	0.96701
	3740.23	0.98512		3740.23	0.99482		3740.23	0.99432		3740.23	0.96703
	3738.8	0.98509		3738.8	0.99482		3738.8	0.99426		3738.8	0.96704
	3737.38	0.98485		3737.38	0.9948		3737.38	0.99412		3737.38	0.96704
	3735.95	0.98443		3735.95	0.99472		3735.95	0.9939		3735.95	0.96706
	3734.53	0.98414		3734.53	0.99448		3734.53	0.99375		3734.53	0.96709
	3733.1	0.98427		3733.1	0.99417		3733.1	0.99375		3733.1	0.96712
	3731.67	0.98458		3731.67	0.99391		3731.67	0.99378		3731.67	0.96712
	3730.25	0.98481		3730.25	0.99375		3730.25	0.99377		3730.25	0.9671
	3728.82	0.98491		3728.82	0.99367		3728.82	0.99374		3728.82	0.96708
	3727.4	0.98491		3727.4	0.99366		3727.4	0.99371		3727.4	0.96708
	3725.97	0.98485		3725.97	0.99372		3725.97	0.99372		3725.97	0.96711
	3724.54	0.98482		3724.54	0.99382		3724.54	0.99376		3724.54	0.96716
	3723.12	0.98487		3723.12	0.99394		3723.12	0.99381		3723.12	0.96723
	3721.69	0.98501		3721.69	0.99407		3721.69	0.99385		3721.69	0.96732
	3720.27	0.98518		3720.27	0.99422		3720.27	0.9939		3720.27	0.9674
	3718.84	0.98533		3718.84	0.99437		3718.84	0.99396		3718.84	0.96745
	3717.41	0.98542		3717.41	0.99452		3717.41	0.99402		3717.41	0.96749
	3715.99	0.98545		3715.99	0.99467		3715.99	0.99407		3715.99	0.96752
	3714.56	0.98538		3714.56	0.99481		3714.56	0.99407		3714.56	0.96756
	3713.14	0.98517		3713.14	0.99487		3713.14	0.99398		3713.14	0.96762
	3711.71	0.98486		3711.71	0.99472		3711.71	0.99381		3711.71	0.96768
	3710.28	0.98478		3710.28	0.99439		3710.28	0.99365		3710.28	0.96766
	3708.86	0.98497		3708.86	0.99413		3708.86	0.99356		3708.86	0.96756
	3707.43	0.98515		3707.43	0.99401		3707.43	0.99351		3707.43	0.96748
	3706.01	0.98523		3706.01	0.99398		3706.01	0.99345		3706.01	0.96744
	3704.58	0.98522		3704.58	0.99398		3704.58	0.99339		3704.58	0.96746
	3703.15	0.98515		3703.15	0.994		3703.15	0.99331		3703.15	0.96751
	3701.73	0.98509		3701.73	0.99398		3701.73	0.9932		3701.73	0.96755
	3700.3	0.98509		3700.3	0.9939		3700.3	0.99308		3700.3	0.96754
	3698.88	0.98513		3698.88	0.99384		3698.88	0.99296		3698.88	0.9675
	3697.45	0.98515		3697.45	0.99384		3697.45	0.99286		3697.45	0.96749
	3696.03	0.98514		3696.03	0.99391		3696.03	0.99276		3696.03	0.96748
	3694.6	0.98508		3694.6	0.99401		3694.6	0.99264		3694.6	0.96749
	3693.17	0.98495		3693.17	0.99416		3693.17	0.99248		3693.17	0.96752
	3691.75	0.98473		3691.75	0.99436		3691.75	0.99226		3691.75	0.96758
	3690.32	0.98449		3690.32	0.99455		3690.32	0.99195		3690.32	0.96762
	3688.9	0.9845		3688.9	0.99453		3688.9	0.99164		3688.9	0.96754
	3687.47	0.98478		3687.47	0.99432		3687.47	0.99143		3687.47	0.96736
	3686.04	0.98509		3686.04	0.99415		3686.04	0.99127		3686.04	0.96723
	3684.62	0.9853		3684.62	0.99406		3684.62	0.99109		3684.62	0.96717
	3683.19	0.98542		3683.19	0.99402		3683.19	0.99087		3683.19	0.96714
	3681.77	0.98545		3681.77	0.99401		3681.77	0.99063		3681.77	0.96711
	3680.34	0.9854		3680.34	0.99405		3680.34	0.9904		3680.34	0.96705
	3678.91	0.98527		3678.91	0.99416		3678.91	0.99017		3678.91	0.96697
	3677.49	0.98501		3677.49	0.99429		3677.49	0.98988		3677.49	0.96687
	3676.06	0.98468		3676.06	0.99427		3676.06	0.98941		3676.06	0.96671
	3674.64	0.98452		3674.64	0.99405		3674.64	0.98891		3674.64	0.96648
	3673.21	0.98457		3673.21	0.99389		3673.21	0.9886		3673.21	0.96628
	3671.78	0.98459		3671.78	0.99384		3671.78	0.98834		3671.78	0.96612
	3670.36	0.98456		3670.36	0.99373		3670.36	0.98793		3670.36	0.96591
	3668.93	0.9847		3668.93	0.99344		3668.93	0.98739		3668.93	0.96564
	3667.51	0.98498		3667.51	0.99316		3667.51	0.98692		3667.51	0.96538
	3666.08	0.98518		3666.08	0.99301		3666.08	0.98654		3666.08	0.96517
	3664.65	0.98524		3664.65	0.99293		3664.65	0.98617		3664.65	0.96494
	3663.23	0.9852		3663.23	0.99288		3663.23	0.98577		3663.23	0.96469
	3661.8	0.9851		3661.8	0.99285		3661.8	0.98536		3661.8	0.96441
	3660.38	0.98498		3660.38	0.99285		3660.38	0.98498		3660.38	0.96414
	3658.95	0.98486		3658.95	0.99288		3658.95	0.98462		3658.95	0.96387
	3657.52	0.98473		3657.52	0.99292		3657.52	0.98425		3657.52	0.96355
	3656.1	0.98461		3656.1	0.99295		3656.1	0.98385		3656.1	0.96316
	3654.67	0.98449		3654.67	0.99301		3654.67	0.98346		3654.67	0.9628
	3653.25	0.98432		3653.25	0.99313		3653.25	0.98316		3653.25	0.96253
	3651.82	0.98396		3651.82	0.99334		3651.82	0.9829		3651.82	0.96231
	3650.4	0.98331		3650.4	0.99359		3650.4	0.98264		3650.4	0.96198
	3648.97	0.98279		3648.97	0.99364		3648.97	0.9823		3648.97	0.96137
	3647.54	0.98304		3647.54	0.99338		3647.54	0.98198		3647.54	0.96067
	3646.12	0.98352		3646.12	0.99314		3646.12	0.98171		3646.12	0.96015
	3644.69	0.9838		3644.69	0.99304		3644.69	0.98149		3644.69	0.95976
	3643.27	0.98386		3643.27	0.99301		3643.27	0.98129		3643.27	0.95937
	3641.84	0.98377		3641.84	0.993		3641.84	0.98112		3641.84	0.95894
	3640.41	0.98361		3640.41	0.99299		3640.41	0.98099		3640.41	0.95847
	3638.99	0.98344		3638.99	0.99297		3638.99	0.98089		3638.99	0.95798
	3637.56	0.98327		3637.56	0.99295		3637.56	0.98081		3637.56	0.95749
	3636.14	0.9831		3636.14	0.99295		3636.14	0.98072		3636.14	0.95698
	3634.71	0.98289		3634.71	0.99297		3634.71	0.98061		3634.71	0.95646
	3633.28	0.98267		3633.28	0.99304		3633.28	0.98048		3633.28	0.95595
	3631.86	0.98242		3631.86	0.99316		3631.86	0.98035		3631.86	0.95549
	3630.43	0.98205		3630.43	0.99328		3630.43	0.98021		3630.43	0.955
	3629.01	0.98159		3629.01	0.99326		3629.01	0.98003		3629.01	0.95429
	3627.58	0.98139		3627.58	0.99308		3627.58	0.97979		3627.58	0.95349
	3626.15	0.98149		3626.15	0.99297		3626.15	0.97957		3626.15	0.95288
	3624.73	0.98159		3624.73	0.99302		3624.73	0.97938		3624.73	0.95241
	3623.3	0.98159		3623.3	0.99318		3623.3	0.97922		3623.3	0.95199
	3621.88	0.98149		3621.88	0.99344		3621.88	0.97911		3621.88	0.95157
	3620.45	0.9813		3620.45	0.99375		3620.45	0.97899		3620.45	0.95107
	3619.02	0.98107		3619.02	0.994		3619.02	0.97879		3619.02	0.95038
	3617.6	0.98089		3617.6	0.99413		3617.6	0.9785		3617.6	0.94966
	3616.17	0.98075		3616.17	0.99419		3616.17	0.9782		3616.17	0.94904
	3614.75	0.9806		3614.75	0.99426		3614.75	0.97792		3614.75	0.94847
	3613.32	0.98045		3613.32	0.99432		3613.32	0.97756		3613.32	0.94785
	3611.89	0.98033		3611.89	0.99433		3611.89	0.97712		3611.89	0.9472
	3610.47	0.98018		3610.47	0.99427		3610.47	0.97664		3610.47	0.94658
	3609.04	0.97997		3609.04	0.99413		3609.04	0.97611		3609.04	0.9459
	3607.62	0.97973		3607.62	0.9939		3607.62	0.97548		3607.62	0.9451
	3606.19	0.97954		3606.19	0.9937		3606.19	0.97486		3606.19	0.94432
	3604.77	0.97938		3604.77	0.99361		3604.77	0.97434		3604.77	0.94369
	3603.34	0.97916		3603.34	0.99361		3603.34	0.97389		3603.34	0.94312
	3601.91	0.9789		3601.91	0.99364		3601.91	0.97345		3601.91	0.94253
	3600.49	0.97864		3600.49	0.99365		3600.49	0.97296		3600.49	0.94187
	3599.06	0.97844		3599.06	0.99366		3599.06	0.97244		3599.06	0.94116
	3597.64	0.97829		3597.64	0.99367		3597.64	0.97193		3597.64	0.94046
	3596.21	0.97813		3596.21	0.99364		3596.21	0.97139		3596.21	0.93976
	3594.78	0.97793		3594.78	0.99354		3594.78	0.97076		3594.78	0.93901
	3593.36	0.97772		3593.36	0.99344		3593.36	0.9701		3593.36	0.93823
	3591.93	0.97754		3591.93	0.99342		3591.93	0.96954		3591.93	0.93754
	3590.51	0.97735		3590.51	0.99353		3590.51	0.96914		3590.51	0.93696
	3589.08	0.97708		3589.08	0.99367		3589.08	0.96878		3589.08	0.93637
	3587.65	0.97675		3587.65	0.99371		3587.65	0.96832		3587.65	0.93562
	3586.23	0.97651		3586.23	0.99358		3586.23	0.96774		3586.23	0.93473
	3584.8	0.9764		3584.8	0.99345		3584.8	0.96723		3584.8	0.93393
	3583.38	0.97629		3583.38	0.99339		3583.38	0.96683		3583.38	0.93325
	3581.95	0.97614		3581.95	0.99338		3581.95	0.96651		3581.95	0.9326
	3580.52	0.97596		3580.52	0.9934		3580.52	0.96622		3580.52	0.9319
	3579.1	0.97578		3579.1	0.99345		3579.1	0.96592		3579.1	0.93115
	3577.67	0.97559		3577.67	0.99351		3577.67	0.96561		3577.67	0.93039
	3576.25	0.97537		3576.25	0.99354		3576.25	0.96529		3576.25	0.92962
	3574.82	0.97514		3574.82	0.99354		3574.82	0.96498		3574.82	0.92885
	3573.39	0.9749		3573.39	0.99353		3573.39	0.96471		3573.39	0.92809
	3571.97	0.97465		3571.97	0.99357		3571.97	0.96445		3571.97	0.92739
	3570.54	0.97434		3570.54	0.99367		3570.54	0.96423		3570.54	0.92674
	3569.12	0.97391		3569.12	0.99386		3569.12	0.96411		3569.12	0.9261
	3567.69	0.97341		3567.69	0.9941		3567.69	0.96407		3567.69	0.92531
	3566.26	0.97303		3566.26	0.99419		3566.26	0.96392		3566.26	0.92433
	3564.84	0.9729		3564.84	0.99405		3564.84	0.96353		3564.84	0.92342
	3563.41	0.97284		3563.41	0.99385		3563.41	0.96307		3563.41	0.92266
	3561.99	0.97273		3561.99	0.99372		3561.99	0.96267		3561.99	0.92195
	3560.56	0.97258		3560.56	0.99368		3560.56	0.96237		3560.56	0.9212
	3559.14	0.97239		3559.14	0.99371		3559.14	0.96218		3559.14	0.9204
	3557.71	0.97216		3557.71	0.99376		3557.71	0.96208		3557.71	0.91959
	3556.28	0.9719		3556.28	0.99384		3556.28	0.96206		3556.28	0.91883
	3554.86	0.97161		3554.86	0.99392		3554.86	0.96206		3554.86	0.91811
	3553.43	0.97128		3553.43	0.99395		3553.43	0.96199		3553.43	0.91737
	3552.01	0.97095		3552.01	0.99391		3552.01	0.96181		3552.01	0.91656
	3550.58	0.97069		3550.58	0.99386		3550.58	0.9616		3550.58	0.91572
	3549.15	0.97048		3549.15	0.99386		3549.15	0.9614		3549.15	0.91494
	3547.73	0.97026		3547.73	0.99386		3547.73	0.96115		3547.73	0.91423
	3546.3	0.97001		3546.3	0.9938		3546.3	0.96076		3546.3	0.9135
	3544.88	0.96975		3544.88	0.99368		3544.88	0.96031		3544.88	0.91268
	3543.45	0.96952		3543.45	0.99359		3543.45	0.96003		3543.45	0.91179
	3542.02	0.96931		3542.02	0.99358		3542.02	0.95996		3542.02	0.9109
	3540.6	0.96909		3540.6	0.99364		3540.6	0.95997		3540.6	0.91007
	3539.17	0.96885		3539.17	0.9937		3539.17	0.95991		3539.17	0.90927
	3537.75	0.96858		3537.75	0.99372		3537.75	0.9597		3537.75	0.90848
	3536.32	0.96826		3536.32	0.99373		3536.32	0.95949		3536.32	0.90762
	3534.89	0.96794		3534.89	0.99379		3534.89	0.95942		3534.89	0.90672
	3533.47	0.96763		3533.47	0.99393		3533.47	0.9595		3533.47	0.90584
	3532.04	0.96734		3532.04	0.99412		3532.04	0.95961		3532.04	0.90501
	3530.62	0.96707		3530.62	0.9943		3530.62	0.95966		3530.62	0.9042
	3529.19	0.96681		3529.19	0.9944		3529.19	0.95957		3529.19	0.90338
	3527.76	0.96655		3527.76	0.99432		3527.76	0.9592		3527.76	0.90258
	3526.34	0.96627		3526.34	0.99404		3526.34	0.95848		3526.34	0.9018
	3524.91	0.96596		3524.91	0.9937		3524.91	0.95764		3524.91	0.90098
	3523.49	0.96566		3523.49	0.99351		3523.49	0.95704		3523.49	0.90008
	3522.06	0.96537		3522.06	0.99358		3522.06	0.95682		3522.06	0.89909
	3520.64	0.96511		3520.64	0.99375		3520.64	0.95677		3520.64	0.89811
	3519.21	0.96486		3519.21	0.99383		3519.21	0.95656		3519.21	0.89719
	3517.78	0.9646		3517.78	0.99374		3517.78	0.95604		3517.78	0.89629
	3516.36	0.96434		3516.36	0.99352		3516.36	0.95528		3516.36	0.89539
	3514.93	0.96406		3514.93	0.99328		3514.93	0.9545		3514.93	0.89449
	3513.51	0.96373		3513.51	0.9932		3513.51	0.954		3513.51	0.89355
	3512.08	0.96337		3512.08	0.99334		3512.08	0.95394		3512.08	0.89256
	3510.65	0.96301		3510.65	0.9936		3510.65	0.95413		3510.65	0.89154
	3509.23	0.96268		3509.23	0.99376		3509.23	0.95411		3509.23	0.8905
	3507.8	0.9624		3507.8	0.99373		3507.8	0.95366		3507.8	0.88949
	3506.38	0.96212		3506.38	0.99356		3506.38	0.9529		3506.38	0.88855
	3504.95	0.9618		3504.95	0.9933		3504.95	0.95199		3504.95	0.88765
	3503.52	0.96144		3503.52	0.993		3503.52	0.95108		3503.52	0.88668
	3502.1	0.96107		3502.1	0.99276		3502.1	0.95034		3502.1	0.88558
	3500.67	0.96074		3500.67	0.99265		3500.67	0.9498		3500.67	0.88443
	3499.25	0.96043		3499.25	0.9926		3499.25	0.94933		3499.25	0.8833
	3497.82	0.96012		3497.82	0.99259		3497.82	0.94891		3497.82	0.88217
	3496.39	0.95982		3496.39	0.99263		3496.39	0.94863		3496.39	0.88099
	3494.97	0.95951		3494.97	0.99278		3494.97	0.94853		3494.97	0.87972
	3493.54	0.9592		3493.54	0.99301		3493.54	0.94858		3493.54	0.87843
	3492.12	0.95888		3492.12	0.99328		3492.12	0.94866		3492.12	0.87713
	3490.69	0.95856		3490.69	0.9935		3490.69	0.94863		3490.69	0.87582
	3489.26	0.95823		3489.26	0.99358		3489.26	0.94839		3489.26	0.87447
	3487.84	0.95786		3487.84	0.99357		3487.84	0.94799		3487.84	0.87303
	3486.41	0.95747		3486.41	0.99364		3486.41	0.94771		3486.41	0.87147
	3484.99	0.95707		3484.99	0.99387		3484.99	0.94764		3484.99	0.86986
	3483.56	0.95666		3483.56	0.99412		3483.56	0.94758		3483.56	0.86822
	3482.13	0.95629		3482.13	0.99414		3482.13	0.9472		3482.13	0.86653
	3480.71	0.95597		3480.71	0.99395		3480.71	0.94653		3480.71	0.86476
	3479.28	0.95567		3479.28	0.99381		3479.28	0.94596		3479.28	0.8629
	3477.86	0.95533		3477.86	0.9939		3477.86	0.9457		3477.86	0.86091
	3476.43	0.95494		3476.43	0.99412		3476.43	0.94562		3476.43	0.85878
	3475.01	0.95456		3475.01	0.99429		3475.01	0.94548		3475.01	0.85649
	3473.58	0.95421		3473.58	0.99432		3473.58	0.94511		3473.58	0.85409
	3472.15	0.9539		3472.15	0.99418		3472.15	0.94452		3472.15	0.85162
	3470.73	0.9536		3470.73	0.99396		3470.73	0.94381		3470.73	0.84906
	3469.3	0.95329		3469.3	0.99379		3469.3	0.94312		3469.3	0.84632
	3467.88	0.95294		3467.88	0.99377		3467.88	0.94261		3467.88	0.84331
	3466.45	0.95255		3466.45	0.99392		3466.45	0.94231		3466.45	0.84003
	3465.02	0.95214		3465.02	0.99415		3465.02	0.94217		3465.02	0.83653
	3463.6	0.95173		3463.6	0.99432		3463.6	0.94201		3463.6	0.83291
	3462.17	0.95134		3462.17	0.99437		3462.17	0.94171		3462.17	0.82923
	3460.75	0.951		3460.75	0.99434		3460.75	0.94131		3460.75	0.82561
	3459.32	0.95067		3459.32	0.99438		3459.32	0.94096		3459.32	0.82218
	3457.89	0.95036		3457.89	0.99455		3457.89	0.94074		3457.89	0.81906
	3456.47	0.95005		3456.47	0.99474		3456.47	0.94054		3456.47	0.8164
	3455.04	0.94971		3455.04	0.99488		3455.04	0.94025		3455.04	0.81434
	3453.62	0.94937		3453.62	0.99495		3453.62	0.93988		3453.62	0.81297
	3452.19	0.94903		3452.19	0.995		3452.19	0.93949		3452.19	0.81229
	3450.76	0.94869		3450.76	0.99503		3450.76	0.93913		3450.76	0.81225
	3449.34	0.94838		3449.34	0.99502		3449.34	0.93878		3449.34	0.81281
	3447.91	0.94807		3447.91	0.99496		3447.91	0.93842		3447.91	0.81387
	3446.49	0.94779		3446.49	0.99491		3446.49	0.93805		3446.49	0.81519
	3445.06	0.94754		3445.06	0.99489		3445.06	0.93772		3445.06	0.81651
	3443.63	0.9473		3443.63	0.9949		3443.63	0.9374		3443.63	0.81778
	3442.21	0.94706		3442.21	0.99487		3442.21	0.93704		3442.21	0.81903
	3440.78	0.94682		3440.78	0.99475		3440.78	0.9366		3440.78	0.82026
	3439.36	0.94659		3439.36	0.99456		3439.36	0.93609		3439.36	0.82138
	3437.93	0.94638		3437.93	0.99436		3437.93	0.93559		3437.93	0.82234
	3436.5	0.94619		3436.5	0.99423		3436.5	0.93514		3436.5	0.82311
	3435.08	0.94598		3435.08	0.99418		3435.08	0.93478		3435.08	0.82368
	3433.65	0.94572		3433.65	0.99419		3433.65	0.93451		3433.65	0.82406
	3432.23	0.94545		3432.23	0.9942		3432.23	0.93426		3432.23	0.82435
	3430.8	0.9452		3430.8	0.9942		3430.8	0.93399		3430.8	0.82458
	3429.38	0.94496		3429.38	0.99421		3429.38	0.93372		3429.38	0.82473
	3427.95	0.94474		3427.95	0.99426		3427.95	0.9335		3427.95	0.82476
	3426.52	0.94454		3426.52	0.99437		3426.52	0.93332		3426.52	0.82468
	3425.1	0.94437		3425.1	0.99451		3425.1	0.93315		3425.1	0.82458
	3423.67	0.94422		3423.67	0.99463		3423.67	0.93292		3423.67	0.82453
	3422.25	0.94405		3422.25	0.99468		3422.25	0.93263		3422.25	0.82455
	3420.82	0.94388		3420.82	0.99465		3420.82	0.9323		3420.82	0.82457
	3419.39	0.94371		3419.39	0.99459		3419.39	0.93198		3419.39	0.82449
	3417.97	0.94354		3417.97	0.99452		3417.97	0.93166		3417.97	0.82434
	3416.54	0.9434		3416.54	0.99444		3416.54	0.93134		3416.54	0.82421
	3415.12	0.94328		3415.12	0.99434		3415.12	0.93101		3415.12	0.82417
	3413.69	0.94316		3413.69	0.99422		3413.69	0.9307		3413.69	0.82413
	3412.26	0.94301		3412.26	0.99414		3412.26	0.93044		3412.26	0.82404
	3410.84	0.94285		3410.84	0.9941		3410.84	0.93022		3410.84	0.82387
	3409.41	0.94269		3409.41	0.9941		3409.41	0.93003		3409.41	0.82365
	3407.99	0.94251		3407.99	0.99412		3407.99	0.92983		3407.99	0.82342
	3406.56	0.94234		3406.56	0.99414		3406.56	0.92962		3406.56	0.8232
	3405.13	0.94219		3405.13	0.99415		3405.13	0.92942		3405.13	0.82302
	3403.71	0.94205		3403.71	0.99412		3403.71	0.92923		3403.71	0.82289
	3402.28	0.94191		3402.28	0.99406		3402.28	0.92906		3402.28	0.82275
	3400.86	0.94176		3400.86	0.99402		3400.86	0.92889		3400.86	0.82255
	3399.43	0.94159		3399.43	0.99401		3399.43	0.92872		3399.43	0.82227
	3398	0.94141		3398	0.99404		3398	0.92856		3398	0.82193
	3396.58	0.94124		3396.58	0.99408		3396.58	0.9284		3396.58	0.82157
	3395.15	0.94108		3395.15	0.99411		3395.15	0.92823		3395.15	0.82123
	3393.73	0.9409		3393.73	0.99411		3393.73	0.92807		3393.73	0.82094
	3392.3	0.94069		3392.3	0.99408		3392.3	0.92792		3392.3	0.82061
	3390.87	0.94045		3390.87	0.99404		3390.87	0.92777		3390.87	0.82017
	3389.45	0.9402		3389.45	0.99404		3389.45	0.92763		3389.45	0.81963
	3388.02	0.93996		3388.02	0.9941		3388.02	0.92751		3388.02	0.81905
	3386.6	0.93972		3386.6	0.99417		3386.6	0.9274		3386.6	0.81849
	3385.17	0.93947		3385.17	0.9942		3385.17	0.92731		3385.17	0.81794
	3383.75	0.9392		3383.75	0.99417		3383.75	0.9272		3383.75	0.8174
	3382.32	0.93894		3382.32	0.99412		3382.32	0.92708		3382.32	0.8169
	3380.89	0.93869		3380.89	0.99407		3380.89	0.92696		3380.89	0.81641
	3379.47	0.93843		3379.47	0.99406		3379.47	0.92685		3379.47	0.81589
	3378.04	0.93817		3378.04	0.99408		3378.04	0.92675		3378.04	0.81529
	3376.62	0.93792		3376.62	0.99411		3376.62	0.92667		3376.62	0.81459
	3375.19	0.93767		3375.19	0.99413		3375.19	0.92662		3375.19	0.8138
	3373.76	0.93743		3373.76	0.99412		3373.76	0.92656		3373.76	0.81297
	3372.34	0.93718		3372.34	0.99409		3372.34	0.92651		3372.34	0.81211
	3370.91	0.93694		3370.91	0.99405		3370.91	0.92647		3370.91	0.81112
	3369.49	0.93671		3369.49	0.99404		3369.49	0.92646		3369.49	0.80987
	3368.06	0.93648		3368.06	0.99406		3368.06	0.92645		3368.06	0.80831
	3366.63	0.93625		3366.63	0.9941		3366.63	0.92642		3366.63	0.80656
	3365.21	0.93603		3365.21	0.99415		3365.21	0.92638		3365.21	0.80499
	3363.78	0.93583		3363.78	0.99417		3363.78	0.92636		3363.78	0.80405
	3362.36	0.93566		3362.36	0.99418		3362.36	0.92638		3362.36	0.80393
	3360.93	0.93553		3360.93	0.9942		3360.93	0.9264		3360.93	0.80447
	3359.5	0.93541		3359.5	0.99423		3359.5	0.9264		3359.5	0.80526
	3358.08	0.93529		3358.08	0.99427		3358.08	0.92639		3358.08	0.80602
	3356.65	0.9352		3356.65	0.99428		3356.65	0.92643		3356.65	0.80667
	3355.23	0.93516		3355.23	0.99424		3355.23	0.92652		3355.23	0.80726
	3353.8	0.93517		3353.8	0.99418		3353.8	0.92664		3353.8	0.80783
	3352.37	0.93521		3352.37	0.99413		3352.37	0.92675		3352.37	0.80835
	3350.95	0.93524		3350.95	0.99411		3350.95	0.92685		3350.95	0.80882
	3349.52	0.93526		3349.52	0.99411		3349.52	0.92694		3349.52	0.80922
	3348.1	0.93529		3348.1	0.99412		3348.1	0.92702		3348.1	0.80958
	3346.67	0.93532		3346.67	0.99411		3346.67	0.9271		3346.67	0.80995
	3345.24	0.93538		3345.24	0.99409		3345.24	0.92721		3345.24	0.81034
	3343.82	0.93546		3343.82	0.99407		3343.82	0.92737		3343.82	0.81074
	3342.39	0.93556		3342.39	0.99405		3342.39	0.92754		3342.39	0.81113
	3340.97	0.93568		3340.97	0.99404		3340.97	0.92771		3340.97	0.81154
	3339.54	0.93581		3339.54	0.99403		3339.54	0.92785		3339.54	0.81195
	3338.12	0.93595		3338.12	0.99403		3338.12	0.92799		3338.12	0.81234
	3336.69	0.93609		3336.69	0.99405		3336.69	0.92811		3336.69	0.81268
	3335.26	0.9362		3335.26	0.99407		3335.26	0.92822		3335.26	0.81297
	3333.84	0.93628		3333.84	0.99406		3333.84	0.92832		3333.84	0.8132
	3332.41	0.93636		3332.41	0.99405		3332.41	0.92844		3332.41	0.81339
	3330.99	0.93645		3330.99	0.99403		3330.99	0.92858		3330.99	0.81357
	3329.56	0.93655		3329.56	0.99404		3329.56	0.92875		3329.56	0.81373
	3328.13	0.93666		3328.13	0.99406		3328.13	0.92893		3328.13	0.81384
	3326.71	0.93675		3326.71	0.99407		3326.71	0.92909		3326.71	0.81384
	3325.28	0.9368		3325.28	0.99408		3325.28	0.92923		3325.28	0.8137
	3323.86	0.93682		3323.86	0.99409		3323.86	0.92932		3323.86	0.81336
	3322.43	0.93681		3322.43	0.99408		3322.43	0.92939		3322.43	0.81281
	3321	0.93678		3321	0.99407		3321	0.92946		3321	0.812
	3319.58	0.93673		3319.58	0.99406		3319.58	0.92958		3319.58	0.81091
	3318.15	0.93668		3318.15	0.99405		3318.15	0.9297		3318.15	0.80955
	3316.73	0.93664		3316.73	0.99405		3316.73	0.92982		3316.73	0.808
	3315.3	0.93659		3315.3	0.99405		3315.3	0.92991		3315.3	0.80642
	3313.87	0.93652		3313.87	0.99403		3313.87	0.93001		3313.87	0.80505
	3312.45	0.93641		3312.45	0.994		3312.45	0.93013		3312.45	0.80418
	3311.02	0.93628		3311.02	0.99397		3311.02	0.93026		3311.02	0.80398
	3309.6	0.93616		3309.6	0.99394		3309.6	0.93041		3309.6	0.80441
	3308.17	0.93606		3308.17	0.9939		3308.17	0.93056		3308.17	0.80524
	3306.74	0.93597		3306.74	0.99388		3306.74	0.93069		3306.74	0.80622
	3305.32	0.93591		3305.32	0.99391		3305.32	0.9308		3305.32	0.80715
	3303.89	0.93584		3303.89	0.99396		3303.89	0.93089		3303.89	0.80793
	3302.47	0.93574		3302.47	0.99399		3302.47	0.931		3302.47	0.80853
	3301.04	0.93561		3301.04	0.99398		3301.04	0.93113		3301.04	0.80896
	3299.62	0.93548		3299.62	0.99394		3299.62	0.93128		3299.62	0.80928
	3298.19	0.93538		3298.19	0.99388		3298.19	0.93142		3298.19	0.80952
	3296.76	0.93532		3296.76	0.99385		3296.76	0.93155		3296.76	0.8097
	3295.34	0.93529		3295.34	0.99385		3295.34	0.93167		3295.34	0.80983
	3293.91	0.9353		3293.91	0.9939		3293.91	0.93181		3293.91	0.80993
	3292.49	0.93534		3292.49	0.99398		3292.49	0.93195		3292.49	0.81003
	3291.06	0.93537		3291.06	0.99404		3291.06	0.9321		3291.06	0.81014
	3289.63	0.9354		3289.63	0.99406		3289.63	0.93226		3289.63	0.81025
	3288.21	0.93543		3288.21	0.99407		3288.21	0.93245		3288.21	0.81037
	3286.78	0.93548		3286.78	0.99408		3286.78	0.93265		3286.78	0.81051
	3285.36	0.93552		3285.36	0.99409		3285.36	0.93285		3285.36	0.81066
	3283.93	0.93555		3283.93	0.99408		3283.93	0.93305		3283.93	0.81083
	3282.5	0.93556		3282.5	0.99405		3282.5	0.93325		3282.5	0.81099
	3281.08	0.93558		3281.08	0.99401		3281.08	0.93347		3281.08	0.81114
	3279.65	0.93564		3279.65	0.99398		3279.65	0.93368		3279.65	0.81133
	3278.23	0.93575		3278.23	0.99396		3278.23	0.93387		3278.23	0.81157
	3276.8	0.93589		3276.8	0.99395		3276.8	0.93403		3276.8	0.81184
	3275.37	0.93603		3275.37	0.99393		3275.37	0.93416		3275.37	0.81211
	3273.95	0.93617		3273.95	0.99391		3273.95	0.93428		3273.95	0.81235
	3272.52	0.93632		3272.52	0.9939		3272.52	0.93439		3272.52	0.81255
	3271.1	0.93648		3271.1	0.99391		3271.1	0.9345		3271.1	0.81276
	3269.67	0.93665		3269.67	0.99393		3269.67	0.93463		3269.67	0.81301
	3268.24	0.93683		3268.24	0.99398		3268.24	0.93481		3268.24	0.81329
	3266.82	0.93702		3266.82	0.99402		3266.82	0.93504		3266.82	0.81358
	3265.39	0.93719		3265.39	0.99406		3265.39	0.93526		3265.39	0.81386
	3263.97	0.93735		3263.97	0.99408		3263.97	0.93546		3263.97	0.8141
	3262.54	0.93748		3262.54	0.99408		3262.54	0.93564		3262.54	0.81432
	3261.11	0.93759		3261.11	0.99405		3261.11	0.93584		3261.11	0.81454
	3259.69	0.9377		3259.69	0.99401		3259.69	0.93606		3259.69	0.81476
	3258.26	0.93782		3258.26	0.99398		3258.26	0.93629		3258.26	0.81499
	3256.84	0.93795		3256.84	0.99396		3256.84	0.9365		3256.84	0.81523
	3255.41	0.93809		3255.41	0.99395		3255.41	0.93671		3255.41	0.81547
	3253.99	0.93822		3253.99	0.99394		3253.99	0.93691		3253.99	0.81571
	3252.56	0.93835		3252.56	0.99393		3252.56	0.93711		3252.56	0.81592
	3251.13	0.93848		3251.13	0.99393		3251.13	0.93732		3251.13	0.8161
	3249.71	0.93859		3249.71	0.99393		3249.71	0.93752		3249.71	0.81627
	3248.28	0.9387		3248.28	0.99395		3248.28	0.93774		3248.28	0.81645
	3246.86	0.93882		3246.86	0.99399		3246.86	0.93797		3246.86	0.81666
	3245.43	0.93895		3245.43	0.99404		3245.43	0.93819		3245.43	0.81688
	3244	0.9391		3244	0.99407		3244	0.9384		3244	0.81711
	3242.58	0.93924		3242.58	0.99407		3242.58	0.93861		3242.58	0.81731
	3241.15	0.93938		3241.15	0.99405		3241.15	0.93883		3241.15	0.8175
	3239.73	0.93949		3239.73	0.99401		3239.73	0.93907		3239.73	0.81766
	3238.3	0.93959		3238.3	0.99396		3238.3	0.93933		3238.3	0.81783
	3236.87	0.93968		3236.87	0.99392		3236.87	0.93959		3236.87	0.81801
	3235.45	0.93977		3235.45	0.99388		3235.45	0.93983		3235.45	0.81819
	3234.02	0.93986		3234.02	0.99386		3234.02	0.94003		3234.02	0.81836
	3232.6	0.93994		3232.6	0.99386		3232.6	0.94022		3232.6	0.81851
	3231.17	0.94004		3231.17	0.9939		3231.17	0.94044		3231.17	0.81868
	3229.74	0.94014		3229.74	0.99393		3229.74	0.94069		3229.74	0.81887
	3228.32	0.94025		3228.32	0.99394		3228.32	0.94097		3228.32	0.81906
	3226.89	0.94034		3226.89	0.99393		3226.89	0.94125		3226.89	0.81924
	3225.47	0.94044		3225.47	0.99392		3225.47	0.94153		3225.47	0.81941
	3224.04	0.94054		3224.04	0.99393		3224.04	0.94184		3224.04	0.81959
	3222.61	0.94063		3222.61	0.99393		3222.61	0.94216		3222.61	0.81979
	3221.19	0.94069		3221.19	0.99392		3221.19	0.94246		3221.19	0.81999
	3219.76	0.94074		3219.76	0.9939		3219.76	0.94275		3219.76	0.82018
	3218.34	0.94079		3218.34	0.99387		3218.34	0.94303		3218.34	0.82034
	3216.91	0.94085		3216.91	0.99386		3216.91	0.9433		3216.91	0.82049
	3215.48	0.94092		3215.48	0.99387		3215.48	0.94356		3215.48	0.82066
	3214.06	0.941		3214.06	0.9939		3214.06	0.94382		3214.06	0.82085
	3212.63	0.94108		3212.63	0.99394		3212.63	0.9441		3212.63	0.82105
	3211.21	0.94117		3211.21	0.99396		3211.21	0.9444		3211.21	0.82125
	3209.78	0.94124		3209.78	0.99395		3209.78	0.94469		3209.78	0.82146
	3208.36	0.9413		3208.36	0.99393		3208.36	0.94499		3208.36	0.82165
	3206.93	0.94137		3206.93	0.99391		3206.93	0.94529		3206.93	0.82183
	3205.5	0.94144		3205.5	0.9939		3205.5	0.94563		3205.5	0.82201
	3204.08	0.94154		3204.08	0.99392		3204.08	0.94598		3204.08	0.8222
	3202.65	0.94162		3202.65	0.99396		3202.65	0.94631		3202.65	0.82241
	3201.23	0.94168		3201.23	0.99399		3201.23	0.94663		3201.23	0.82261
	3199.8	0.94171		3199.8	0.99401		3199.8	0.94695		3199.8	0.82282
	3198.37	0.94172		3198.37	0.99399		3198.37	0.94729		3198.37	0.82303
	3196.95	0.94173		3196.95	0.99396		3196.95	0.94762		3196.95	0.82325
	3195.52	0.94177		3195.52	0.99394		3195.52	0.94795		3195.52	0.82346
	3194.1	0.94182		3194.1	0.99393		3194.1	0.94828		3194.1	0.82366
	3192.67	0.94188		3192.67	0.99393		3192.67	0.94861		3192.67	0.82386
	3191.24	0.94194		3191.24	0.99392		3191.24	0.94892		3191.24	0.82409
	3189.82	0.942		3189.82	0.99393		3189.82	0.94921		3189.82	0.82434
	3188.39	0.94208		3188.39	0.99394		3188.39	0.94951		3188.39	0.82464
	3186.97	0.94217		3186.97	0.99396		3186.97	0.94982		3186.97	0.82496
	3185.54	0.94228		3185.54	0.99398		3185.54	0.95016		3185.54	0.8253
	3184.11	0.9424		3184.11	0.99402		3184.11	0.95051		3184.11	0.82562
	3182.69	0.94251		3182.69	0.99405		3182.69	0.95084		3182.69	0.82596
	3181.26	0.94261		3181.26	0.99407		3181.26	0.95115		3181.26	0.82633
	3179.84	0.94268		3179.84	0.99407		3179.84	0.95146		3179.84	0.82673
	3178.41	0.94276		3178.41	0.99407		3178.41	0.95179		3178.41	0.82716
	3176.98	0.94284		3176.98	0.99405		3176.98	0.95211		3176.98	0.82759
	3175.56	0.94295		3175.56	0.99402		3175.56	0.95242		3175.56	0.82801
	3174.13	0.94305		3174.13	0.99399		3174.13	0.95271		3174.13	0.82843
	3172.71	0.94314		3172.71	0.99396		3172.71	0.95301		3172.71	0.82887
	3171.28	0.94325		3171.28	0.99396		3171.28	0.95334		3171.28	0.82932
	3169.85	0.94338		3169.85	0.99397		3169.85	0.95367		3169.85	0.82978
	3168.43	0.94353		3168.43	0.99398		3168.43	0.954		3168.43	0.83024
	3167	0.94368		3167	0.99399		3167	0.95433		3167	0.83072
	3165.58	0.94381		3165.58	0.994		3165.58	0.95465		3165.58	0.83121
	3164.15	0.94392		3164.15	0.994		3164.15	0.95496		3164.15	0.8317
	3162.73	0.94403		3162.73	0.99401		3162.73	0.95527		3162.73	0.8322
	3161.3	0.94413		3161.3	0.994		3161.3	0.95556		3161.3	0.83269
	3159.87	0.94423		3159.87	0.99399		3159.87	0.95585		3159.87	0.83316
	3158.45	0.94433		3158.45	0.99397		3158.45	0.95613		3158.45	0.83361
	3157.02	0.94441		3157.02	0.99396		3157.02	0.95642		3157.02	0.83402
	3155.6	0.94448		3155.6	0.99394		3155.6	0.95671		3155.6	0.83441
	3154.17	0.94456		3154.17	0.99392		3154.17	0.95701		3154.17	0.83482
	3152.74	0.94465		3152.74	0.99391		3152.74	0.95731		3152.74	0.8353
	3151.32	0.94479		3151.32	0.99393		3151.32	0.95762		3151.32	0.83587
	3149.89	0.94496		3149.89	0.99396		3149.89	0.95794		3149.89	0.8365
	3148.47	0.94515		3148.47	0.99397		3148.47	0.95824		3148.47	0.83714
	3147.04	0.94533		3147.04	0.99395		3147.04	0.95854		3147.04	0.83774
	3145.61	0.94548		3145.61	0.99393		3145.61	0.95882		3145.61	0.8383
	3144.19	0.94561		3144.19	0.99392		3144.19	0.9591		3144.19	0.83882
	3142.76	0.9457		3142.76	0.99392		3142.76	0.95937		3142.76	0.83932
	3141.34	0.94577		3141.34	0.99392		3141.34	0.95962		3141.34	0.83979
	3139.91	0.94585		3139.91	0.9939		3139.91	0.95986		3139.91	0.84027
	3138.48	0.94597		3138.48	0.99388		3138.48	0.96014		3138.48	0.8408
	3137.06	0.94611		3137.06	0.99387		3137.06	0.96046		3137.06	0.84139
	3135.63	0.94625		3135.63	0.99388		3135.63	0.96079		3135.63	0.84201
	3134.21	0.94637		3134.21	0.99388		3134.21	0.96111		3134.21	0.8426
	3132.78	0.94647		3132.78	0.99386		3132.78	0.96138		3132.78	0.84314
	3131.35	0.94655		3131.35	0.99382		3131.35	0.96161		3131.35	0.84363
	3129.93	0.94662		3129.93	0.9938		3129.93	0.96184		3129.93	0.84409
	3128.5	0.94672		3128.5	0.9938		3128.5	0.96207		3128.5	0.84458
	3127.08	0.94684		3127.08	0.99383		3127.08	0.96231		3127.08	0.84511
	3125.65	0.94696		3125.65	0.99386		3125.65	0.96255		3125.65	0.84563
	3124.22	0.94706		3124.22	0.99389		3124.22	0.96278		3124.22	0.84611
	3122.8	0.94714		3122.8	0.9939		3122.8	0.96301		3122.8	0.84655
	3121.37	0.94722		3121.37	0.99389		3121.37	0.96325		3121.37	0.84697
	3119.95	0.94731		3119.95	0.99389		3119.95	0.96348		3119.95	0.84738
	3118.52	0.9474		3118.52	0.99388		3118.52	0.9637		3118.52	0.84782
	3117.1	0.94749		3117.1	0.99386		3117.1	0.96393		3117.1	0.84829
	3115.67	0.94757		3115.67	0.99383		3115.67	0.96416		3115.67	0.84879
	3114.24	0.94767		3114.24	0.99379		3114.24	0.96439		3114.24	0.84928
	3112.82	0.94778		3112.82	0.99377		3112.82	0.96464		3112.82	0.84975
	3111.39	0.94789		3111.39	0.99376		3111.39	0.96487		3111.39	0.85017
	3109.97	0.94798		3109.97	0.99377		3109.97	0.96509		3109.97	0.85057
	3108.54	0.94806		3108.54	0.99377		3108.54	0.96528		3108.54	0.85098
	3107.11	0.94817		3107.11	0.99377		3107.11	0.96547		3107.11	0.85142
	3105.69	0.94828		3105.69	0.99378		3105.69	0.96569		3105.69	0.85189
	3104.26	0.94837		3104.26	0.99379		3104.26	0.96592		3104.26	0.85234
	3102.84	0.94843		3102.84	0.99379		3102.84	0.96615		3102.84	0.85276
	3101.41	0.94847		3101.41	0.99376		3101.41	0.96635		3101.41	0.85315
	3099.98	0.94855		3099.98	0.99372		3099.98	0.96652		3099.98	0.85355
	3098.56	0.94867		3098.56	0.9937		3098.56	0.96671		3098.56	0.85397
	3097.13	0.94881		3097.13	0.99369		3097.13	0.9669		3097.13	0.85443
	3095.71	0.94895		3095.71	0.9937		3095.71	0.9671		3095.71	0.85488
	3094.28	0.94906		3094.28	0.9937		3094.28	0.96728		3094.28	0.8553
	3092.85	0.94913		3092.85	0.9937		3092.85	0.96743		3092.85	0.85569
	3091.43	0.94919		3091.43	0.99368		3091.43	0.96757		3091.43	0.85605
	3090	0.94926		3090	0.99365		3090	0.96773		3090	0.85644
	3088.58	0.94934		3088.58	0.99362		3088.58	0.9679		3088.58	0.85687
	3087.15	0.94942		3087.15	0.9936		3087.15	0.96807		3087.15	0.85731
	3085.72	0.94951		3085.72	0.99358		3085.72	0.96824		3085.72	0.85776
	3084.3	0.94961		3084.3	0.99357		3084.3	0.96841		3084.3	0.8582
	3082.87	0.94971		3082.87	0.99357		3082.87	0.96858		3082.87	0.85865
	3081.45	0.94983		3081.45	0.99357		3081.45	0.96876		3081.45	0.8591
	3080.02	0.94994		3080.02	0.99357		3080.02	0.96892		3080.02	0.85956
	3078.6	0.95006		3078.6	0.99355		3078.6	0.96908		3078.6	0.86003
	3077.17	0.95017		3077.17	0.99354		3077.17	0.96923		3077.17	0.86053
	3075.74	0.9503		3075.74	0.99354		3075.74	0.96939		3075.74	0.86104
	3074.32	0.95044		3074.32	0.99353		3074.32	0.96955		3074.32	0.86156
	3072.89	0.95059		3072.89	0.99351		3072.89	0.96971		3072.89	0.86206
	3071.47	0.95071		3071.47	0.99346		3071.47	0.96986		3071.47	0.86253
	3070.04	0.95082		3070.04	0.9934		3070.04	0.97		3070.04	0.86298
	3068.61	0.95091		3068.61	0.99337		3068.61	0.97014		3068.61	0.86345
	3067.19	0.95101		3067.19	0.99337		3067.19	0.97029		3067.19	0.86396
	3065.76	0.95113		3065.76	0.99339		3065.76	0.97044		3065.76	0.86451
	3064.34	0.95127		3064.34	0.99341		3064.34	0.97058		3064.34	0.86506
	3062.91	0.95144		3062.91	0.99341		3062.91	0.97071		3062.91	0.8656
	3061.48	0.95161		3061.48	0.99341		3061.48	0.97083		3061.48	0.86612
	3060.06	0.95177		3060.06	0.99339		3060.06	0.97095		3060.06	0.86663
	3058.63	0.9519		3058.63	0.99336		3058.63	0.97105		3058.63	0.86713
	3057.21	0.95202		3057.21	0.99332		3057.21	0.97116		3057.21	0.86764
	3055.78	0.95214		3055.78	0.99327		3055.78	0.97125		3055.78	0.86815
	3054.35	0.95228		3054.35	0.99323		3054.35	0.97135		3054.35	0.86865
	3052.93	0.95242		3052.93	0.99321		3052.93	0.97145		3052.93	0.86913
	3051.5	0.95256		3051.5	0.99318		3051.5	0.97155		3051.5	0.86959
	3050.08	0.95269		3050.08	0.99315		3050.08	0.97165		3050.08	0.87006
	3048.65	0.95281		3048.65	0.99311		3048.65	0.97173		3048.65	0.87055
	3047.22	0.95294		3047.22	0.99308		3047.22	0.97178		3047.22	0.87104
	3045.8	0.95308		3045.8	0.99306		3045.8	0.97182		3045.8	0.87152
	3044.37	0.95323		3044.37	0.99305		3044.37	0.97186		3044.37	0.87199
	3042.95	0.95339		3042.95	0.99302		3042.95	0.9719		3042.95	0.87247
	3041.52	0.95353		3041.52	0.99297		3041.52	0.97192		3041.52	0.87297
	3040.09	0.95366		3040.09	0.99289		3040.09	0.97192		3040.09	0.87348
	3038.67	0.95379		3038.67	0.9928		3038.67	0.9719		3038.67	0.87399
	3037.24	0.95393		3037.24	0.9927		3037.24	0.97184		3037.24	0.87447
	3035.82	0.95407		3035.82	0.99259		3035.82	0.97175		3035.82	0.87493
	3034.39	0.95421		3034.39	0.99246		3034.39	0.97164		3034.39	0.87538
	3032.97	0.95435		3032.97	0.99231		3032.97	0.97149		3032.97	0.87586
	3031.54	0.9545		3031.54	0.99214		3031.54	0.97131		3031.54	0.87638
	3030.11	0.95466		3030.11	0.99194		3030.11	0.97107		3030.11	0.87689
	3028.69	0.95484		3028.69	0.99171		3028.69	0.97077		3028.69	0.87739
	3027.26	0.95502		3027.26	0.99143		3027.26	0.97039		3027.26	0.87785
	3025.84	0.95519		3025.84	0.99111		3025.84	0.96989		3025.84	0.87831
	3024.41	0.95534		3024.41	0.99071		3024.41	0.96926		3024.41	0.87877
	3022.98	0.95547		3022.98	0.99026		3022.98	0.9685		3022.98	0.87922
	3021.56	0.9556		3021.56	0.98974		3021.56	0.96761		3021.56	0.87967
	3020.13	0.95574		3020.13	0.98917		3020.13	0.96654		3020.13	0.8801
	3018.71	0.95588		3018.71	0.98853		3018.71	0.9653		3018.71	0.88052
	3017.28	0.95602		3017.28	0.98782		3017.28	0.96389		3017.28	0.88092
	3015.85	0.95615		3015.85	0.98701		3015.85	0.96231		3015.85	0.88132
	3014.43	0.95628		3014.43	0.98611		3014.43	0.96054		3014.43	0.88173
	3013	0.9564		3013	0.98512		3013	0.95855		3013	0.88215
	3011.58	0.95653		3011.58	0.98403		3011.58	0.95632		3011.58	0.88257
	3010.15	0.9567		3010.15	0.98284		3010.15	0.95387		3010.15	0.88297
	3008.72	0.95688		3008.72	0.98156		3008.72	0.95124		3008.72	0.88336
	3007.3	0.95705		3007.3	0.98022		3007.3	0.94844		3007.3	0.88374
	3005.87	0.9572		3005.87	0.97883		3005.87	0.9455		3005.87	0.88409
	3004.45	0.95732		3004.45	0.9774		3004.45	0.94245		3004.45	0.88444
	3003.02	0.95743		3003.02	0.97598		3003.02	0.93935		3003.02	0.88477
	3001.59	0.95752		3001.59	0.9746		3001.59	0.9363		3001.59	0.8851
	3000.17	0.95762		3000.17	0.97334		3000.17	0.93342		3000.17	0.88541
	2998.74	0.95772		2998.74	0.97227		2998.74	0.9309		2998.74	0.8857
	2997.32	0.95783		2997.32	0.97147		2997.32	0.92899		2997.32	0.88598
	2995.89	0.95795		2995.89	0.97103		2995.89	0.92794		2995.89	0.88623
	2994.46	0.95807		2994.46	0.971		2994.46	0.9279		2994.46	0.88647
	2993.04	0.95817		2993.04	0.97144		2993.04	0.92878		2993.04	0.88666
	2991.61	0.95827		2991.61	0.97233		2991.61	0.9303		2991.61	0.88684
	2990.19	0.95835		2990.19	0.97361		2990.19	0.93205		2990.19	0.887
	2988.76	0.95843		2988.76	0.97514		2988.76	0.93363		2988.76	0.88715
	2987.34	0.95849		2987.34	0.97676		2987.34	0.93473		2987.34	0.88727
	2985.91	0.95853		2985.91	0.97832		2985.91	0.93514		2985.91	0.88736
	2984.48	0.95855		2984.48	0.97971		2984.48	0.93479		2984.48	0.88739
	2983.06	0.95856		2983.06	0.98086		2983.06	0.9338		2983.06	0.88739
	2981.63	0.95857		2981.63	0.98179		2981.63	0.93235		2981.63	0.88736
	2980.21	0.95858		2980.21	0.9825		2980.21	0.93069		2980.21	0.88732
	2978.78	0.95859		2978.78	0.98303		2978.78	0.92907		2978.78	0.88728
	2977.35	0.95859		2977.35	0.9834		2977.35	0.92775		2977.35	0.88721
	2975.93	0.95859		2975.93	0.98364		2975.93	0.92691		2975.93	0.8871
	2974.5	0.95859		2974.5	0.98377		2974.5	0.92669		2974.5	0.88695
	2973.08	0.9586		2973.08	0.98382		2973.08	0.92712		2973.08	0.88677
	2971.65	0.95861		2971.65	0.98379		2971.65	0.92815		2971.65	0.88659
	2970.22	0.95858		2970.22	0.98369		2970.22	0.92966		2970.22	0.88639
	2968.8	0.95852		2968.8	0.98353		2968.8	0.93148		2968.8	0.88615
	2967.37	0.95843		2967.37	0.98332		2967.37	0.93342		2967.37	0.88585
	2965.95	0.95834		2965.95	0.98307		2965.95	0.93529		2965.95	0.88549
	2964.52	0.95823		2964.52	0.98279		2964.52	0.93701		2964.52	0.88508
	2963.09	0.9581		2963.09	0.98246		2963.09	0.93852		2963.09	0.88465
	2961.67	0.95797		2961.67	0.98208		2961.67	0.93979		2961.67	0.88419
	2960.24	0.95783		2960.24	0.98163		2960.24	0.94077		2960.24	0.8837
	2958.82	0.95767		2958.82	0.98109		2958.82	0.94136		2958.82	0.88317
	2957.39	0.95749		2957.39	0.98043		2957.39	0.94148		2957.39	0.88258
	2955.96	0.95728		2955.96	0.97963		2955.96	0.94111		2955.96	0.88193
	2954.54	0.95704		2954.54	0.97872		2954.54	0.94029		2954.54	0.88122
	2953.11	0.95677		2953.11	0.97769		2953.11	0.93906		2953.11	0.88047
	2951.69	0.95651		2951.69	0.97659		2951.69	0.93754		2951.69	0.87968
	2950.26	0.95624		2950.26	0.97548		2950.26	0.93583		2950.26	0.87885
	2948.83	0.95596		2948.83	0.97446		2948.83	0.93413		2948.83	0.87795
	2947.41	0.95567		2947.41	0.97366		2947.41	0.93272		2947.41	0.87695
	2945.98	0.95536		2945.98	0.97323		2945.98	0.93194		2945.98	0.87587
	2944.56	0.95505		2944.56	0.97328		2944.56	0.93205		2944.56	0.87472
	2943.13	0.95473		2943.13	0.97387		2943.13	0.93316		2943.13	0.87353
	2941.71	0.95441		2941.71	0.97496		2941.71	0.93515		2941.71	0.87233
	2940.28	0.95411		2940.28	0.97642		2940.28	0.93769		2940.28	0.87113
	2938.85	0.95381		2938.85	0.97805		2938.85	0.94038		2938.85	0.86994
	2937.43	0.9535		2937.43	0.97966		2937.43	0.94291		2937.43	0.86875
	2936	0.95315		2936	0.98111		2936	0.94508		2936	0.86756
	2934.58	0.95279		2934.58	0.98235		2934.58	0.9468		2934.58	0.86636
	2933.15	0.95242		2933.15	0.98336		2933.15	0.9481		2933.15	0.86514
	2931.72	0.95204		2931.72	0.98415		2931.72	0.94907		2931.72	0.8639
	2930.3	0.95169		2930.3	0.9848		2930.3	0.94987		2930.3	0.86268
	2928.87	0.95137		2928.87	0.9854		2928.87	0.9507		2928.87	0.8615
	2927.45	0.95107		2927.45	0.98597		2927.45	0.9516		2927.45	0.8604
	2926.02	0.95078		2926.02	0.98649		2926.02	0.95251		2926.02	0.85939
	2924.59	0.95051		2924.59	0.98692		2924.59	0.95334		2924.59	0.85845
	2923.17	0.95025		2923.17	0.98724		2923.17	0.95401		2923.17	0.85757
	2921.74	0.94999		2921.74	0.98745		2921.74	0.95447		2921.74	0.85675
	2920.32	0.94974		2920.32	0.98757		2920.32	0.9547		2920.32	0.85596
	2918.89	0.94951		2918.89	0.98764		2918.89	0.95476		2918.89	0.85516
	2917.46	0.94932		2917.46	0.98772		2917.46	0.95475		2917.46	0.85432
	2916.04	0.94916		2916.04	0.98785		2916.04	0.95477		2916.04	0.85339
	2914.61	0.94903		2914.61	0.98805		2914.61	0.95482		2914.61	0.85235
	2913.19	0.94894		2913.19	0.9883		2913.19	0.95489		2913.19	0.85123
	2911.76	0.94886		2911.76	0.98858		2911.76	0.95496		2911.76	0.85019
	2910.33	0.94879		2910.33	0.98888		2910.33	0.95503		2910.33	0.84944
	2908.91	0.94871		2908.91	0.98917		2908.91	0.95508		2908.91	0.84917
	2907.48	0.94862		2907.48	0.98939		2907.48	0.95497		2907.48	0.84946
	2906.06	0.94851		2906.06	0.9895		2906.06	0.95463		2906.06	0.85022
	2904.63	0.94838		2904.63	0.98955		2904.63	0.95416		2904.63	0.85123
	2903.2	0.94823		2903.2	0.98963		2903.2	0.9537		2903.2	0.85229
	2901.78	0.94807		2901.78	0.98973		2901.78	0.95334		2901.78	0.85323
	2900.35	0.94787		2900.35	0.98979		2900.35	0.95298		2900.35	0.85397
	2898.93	0.94764		2898.93	0.98974		2898.93	0.95254		2898.93	0.85452
	2897.5	0.94739		2897.5	0.98964		2897.5	0.95207		2897.5	0.85488
	2896.08	0.94714		2896.08	0.98956		2896.08	0.95174		2896.08	0.85511
	2894.65	0.9469		2894.65	0.98957		2894.65	0.95164		2894.65	0.85522
	2893.22	0.94663		2893.22	0.98966		2893.22	0.9517		2893.22	0.85526
	2891.8	0.94635		2891.8	0.98971		2891.8	0.95174		2891.8	0.85523
	2890.37	0.94605		2890.37	0.98968		2890.37	0.95164		2890.37	0.85511
	2888.95	0.94576		2888.95	0.98954		2888.95	0.95139		2888.95	0.85492
	2887.52	0.94548		2887.52	0.98933		2887.52	0.95103		2887.52	0.85466
	2886.09	0.9452		2886.09	0.98907		2886.09	0.95059		2886.09	0.85431
	2884.67	0.94492		2884.67	0.98877		2884.67	0.95012		2884.67	0.8539
	2883.24	0.94465		2883.24	0.9885		2883.24	0.9497		2883.24	0.85345
	2881.82	0.94437		2881.82	0.98829		2881.82	0.9494		2881.82	0.85297
	2880.39	0.9441		2880.39	0.9882		2880.39	0.9493		2880.39	0.85243
	2878.96	0.94385		2878.96	0.98823		2878.96	0.94944		2878.96	0.85178
	2877.54	0.9436		2877.54	0.98836		2877.54	0.94982		2877.54	0.851
	2876.11	0.94333		2876.11	0.98859		2876.11	0.95043		2876.11	0.85005
	2874.69	0.94307		2874.69	0.98889		2874.69	0.95125		2874.69	0.84891
	2873.26	0.94287		2873.26	0.98929		2873.26	0.9523		2873.26	0.84761
	2871.83	0.94275		2871.83	0.98977		2871.83	0.95355		2871.83	0.84615
	2870.41	0.94272		2870.41	0.99025		2870.41	0.95493		2870.41	0.8446
	2868.98	0.94274		2868.98	0.99067		2868.98	0.9563		2868.98	0.84306
	2867.56	0.94277		2867.56	0.99099		2867.56	0.9576		2867.56	0.84168
	2866.13	0.94282		2866.13	0.99121		2866.13	0.9588		2866.13	0.84064
	2864.7	0.9429		2864.7	0.99137		2864.7	0.95993		2864.7	0.84002
	2863.28	0.94304		2863.28	0.99148		2863.28	0.96098		2863.28	0.83984
	2861.85	0.94322		2861.85	0.99155		2861.85	0.96193		2861.85	0.84003
	2860.43	0.94342		2860.43	0.99158		2860.43	0.96281		2860.43	0.84055
	2859	0.94366		2859	0.9916		2859	0.96368		2859	0.84142
	2857.57	0.94395		2857.57	0.99164		2857.57	0.96454		2857.57	0.84266
	2856.15	0.94427		2856.15	0.99167		2856.15	0.96534		2856.15	0.84424
	2854.72	0.9446		2854.72	0.9917		2854.72	0.96607		2854.72	0.84609
	2853.3	0.94495		2853.3	0.9917		2853.3	0.9667		2853.3	0.84814
	2851.87	0.94533		2851.87	0.9917		2851.87	0.96723		2851.87	0.85029
	2850.45	0.94569		2850.45	0.99172		2850.45	0.9677		2850.45	0.85246
	2849.02	0.94605		2849.02	0.99178		2849.02	0.96813		2849.02	0.8546
	2847.59	0.94643		2847.59	0.99189		2847.59	0.96862		2847.59	0.85671
	2846.17	0.94686		2846.17	0.99202		2846.17	0.96916		2846.17	0.85876
	2844.74	0.9473		2844.74	0.99213		2844.74	0.9697		2844.74	0.86074
	2843.32	0.94771		2843.32	0.99221		2843.32	0.97015		2843.32	0.86257
	2841.89	0.94808		2841.89	0.99226		2841.89	0.97047		2841.89	0.86423
	2840.46	0.94841		2840.46	0.9923		2840.46	0.97073		2840.46	0.86577
	2839.04	0.94872		2839.04	0.99233		2839.04	0.97099		2839.04	0.86723
	2837.61	0.94905		2837.61	0.99237		2837.61	0.9713		2837.61	0.86868
	2836.19	0.94943		2836.19	0.99241		2836.19	0.97166		2836.19	0.87009
	2834.76	0.94981		2834.76	0.99244		2834.76	0.97203		2834.76	0.87144
	2833.33	0.95019		2833.33	0.99247		2833.33	0.97241		2833.33	0.8727
	2831.91	0.95054		2831.91	0.99249		2831.91	0.97279		2831.91	0.87389
	2830.48	0.95087		2830.48	0.9925		2830.48	0.97318		2830.48	0.87501
	2829.06	0.95117		2829.06	0.99251		2829.06	0.97353		2829.06	0.87605
	2827.63	0.95143		2827.63	0.99252		2827.63	0.97384		2827.63	0.87699
	2826.2	0.95167		2826.2	0.99253		2826.2	0.97413		2826.2	0.87786
	2824.78	0.9519		2824.78	0.99256		2824.78	0.97442		2824.78	0.87865
	2823.35	0.95211		2823.35	0.9926		2823.35	0.97473		2823.35	0.87938
	2821.93	0.9523		2821.93	0.99266		2821.93	0.97505		2821.93	0.88008
	2820.5	0.9525		2820.5	0.99273		2820.5	0.97538		2820.5	0.88076
	2819.07	0.9527		2819.07	0.99279		2819.07	0.9757		2819.07	0.88141
	2817.65	0.95289		2817.65	0.99285		2817.65	0.97601		2817.65	0.88206
	2816.22	0.95306		2816.22	0.9929		2816.22	0.97629		2816.22	0.88269
	2814.8	0.95322		2814.8	0.99296		2814.8	0.97656		2814.8	0.88329
	2813.37	0.95338		2813.37	0.993		2813.37	0.9768		2813.37	0.88384
	2811.95	0.95351		2811.95	0.99303		2811.95	0.97701		2811.95	0.88435
	2810.52	0.95363		2810.52	0.99305		2810.52	0.97723		2810.52	0.88483
	2809.09	0.95378		2809.09	0.99309		2809.09	0.97751		2809.09	0.88534
	2807.67	0.95396		2807.67	0.99316		2807.67	0.97785		2807.67	0.88588
	2806.24	0.95414		2806.24	0.99323		2806.24	0.9782		2806.24	0.88642
	2804.82	0.9543		2804.82	0.99329		2804.82	0.97853		2804.82	0.88692
	2803.39	0.95442		2803.39	0.99331		2803.39	0.97882		2803.39	0.88736
	2801.96	0.95452		2801.96	0.99331		2801.96	0.97906		2801.96	0.88774
	2800.54	0.95459		2800.54	0.9933		2800.54	0.97924		2800.54	0.88809
	2799.11	0.95469		2799.11	0.99329		2799.11	0.97941		2799.11	0.88842
	2797.69	0.95482		2797.69	0.99333		2797.69	0.97962		2797.69	0.88879
	2796.26	0.95498		2796.26	0.9934		2796.26	0.9799		2796.26	0.8892
	2794.83	0.95513		2794.83	0.99346		2794.83	0.9802		2794.83	0.88961
	2793.41	0.95526		2793.41	0.99349		2793.41	0.98045		2793.41	0.88996
	2791.98	0.95534		2791.98	0.99349		2791.98	0.98063		2791.98	0.89026
	2790.56	0.95543		2790.56	0.99349		2790.56	0.98081		2790.56	0.89055
	2789.13	0.95553		2789.13	0.99354		2789.13	0.98106		2789.13	0.89088
	2787.7	0.95567		2787.7	0.99364		2787.7	0.98141		2787.7	0.89127
	2786.28	0.95581		2786.28	0.99377		2786.28	0.98179		2786.28	0.89169
	2784.85	0.95592		2784.85	0.99387		2784.85	0.98212		2784.85	0.89207
	2783.43	0.95602		2783.43	0.99392		2783.43	0.98238		2783.43	0.89238
	2782	0.95612		2782	0.99396		2782	0.98259		2782	0.89265
	2780.57	0.95623		2780.57	0.994		2780.57	0.98276		2780.57	0.89289
	2779.15	0.95632		2779.15	0.99402		2779.15	0.98287		2779.15	0.89311
	2777.72	0.95638		2777.72	0.994		2777.72	0.98286		2777.72	0.89328
	2776.3	0.95642		2776.3	0.99393		2776.3	0.98279		2776.3	0.89341
	2774.87	0.95647		2774.87	0.99388		2774.87	0.98279		2774.87	0.89359
	2773.44	0.95656		2773.44	0.99393		2773.44	0.98298		2773.44	0.89387
	2772.02	0.95668		2772.02	0.99406		2772.02	0.9833		2772.02	0.89425
	2770.59	0.95681		2770.59	0.99421		2770.59	0.98361		2770.59	0.89466
	2769.17	0.9569		2769.17	0.99431		2769.17	0.98384		2769.17	0.89503
	2767.74	0.95698		2767.74	0.99436		2767.74	0.98396		2767.74	0.89537
	2766.32	0.95705		2766.32	0.99438		2766.32	0.98403		2766.32	0.8957
	2764.89	0.95714		2764.89	0.9944		2764.89	0.98407		2764.89	0.89602
	2763.46	0.95724		2763.46	0.99442		2763.46	0.98409		2763.46	0.89635
	2762.04	0.95734		2762.04	0.99442		2762.04	0.98406		2762.04	0.89668
	2760.61	0.95742		2760.61	0.99441		2760.61	0.98401		2760.61	0.89701
	2759.19	0.9575		2759.19	0.99438		2759.19	0.98394		2759.19	0.89733
	2757.76	0.95757		2757.76	0.99435		2757.76	0.98389		2757.76	0.89766
	2756.33	0.95765		2756.33	0.99433		2756.33	0.98388		2756.33	0.898
	2754.91	0.95772		2754.91	0.99429		2754.91	0.98388		2754.91	0.89834
	2753.48	0.95776		2753.48	0.99422		2753.48	0.98385		2753.48	0.89866
	2752.06	0.95777		2752.06	0.99411		2752.06	0.98373		2752.06	0.89891
	2750.63	0.95776		2750.63	0.99399		2750.63	0.98356		2750.63	0.89913
	2749.2	0.9578		2749.2	0.99393		2749.2	0.98345		2749.2	0.89937
	2747.78	0.95789		2747.78	0.99395		2747.78	0.98349		2747.78	0.89969
	2746.35	0.95799		2746.35	0.99402		2746.35	0.98368		2746.35	0.90008
	2744.93	0.95809		2744.93	0.99411		2744.93	0.98396		2744.93	0.90051
	2743.5	0.95817		2743.5	0.99418		2743.5	0.98421		2743.5	0.90089
	2742.07	0.95824		2742.07	0.99421		2742.07	0.98437		2742.07	0.9012
	2740.65	0.95829		2740.65	0.99419		2740.65	0.98443		2740.65	0.90145
	2739.22	0.95832		2739.22	0.99413		2739.22	0.98441		2739.22	0.90163
	2737.8	0.95835		2737.8	0.99409		2737.8	0.98441		2737.8	0.90181
	2736.37	0.95838		2736.37	0.99408		2736.37	0.98449		2736.37	0.90205
	2734.94	0.95843		2734.94	0.99413		2734.94	0.98464		2734.94	0.90235
	2733.52	0.9585		2733.52	0.99421		2733.52	0.98479		2733.52	0.90267
	2732.09	0.95859		2732.09	0.99428		2732.09	0.98488		2732.09	0.90294
	2730.67	0.95866		2730.67	0.9943		2730.67	0.98488		2730.67	0.90314
	2729.24	0.95869		2729.24	0.99425		2729.24	0.98475		2729.24	0.90328
	2727.81	0.95868		2727.81	0.99412		2727.81	0.98454		2727.81	0.90337
	2726.39	0.95866		2726.39	0.994		2726.39	0.98438		2726.39	0.90348
	2724.96	0.95867		2724.96	0.99396		2724.96	0.98441		2724.96	0.90367
	2723.54	0.95875		2723.54	0.994		2723.54	0.9846		2723.54	0.90393
	2722.11	0.95887		2722.11	0.99409		2722.11	0.98487		2722.11	0.90423
	2720.69	0.95899		2720.69	0.99419		2720.69	0.98516		2720.69	0.90453
	2719.26	0.95909		2719.26	0.99427		2719.26	0.98541		2719.26	0.90482
	2717.83	0.95918		2717.83	0.99432		2717.83	0.98559		2717.83	0.90507
	2716.41	0.95926		2716.41	0.99434		2716.41	0.9857		2716.41	0.90529
	2714.98	0.95932		2714.98	0.99434		2714.98	0.98578		2714.98	0.9055
	2713.56	0.95938		2713.56	0.99432		2713.56	0.98581		2713.56	0.90569
	2712.13	0.95943		2712.13	0.99428		2712.13	0.98579		2712.13	0.90588
	2710.7	0.95949		2710.7	0.99423		2710.7	0.98575		2710.7	0.90605
	2709.28	0.95956		2709.28	0.9942		2709.28	0.98575		2709.28	0.90622
	2707.85	0.95963		2707.85	0.99421		2707.85	0.98582		2707.85	0.90642
	2706.43	0.95971		2706.43	0.99422		2706.43	0.9859		2706.43	0.90662
	2705	0.95978		2705	0.99421		2705	0.98596		2705	0.90681
	2703.57	0.95985		2703.57	0.99418		2703.57	0.98597		2703.57	0.907
	2702.15	0.95992		2702.15	0.99414		2702.15	0.98596		2702.15	0.90717
	2700.72	0.95998		2700.72	0.99409		2700.72	0.98593		2700.72	0.90734
	2699.3	0.96003		2699.3	0.99404		2699.3	0.9859		2699.3	0.90752
	2697.87	0.9601		2697.87	0.99401		2697.87	0.98592		2697.87	0.90774
	2696.44	0.96018		2696.44	0.994		2696.44	0.98598		2696.44	0.90799
	2695.02	0.96026		2695.02	0.99398		2695.02	0.98605		2695.02	0.90824
	2693.59	0.96032		2693.59	0.99396		2693.59	0.98609		2693.59	0.9085
	2692.17	0.96036		2692.17	0.99394		2692.17	0.98612		2692.17	0.90874
	2690.74	0.96042		2690.74	0.99392		2690.74	0.98613		2690.74	0.909
	2689.31	0.96048		2689.31	0.99389		2689.31	0.98614		2689.31	0.90926
	2687.89	0.96055		2687.89	0.99386		2687.89	0.98615		2687.89	0.90952
	2686.46	0.96063		2686.46	0.99383		2686.46	0.98615		2686.46	0.90977
	2685.04	0.96069		2685.04	0.99377		2685.04	0.98614		2685.04	0.91001
	2683.61	0.96073		2683.61	0.99368		2683.61	0.98607		2683.61	0.91021
	2682.18	0.96075		2682.18	0.99356		2682.18	0.98596		2682.18	0.91036
	2680.76	0.96076		2680.76	0.99344		2680.76	0.98585		2680.76	0.91052
	2679.33	0.9608		2679.33	0.99337		2679.33	0.98581		2679.33	0.91073
	2677.91	0.9609		2677.91	0.99336		2677.91	0.98587		2677.91	0.91103
	2676.48	0.96102		2676.48	0.9934		2676.48	0.98598		2676.48	0.91138
	2675.06	0.96114		2675.06	0.99346		2675.06	0.9861		2675.06	0.91174
	2673.63	0.96125		2673.63	0.99351		2673.63	0.9862		2673.63	0.91207
	2672.2	0.96136		2672.2	0.99357		2672.2	0.98629		2672.2	0.9124
	2670.78	0.96147		2670.78	0.99362		2670.78	0.98638		2670.78	0.91272
	2669.35	0.96159		2669.35	0.99365		2669.35	0.98645		2669.35	0.91303
	2667.93	0.96168		2667.93	0.99364		2667.93	0.98649		2667.93	0.91331
	2666.5	0.96174		2666.5	0.99358		2666.5	0.98651		2666.5	0.91356
	2665.07	0.96177		2665.07	0.99349		2665.07	0.9865		2665.07	0.9138
	2663.65	0.96178		2663.65	0.99339		2663.65	0.98649		2663.65	0.91403
	2662.22	0.96178		2662.22	0.99329		2662.22	0.98647		2662.22	0.91428
	2660.8	0.9618		2660.8	0.99321		2660.8	0.98645		2660.8	0.91457
	2659.37	0.96184		2659.37	0.99314		2659.37	0.98645		2659.37	0.91489
	2657.94	0.9619		2657.94	0.99309		2657.94	0.98646		2657.94	0.91526
	2656.52	0.96198		2656.52	0.99307		2656.52	0.98648		2656.52	0.91564
	2655.09	0.96209		2655.09	0.99306		2655.09	0.98653		2655.09	0.91604
	2653.67	0.96222		2653.67	0.99306		2653.67	0.98658		2653.67	0.91644
	2652.24	0.96235		2652.24	0.99305		2652.24	0.98665		2652.24	0.91684
	2650.81	0.9625		2650.81	0.99305		2650.81	0.98672		2650.81	0.91723
	2649.39	0.96263		2649.39	0.99305		2649.39	0.98677		2649.39	0.91761
	2647.96	0.96276		2647.96	0.99304		2647.96	0.98682		2647.96	0.91799
	2646.54	0.9629		2646.54	0.99302		2646.54	0.98687		2646.54	0.91837
	2645.11	0.96304		2645.11	0.99301		2645.11	0.98693		2645.11	0.91874
	2643.68	0.96318		2643.68	0.993		2643.68	0.987		2643.68	0.91909
	2642.26	0.96329		2642.26	0.99299		2642.26	0.98707		2642.26	0.91942
	2640.83	0.9634		2640.83	0.99298		2640.83	0.98712		2640.83	0.91972
	2639.41	0.96351		2639.41	0.99299		2639.41	0.98717		2639.41	0.92001
	2637.98	0.96363		2637.98	0.99301		2637.98	0.98725		2637.98	0.92032
	2636.55	0.96378		2636.55	0.99305		2636.55	0.98735		2636.55	0.92067
	2635.13	0.96396		2635.13	0.9931		2635.13	0.98748		2635.13	0.92103
	2633.7	0.96415		2633.7	0.99315		2633.7	0.9876		2633.7	0.92139
	2632.28	0.96431		2632.28	0.99321		2632.28	0.98772		2632.28	0.92175
	2630.85	0.96446		2630.85	0.99327		2630.85	0.98783		2630.85	0.92208
	2629.43	0.96459		2629.43	0.99331		2629.43	0.9879		2629.43	0.92239
	2628	0.96471		2628	0.99333		2628	0.98795		2628	0.92266
	2626.57	0.96483		2626.57	0.99334		2626.57	0.98801		2626.57	0.92291
	2625.15	0.96496		2625.15	0.99337		2625.15	0.98812		2625.15	0.9232
	2623.72	0.96512		2623.72	0.99344		2623.72	0.98829		2623.72	0.92354
	2622.3	0.96526		2622.3	0.99353		2622.3	0.98847		2622.3	0.92388
	2620.87	0.96538		2620.87	0.9936		2620.87	0.98865		2620.87	0.92418
	2619.44	0.96549		2619.44	0.99365		2619.44	0.98879		2619.44	0.92445
	2618.02	0.96559		2618.02	0.99367		2618.02	0.9889		2618.02	0.9247
	2616.59	0.96569		2616.59	0.99369		2616.59	0.98901		2616.59	0.92497
	2615.17	0.9658		2615.17	0.99373		2615.17	0.98913		2615.17	0.92526
	2613.74	0.96592		2613.74	0.99379		2613.74	0.98926		2613.74	0.92558
	2612.31	0.96605		2612.31	0.99383		2612.31	0.98937		2612.31	0.92588
	2610.89	0.96616		2610.89	0.99385		2610.89	0.98945		2610.89	0.92615
	2609.46	0.96625		2609.46	0.99384		2609.46	0.98952		2609.46	0.92641
	2608.04	0.96632		2608.04	0.99383		2608.04	0.9896		2608.04	0.92665
	2606.61	0.96638		2606.61	0.99386		2606.61	0.98966		2606.61	0.92689
	2605.18	0.96646		2605.18	0.99391		2605.18	0.98972		2605.18	0.92713
	2603.76	0.96656		2603.76	0.99395		2603.76	0.98976		2603.76	0.92737
	2602.33	0.96669		2602.33	0.99398		2602.33	0.9898		2602.33	0.92759
	2600.91	0.9668		2600.91	0.994		2600.91	0.98984		2600.91	0.92781
	2599.48	0.96689		2599.48	0.99401		2599.48	0.98989		2599.48	0.92801
	2598.05	0.96695		2598.05	0.99402		2598.05	0.98994		2598.05	0.92821
	2596.63	0.96701		2596.63	0.99403		2596.63	0.98997		2596.63	0.92841
	2595.2	0.96708		2595.2	0.99402		2595.2	0.98998		2595.2	0.92861
	2593.78	0.96715		2593.78	0.994		2593.78	0.98998		2593.78	0.92879
	2592.35	0.96723		2592.35	0.99398		2592.35	0.99001		2592.35	0.92897
	2590.93	0.96733		2590.93	0.99397		2590.93	0.99005		2590.93	0.92916
	2589.5	0.96742		2589.5	0.99399		2589.5	0.99009		2589.5	0.92936
	2588.07	0.9675		2588.07	0.99403		2588.07	0.99013		2588.07	0.92956
	2586.65	0.96757		2586.65	0.99406		2586.65	0.99015		2586.65	0.92977
	2585.22	0.96764		2585.22	0.99407		2585.22	0.99017		2585.22	0.92998
	2583.8	0.96772		2583.8	0.99407		2583.8	0.99021		2583.8	0.93016
	2582.37	0.96782		2582.37	0.99408		2582.37	0.99025		2582.37	0.93031
	2580.94	0.96791		2580.94	0.9941		2580.94	0.99029		2580.94	0.93045
	2579.52	0.96796		2579.52	0.99413		2579.52	0.99033		2579.52	0.93058
	2578.09	0.96798		2578.09	0.99414		2578.09	0.99036		2578.09	0.93071
	2576.67	0.96798		2576.67	0.99414		2576.67	0.99039		2576.67	0.93084
	2575.24	0.96801		2575.24	0.99418		2575.24	0.99046		2575.24	0.93098
	2573.81	0.96807		2573.81	0.99426		2573.81	0.99055		2573.81	0.93114
	2572.39	0.96815		2572.39	0.99436		2572.39	0.99066		2572.39	0.93132
	2570.96	0.96825		2570.96	0.99446		2570.96	0.99077		2570.96	0.9315
	2569.54	0.96835		2569.54	0.99452		2569.54	0.99087		2569.54	0.93168
	2568.11	0.96844		2568.11	0.99458		2568.11	0.99097		2568.11	0.93184
	2566.68	0.96852		2566.68	0.99463		2566.68	0.99107		2566.68	0.932
	2565.26	0.96857		2565.26	0.9947		2565.26	0.99117		2565.26	0.93215
	2563.83	0.9686		2563.83	0.99475		2563.83	0.99125		2563.83	0.9323
	2562.41	0.96861		2562.41	0.9948		2562.41	0.99132		2562.41	0.93246
	2560.98	0.96859		2560.98	0.99486		2560.98	0.99137		2560.98	0.93264
	2559.55	0.9686		2559.55	0.99492		2559.55	0.99144		2559.55	0.93282
	2558.13	0.96866		2558.13	0.99497		2558.13	0.99153		2558.13	0.933
	2556.7	0.96874		2556.7	0.99501		2556.7	0.99162		2556.7	0.93317
	2555.28	0.96882		2555.28	0.99505		2555.28	0.99169		2555.28	0.93332
	2553.85	0.9689		2553.85	0.9951		2553.85	0.99173		2553.85	0.93347
	2552.42	0.96898		2552.42	0.99515		2552.42	0.99176		2552.42	0.93364
	2551	0.96905		2551	0.9952		2551	0.99177		2551	0.93383
	2549.57	0.96912		2549.57	0.99524		2549.57	0.99176		2549.57	0.93401
	2548.15	0.96921		2548.15	0.99528		2548.15	0.99172		2548.15	0.93419
	2546.72	0.9693		2546.72	0.9953		2546.72	0.99165		2546.72	0.93436
	2545.3	0.96934		2545.3	0.99529		2545.3	0.99158		2545.3	0.93453
	2543.87	0.96935		2543.87	0.99527		2543.87	0.99154		2543.87	0.93471
	2542.44	0.96936		2542.44	0.99528		2542.44	0.99156		2542.44	0.93489
	2541.02	0.96942		2541.02	0.99533		2541.02	0.99161		2541.02	0.93507
	2539.59	0.96951		2539.59	0.99537		2539.59	0.99168		2539.59	0.93523
	2538.17	0.96959		2538.17	0.99539		2538.17	0.99175		2538.17	0.93541
	2536.74	0.96966		2536.74	0.99538		2536.74	0.9918		2536.74	0.9356
	2535.31	0.9697		2535.31	0.99536		2535.31	0.99184		2535.31	0.93579
	2533.89	0.96974		2533.89	0.99534		2533.89	0.99187		2533.89	0.93597
	2532.46	0.9698		2532.46	0.99534		2532.46	0.99191		2532.46	0.93613
	2531.04	0.96988		2531.04	0.99536		2531.04	0.99196		2531.04	0.93629
	2529.61	0.96996		2529.61	0.99537		2529.61	0.992		2529.61	0.93645
	2528.18	0.97		2528.18	0.99537		2528.18	0.99202		2528.18	0.93661
	2526.76	0.97003		2526.76	0.99537		2526.76	0.99203		2526.76	0.93675
	2525.33	0.97006		2525.33	0.99536		2525.33	0.992		2525.33	0.93688
	2523.91	0.97008		2523.91	0.99535		2523.91	0.99195		2523.91	0.937
	2522.48	0.97011		2522.48	0.99532		2522.48	0.99187		2522.48	0.9371
	2521.05	0.97018		2521.05	0.99528		2521.05	0.99182		2521.05	0.9372
	2519.63	0.97027		2519.63	0.99527		2519.63	0.9918		2519.63	0.93736
	2518.2	0.97035		2518.2	0.99527		2518.2	0.99181		2518.2	0.93756
	2516.78	0.9704		2516.78	0.99527		2516.78	0.99183		2516.78	0.93778
	2515.35	0.97046		2515.35	0.99526		2515.35	0.99184		2515.35	0.93798
	2513.92	0.97052		2513.92	0.99524		2513.92	0.99185		2513.92	0.93817
	2512.5	0.97058		2512.5	0.99522		2512.5	0.99186		2512.5	0.93835
	2511.07	0.97065		2511.07	0.99523		2511.07	0.99186		2511.07	0.93852
	2509.65	0.97071		2509.65	0.99524		2509.65	0.99186		2509.65	0.93867
	2508.22	0.97074		2508.22	0.99523		2508.22	0.99185		2508.22	0.93881
	2506.79	0.97075		2506.79	0.99521		2506.79	0.99184		2506.79	0.93893
	2505.37	0.97077		2505.37	0.99517		2505.37	0.99182		2505.37	0.93903
	2503.94	0.97082		2503.94	0.99513		2503.94	0.99179		2503.94	0.93913
	2502.52	0.97091		2502.52	0.99511		2502.52	0.9918		2502.52	0.93924
	2501.09	0.97099		2501.09	0.9951		2501.09	0.99183		2501.09	0.93936
	2499.67	0.97107		2499.67	0.9951		2499.67	0.99187		2499.67	0.93949
	2498.24	0.97113		2498.24	0.9951		2498.24	0.99191		2498.24	0.93964
	2496.81	0.97119		2496.81	0.99512		2496.81	0.99195		2496.81	0.93979
	2495.39	0.97125		2495.39	0.99514		2495.39	0.99199		2495.39	0.93993
	2493.96	0.9713		2493.96	0.99517		2493.96	0.99203		2493.96	0.94004
	2492.54	0.97132		2492.54	0.99518		2492.54	0.99208		2492.54	0.94015
	2491.11	0.97132		2491.11	0.99518		2491.11	0.99213		2491.11	0.94025
	2489.68	0.97133		2489.68	0.99519		2489.68	0.99218		2489.68	0.94037
	2488.26	0.97137		2488.26	0.9952		2488.26	0.99222		2488.26	0.94052
	2486.83	0.97143		2486.83	0.9952		2486.83	0.99225		2486.83	0.94068
	2485.41	0.97149		2485.41	0.9952		2485.41	0.99228		2485.41	0.94083
	2483.98	0.97154		2483.98	0.9952		2483.98	0.99231		2483.98	0.94098
	2482.55	0.97158		2482.55	0.99521		2482.55	0.99237		2482.55	0.94113
	2481.13	0.97162		2481.13	0.99523		2481.13	0.99244		2481.13	0.94129
	2479.7	0.97167		2479.7	0.99526		2479.7	0.99254		2479.7	0.94144
	2478.28	0.97171		2478.28	0.99528		2478.28	0.99264		2478.28	0.94159
	2476.85	0.97174		2476.85	0.9953		2476.85	0.99274		2476.85	0.94174
	2475.42	0.97176		2475.42	0.99532		2475.42	0.99282		2475.42	0.94189
	2474	0.97177		2474	0.99533		2474	0.99286		2474	0.94204
	2472.57	0.97178		2472.57	0.99533		2472.57	0.99287		2472.57	0.94217
	2471.15	0.9718		2471.15	0.99532		2471.15	0.99287		2471.15	0.94229
	2469.72	0.97185		2469.72	0.99531		2469.72	0.99289		2469.72	0.94242
	2468.29	0.97189		2468.29	0.99532		2468.29	0.99295		2468.29	0.94256
	2466.87	0.9719		2466.87	0.99533		2466.87	0.99302		2466.87	0.94269
	2465.44	0.97191		2465.44	0.99535		2465.44	0.99308		2465.44	0.94281
	2464.02	0.97192		2464.02	0.99536		2464.02	0.99312		2464.02	0.94291
	2462.59	0.97193		2462.59	0.99537		2462.59	0.99316		2462.59	0.94301
	2461.16	0.97192		2461.16	0.99536		2461.16	0.99321		2461.16	0.94312
	2459.74	0.97189		2459.74	0.99537		2459.74	0.99328		2459.74	0.94324
	2458.31	0.97186		2458.31	0.99537		2458.31	0.99334		2458.31	0.94338
	2456.89	0.97184		2456.89	0.99536		2456.89	0.99339		2456.89	0.94353
	2455.46	0.97185		2455.46	0.99533		2455.46	0.99344		2455.46	0.94367
	2454.04	0.97188		2454.04	0.99531		2454.04	0.99347		2454.04	0.94381
	2452.61	0.97194		2452.61	0.99531		2452.61	0.9935		2452.61	0.94394
	2451.18	0.97198		2451.18	0.99533		2451.18	0.99355		2451.18	0.94407
	2449.76	0.97202		2449.76	0.99537		2449.76	0.99363		2449.76	0.94422
	2448.33	0.97204		2448.33	0.99542		2448.33	0.99373		2448.33	0.94439
	2446.91	0.97206		2446.91	0.99547		2446.91	0.99384		2446.91	0.94457
	2445.48	0.97208		2445.48	0.99552		2445.48	0.99393		2445.48	0.94476
	2444.05	0.97213		2444.05	0.99556		2444.05	0.99399		2444.05	0.94495
	2442.63	0.97219		2442.63	0.99559		2442.63	0.99403		2442.63	0.94512
	2441.2	0.97223		2441.2	0.99561		2441.2	0.99404		2441.2	0.94528
	2439.78	0.97223		2439.78	0.9956		2439.78	0.99407		2439.78	0.94541
	2438.35	0.97223		2438.35	0.99558		2438.35	0.99411		2438.35	0.94553
	2436.92	0.97224		2436.92	0.99557		2436.92	0.99415		2436.92	0.94565
	2435.5	0.97227		2435.5	0.99558		2435.5	0.99417		2435.5	0.94577
	2434.07	0.9723		2434.07	0.9956		2434.07	0.99418		2434.07	0.94588
	2432.65	0.97233		2432.65	0.99562		2432.65	0.99418		2432.65	0.946
	2431.22	0.97235		2431.22	0.99563		2431.22	0.99418		2431.22	0.94611
	2429.79	0.97236		2429.79	0.99561		2429.79	0.99419		2429.79	0.94622
	2428.37	0.97236		2428.37	0.99558		2428.37	0.99417		2428.37	0.94632
	2426.94	0.97238		2426.94	0.99554		2426.94	0.99413		2426.94	0.94641
	2425.52	0.97242		2425.52	0.99551		2425.52	0.99407		2425.52	0.9465
	2424.09	0.97245		2424.09	0.9955		2424.09	0.99402		2424.09	0.9466
	2422.66	0.97246		2422.66	0.99551		2422.66	0.99399		2422.66	0.9467
	2421.24	0.97245		2421.24	0.99553		2421.24	0.99398		2421.24	0.94678
	2419.81	0.97245		2419.81	0.99553		2419.81	0.99394		2419.81	0.94685
	2418.39	0.97247		2418.39	0.99552		2418.39	0.99388		2418.39	0.94692
	2416.96	0.9725		2416.96	0.99552		2416.96	0.9938		2416.96	0.947
	2415.53	0.97253		2415.53	0.9955		2415.53	0.99369		2415.53	0.94709
	2414.11	0.97253		2414.11	0.99545		2414.11	0.99358		2414.11	0.94716
	2412.68	0.9725		2412.68	0.99538		2412.68	0.99346		2412.68	0.94722
	2411.26	0.97246		2411.26	0.9953		2411.26	0.99336		2411.26	0.94729
	2409.83	0.97247		2409.83	0.99526		2409.83	0.9933		2409.83	0.94739
	2408.41	0.97251		2408.41	0.99526		2408.41	0.99329		2408.41	0.94751
	2406.98	0.97259		2406.98	0.99531		2406.98	0.99329		2406.98	0.94763
	2405.55	0.97267		2405.55	0.99536		2405.55	0.99327		2405.55	0.94773
	2404.13	0.97272		2404.13	0.9954		2404.13	0.99323		2404.13	0.9478
	2402.7	0.97273		2402.7	0.99539		2402.7	0.99319		2402.7	0.94786
	2401.28	0.97274		2401.28	0.99536		2401.28	0.99316		2401.28	0.94792
	2399.85	0.97274		2399.85	0.99533		2399.85	0.99313		2399.85	0.94798
	2398.42	0.97273		2398.42	0.99529		2398.42	0.99312		2398.42	0.94802
	2397	0.9727		2397	0.99525		2397	0.99312		2397	0.94805
	2395.57	0.97269		2395.57	0.99523		2395.57	0.99317		2395.57	0.94809
	2394.15	0.9727		2394.15	0.99522		2394.15	0.99323		2394.15	0.94815
	2392.72	0.97274		2392.72	0.99522		2392.72	0.9933		2392.72	0.94821
	2391.29	0.97277		2391.29	0.99523		2391.29	0.99335		2391.29	0.94824
	2389.87	0.97277		2389.87	0.99521		2389.87	0.99339		2389.87	0.94825
	2388.44	0.97271		2388.44	0.99513		2388.44	0.99342		2388.44	0.94824
	2387.02	0.97257		2387.02	0.99495		2387.02	0.99345		2387.02	0.94822
	2385.59	0.97237		2385.59	0.99463		2385.59	0.99345		2385.59	0.94817
	2384.16	0.97211		2384.16	0.99413		2384.16	0.99343		2384.16	0.94808
	2382.74	0.9718		2382.74	0.99347		2382.74	0.99341		2382.74	0.94794
	2381.31	0.97141		2381.31	0.9927		2381.31	0.99342		2381.31	0.94777
	2379.89	0.97095		2379.89	0.99184		2379.89	0.99349		2379.89	0.94756
	2378.46	0.9704		2378.46	0.9909		2378.46	0.99364		2378.46	0.94735
	2377.03	0.96978		2377.03	0.98988		2377.03	0.99386		2377.03	0.94711
	2375.61	0.96912		2375.61	0.98879		2375.61	0.99414		2375.61	0.94686
	2374.18	0.96841		2374.18	0.98766		2374.18	0.99452		2374.18	0.94659
	2372.76	0.96762		2372.76	0.98654		2372.76	0.99505		2372.76	0.94634
	2371.33	0.9667		2371.33	0.98549		2371.33	0.99575		2371.33	0.94612
	2369.91	0.96567		2369.91	0.98452		2369.91	0.99658		2369.91	0.94591
	2368.48	0.96462		2368.48	0.98361		2368.48	0.99747		2368.48	0.94571
	2367.05	0.96366		2367.05	0.98273		2367.05	0.99836		2367.05	0.94552
	2365.63	0.96282		2365.63	0.98185		2365.63	0.99913		2365.63	0.94532
	2364.2	0.96208		2364.2	0.98092		2364.2	0.9997		2364.2	0.94511
	2362.78	0.96147		2362.78	0.98004		2362.78	1.00005		2362.78	0.94494
	2361.35	0.96107		2361.35	0.9794		2361.35	1.00011		2361.35	0.94481
	2359.92	0.96098		2359.92	0.97909		2359.92	0.99981		2359.92	0.94474
	2358.5	0.96127		2358.5	0.97913		2358.5	0.99913		2358.5	0.94474
	2357.07	0.96199		2357.07	0.97952		2357.07	0.99804		2357.07	0.94488
	2355.65	0.96302		2355.65	0.98023		2355.65	0.99659		2355.65	0.94514
	2354.22	0.96415		2354.22	0.98115		2354.22	0.99495		2354.22	0.94544
	2352.79	0.96528		2352.79	0.98219		2352.79	0.99342		2352.79	0.9457
	2351.37	0.96629		2351.37	0.98322		2351.37	0.99228		2351.37	0.94596
	2349.94	0.96699		2349.94	0.98396		2349.94	0.99161		2349.94	0.94618
	2348.52	0.96726		2348.52	0.98412		2348.52	0.9913		2348.52	0.94633
	2347.09	0.96703		2347.09	0.98351		2347.09	0.99118		2347.09	0.94639
	2345.66	0.96638		2345.66	0.98222		2345.66	0.9911		2345.66	0.94636
	2344.24	0.96561		2344.24	0.98072		2344.24	0.99092		2344.24	0.94633
	2342.81	0.96513		2342.81	0.97968		2342.81	0.99059		2342.81	0.94635
	2341.39	0.96506		2341.39	0.97928		2341.39	0.99022		2341.39	0.94646
	2339.96	0.96526		2339.96	0.97927		2339.96	0.98989		2339.96	0.94663
	2338.53	0.96556		2338.53	0.9794		2338.53	0.98961		2338.53	0.94683
	2337.11	0.96583		2337.11	0.97955		2337.11	0.98934		2337.11	0.94704
	2335.68	0.96605		2335.68	0.97966		2335.68	0.98908		2335.68	0.94725
	2334.26	0.9662		2334.26	0.97968		2334.26	0.98881		2334.26	0.94745
	2332.83	0.96632		2332.83	0.97959		2332.83	0.98857		2332.83	0.94762
	2331.4	0.96646		2331.4	0.9795		2331.4	0.98839		2331.4	0.94773
	2329.98	0.96663		2329.98	0.97956		2329.98	0.98823		2329.98	0.94779
	2328.55	0.96672		2328.55	0.97974		2328.55	0.98801		2328.55	0.94776
	2327.13	0.96662		2327.13	0.97987		2327.13	0.98764		2327.13	0.94764
	2325.7	0.9664		2325.7	0.97992		2325.7	0.98718		2325.7	0.94754
	2324.28	0.96635		2324.28	0.98009		2324.28	0.98686		2324.28	0.94762
	2322.85	0.96672		2322.85	0.98061		2322.85	0.98689		2322.85	0.94802
	2321.42	0.96746		2321.42	0.98152		2321.42	0.98728		2321.42	0.94866
	2320	0.9683		2320	0.98262		2320	0.98782		2320	0.94932
	2318.57	0.96902		2318.57	0.98368		2318.57	0.98831		2318.57	0.94986
	2317.15	0.96961		2317.15	0.98459		2317.15	0.98867		2317.15	0.95029
	2315.72	0.97009		2315.72	0.9853		2315.72	0.98891		2315.72	0.95064
	2314.29	0.97049		2314.29	0.98583		2314.29	0.98911		2314.29	0.95095
	2312.87	0.9708		2312.87	0.98624		2312.87	0.9893		2312.87	0.95122
	2311.44	0.97106		2311.44	0.98664		2311.44	0.98949		2311.44	0.95148
	2310.02	0.97132		2310.02	0.98712		2310.02	0.98969		2310.02	0.95174
	2308.59	0.97162		2308.59	0.98771		2308.59	0.9899		2308.59	0.95202
	2307.16	0.97195		2307.16	0.98837		2307.16	0.99014		2307.16	0.9523
	2305.74	0.9723		2305.74	0.98902		2305.74	0.99039		2305.74	0.95256
	2304.31	0.97264		2304.31	0.98958		2304.31	0.99062		2304.31	0.95278
	2302.89	0.97288		2302.89	0.98998		2302.89	0.99082		2302.89	0.95296
	2301.46	0.97302		2301.46	0.99025		2301.46	0.99099		2301.46	0.95312
	2300.03	0.97309		2300.03	0.99046		2300.03	0.99116		2300.03	0.95327
	2298.61	0.97318		2298.61	0.99071		2298.61	0.99132		2298.61	0.95341
	2297.18	0.97333		2297.18	0.99102		2297.18	0.99147		2297.18	0.95355
	2295.76	0.97347		2295.76	0.99135		2295.76	0.9916		2295.76	0.95368
	2294.33	0.97357		2294.33	0.99163		2294.33	0.9917		2294.33	0.9538
	2292.9	0.97361		2292.9	0.99188		2292.9	0.99179		2292.9	0.95391
	2291.48	0.97364		2291.48	0.99212		2291.48	0.9919		2291.48	0.95401
	2290.05	0.97369		2290.05	0.99237		2290.05	0.99205		2290.05	0.95412
	2288.63	0.97378		2288.63	0.9926		2288.63	0.99223		2288.63	0.95424
	2287.2	0.97391		2287.2	0.99283		2287.2	0.99244		2287.2	0.95438
	2285.77	0.97408		2285.77	0.99309		2285.77	0.99269		2285.77	0.95458
	2284.35	0.97427		2284.35	0.99336		2284.35	0.993		2284.35	0.95484
	2282.92	0.97446		2282.92	0.99363		2282.92	0.99337		2282.92	0.95514
	2281.5	0.97464		2281.5	0.99386		2281.5	0.99373		2281.5	0.95544
	2280.07	0.97483		2280.07	0.99407		2280.07	0.99404		2280.07	0.9557
	2278.65	0.97502		2278.65	0.99429		2278.65	0.9943		2278.65	0.9559
	2277.22	0.9752		2277.22	0.9945		2277.22	0.99456		2277.22	0.95606
	2275.79	0.97534		2275.79	0.99467		2275.79	0.99483		2275.79	0.95623
	2274.37	0.97544		2274.37	0.9948		2274.37	0.99509		2274.37	0.95643
	2272.94	0.97553		2272.94	0.99492		2272.94	0.99533		2272.94	0.95667
	2271.52	0.97564		2271.52	0.99503		2271.52	0.99555		2271.52	0.95691
	2270.09	0.97577		2270.09	0.99514		2270.09	0.99576		2270.09	0.9571
	2268.66	0.97592		2268.66	0.99527		2268.66	0.99599		2268.66	0.95729
	2267.24	0.9761		2267.24	0.99542		2267.24	0.99625		2267.24	0.9575
	2265.81	0.97628		2265.81	0.99561		2265.81	0.99649		2265.81	0.95776
	2264.39	0.9764		2264.39	0.99578		2264.39	0.99667		2264.39	0.95802
	2262.96	0.97648		2262.96	0.9959		2262.96	0.99676		2262.96	0.95821
	2261.53	0.97654		2261.53	0.99597		2261.53	0.9968		2261.53	0.95835
	2260.11	0.97659		2260.11	0.99603		2260.11	0.99678		2260.11	0.95846
	2258.68	0.97664		2258.68	0.99613		2258.68	0.99675		2258.68	0.95862
	2257.26	0.97674		2257.26	0.99629		2257.26	0.99678		2257.26	0.95883
	2255.83	0.97691		2255.83	0.99652		2255.83	0.9969		2255.83	0.95909
	2254.4	0.97709		2254.4	0.99671		2254.4	0.99705		2254.4	0.95934
	2252.98	0.97723		2252.98	0.99678		2252.98	0.99715		2252.98	0.95954
	2251.55	0.97732		2251.55	0.99673		2251.55	0.99717		2251.55	0.9597
	2250.13	0.9774		2250.13	0.99663		2250.13	0.99714		2250.13	0.95984
	2248.7	0.97744		2248.7	0.99657		2248.7	0.9971		2248.7	0.95997
	2247.27	0.97744		2247.27	0.99656		2247.27	0.99705		2247.27	0.96012
	2245.85	0.97744		2245.85	0.99661		2245.85	0.99701		2245.85	0.9603
	2244.42	0.97747		2244.42	0.99668		2244.42	0.99698		2244.42	0.96049
	2243	0.97755		2243	0.99676		2243	0.99695		2243	0.96068
	2241.57	0.97762		2241.57	0.99683		2241.57	0.99694		2241.57	0.96086
	2240.14	0.97763		2240.14	0.99688		2240.14	0.99694		2240.14	0.961
	2238.72	0.9776		2238.72	0.9969		2238.72	0.99694		2238.72	0.96115
	2237.29	0.97762		2237.29	0.99689		2237.29	0.99692		2237.29	0.9613
	2235.87	0.97774		2235.87	0.99689		2235.87	0.99691		2235.87	0.96146
	2234.44	0.97793		2234.44	0.99692		2234.44	0.99692		2234.44	0.96163
	2233.02	0.97812		2233.02	0.99699		2233.02	0.99697		2233.02	0.9618
	2231.59	0.97824		2231.59	0.99706		2231.59	0.99704		2231.59	0.96197
	2230.16	0.97831		2230.16	0.99714		2230.16	0.99712		2230.16	0.96215
	2228.74	0.97833		2228.74	0.99721		2228.74	0.99719		2228.74	0.96234
	2227.31	0.97833		2227.31	0.99729		2227.31	0.99723		2227.31	0.96255
	2225.89	0.97833		2225.89	0.99735		2225.89	0.99727		2225.89	0.96272
	2224.46	0.97838		2224.46	0.99742		2224.46	0.99733		2224.46	0.96287
	2223.03	0.97843		2223.03	0.99749		2223.03	0.99745		2223.03	0.96304
	2221.61	0.97846		2221.61	0.99756		2221.61	0.99763		2221.61	0.96324
	2220.18	0.97844		2220.18	0.99763		2220.18	0.99781		2220.18	0.96346
	2218.76	0.97844		2218.76	0.99769		2218.76	0.998		2218.76	0.96364
	2217.33	0.97846		2217.33	0.9977		2217.33	0.99821		2217.33	0.96377
	2215.9	0.97852		2215.9	0.9977		2215.9	0.99843		2215.9	0.96389
	2214.48	0.97858		2214.48	0.99777		2214.48	0.99863		2214.48	0.96405
	2213.05	0.97863		2213.05	0.99795		2213.05	0.99879		2213.05	0.96427
	2211.63	0.97868		2211.63	0.99819		2211.63	0.99892		2211.63	0.96452
	2210.2	0.97876		2210.2	0.99837		2210.2	0.99906		2210.2	0.96476
	2208.77	0.97886		2208.77	0.99845		2208.77	0.99917		2208.77	0.96496
	2207.35	0.97893		2207.35	0.99844		2207.35	0.99927		2207.35	0.96515
	2205.92	0.97892		2205.92	0.99841		2205.92	0.99936		2205.92	0.96536
	2204.5	0.97884		2204.5	0.99842		2204.5	0.99948		2204.5	0.96558
	2203.07	0.97873		2203.07	0.99847		2203.07	0.99964		2203.07	0.96579
	2201.64	0.97867		2201.64	0.99852		2201.64	0.99981		2201.64	0.966
	2200.22	0.97867		2200.22	0.99857		2200.22	0.99996		2200.22	0.96623
	2198.79	0.97874		2198.79	0.99863		2198.79	1.00004		2198.79	0.96646
	2197.37	0.97882		2197.37	0.99874		2197.37	1.0001		2197.37	0.96668
	2195.94	0.97885		2195.94	0.99889		2195.94	1.00023		2195.94	0.96689
	2194.51	0.97883		2194.51	0.99905		2194.51	1.00042		2194.51	0.96712
	2193.09	0.97881		2193.09	0.99915		2193.09	1.00058		2193.09	0.96737
	2191.66	0.97882		2191.66	0.99919		2191.66	1.00065		2191.66	0.96767
	2190.24	0.97885		2190.24	0.99917		2190.24	1.00064		2190.24	0.968
	2188.81	0.97887		2188.81	0.99916		2188.81	1.00062		2188.81	0.96833
	2187.39	0.9789		2187.39	0.99922		2187.39	1.00069		2187.39	0.96864
	2185.96	0.97897		2185.96	0.99938		2185.96	1.00087		2185.96	0.969
	2184.53	0.97912		2184.53	0.99964		2184.53	1.00112		2184.53	0.96945
	2183.11	0.97936		2183.11	0.99997		2183.11	1.00143		2183.11	0.96998
	2181.68	0.97959		2181.68	1.00031		2181.68	1.00173		2181.68	0.97045
	2180.26	0.97967		2180.26	1.00054		2180.26	1.00194		2180.26	0.97072
	2178.83	0.97956		2178.83	1.00066		2178.83	1.00203		2178.83	0.97082
	2177.4	0.97944		2177.4	1.00072		2177.4	1.0021		2177.4	0.97093
	2175.98	0.97945		2175.98	1.00073		2175.98	1.00221		2175.98	0.97114
	2174.55	0.97956		2174.55	1.00067		2174.55	1.00233		2174.55	0.97136
	2173.13	0.9796		2173.13	1.00053		2173.13	1.00234		2173.13	0.97143
	2171.7	0.97947		2171.7	1.00036		2171.7	1.00221		2171.7	0.97133
	2170.27	0.97921		2170.27	1.00021		2170.27	1.00202		2170.27	0.9712
	2168.85	0.97893		2168.85	1.00015		2168.85	1.00189		2168.85	0.97121
	2167.42	0.97879		2167.42	1.00019		2167.42	1.00188		2167.42	0.97145
	2166	0.97884		2166	1.00032		2166	1.00199		2166	0.97186
	2164.57	0.97896		2164.57	1.00048		2164.57	1.00217		2164.57	0.9723
	2163.14	0.97907		2163.14	1.00064		2163.14	1.0024		2163.14	0.9728
	2161.72	0.97942		2161.72	1.00101		2161.72	1.00282		2161.72	0.97363
	2160.29	0.9804		2160.29	1.00189		2160.29	1.00368		2160.29	0.975
	2158.87	0.98191		2158.87	1.00309		2158.87	1.00476		2158.87	0.97647
	2157.44	0.98315		2157.44	1.00394		2157.44	1.00539		2157.44	0.97717
	2156.01	0.98345		2156.01	1.00401		2156.01	1.00518		2156.01	0.97676
	2154.59	0.98295		2154.59	1.00348		2154.59	1.00436		2154.59	0.97568
	2153.16	0.98219		2153.16	1.00278		2153.16	1.0034		2153.16	0.9745
	2151.74	0.98156		2151.74	1.00222		2151.74	1.00258		2151.74	0.97345
	2150.31	0.9812		2150.31	1.00186		2150.31	1.00194		2150.31	0.97259
	2148.88	0.98103		2148.88	1.00163		2148.88	1.00146		2148.88	0.97194
	2147.46	0.98092		2147.46	1.00146		2147.46	1.00112		2147.46	0.97146
	2146.03	0.98075		2146.03	1.00126		2146.03	1.00083		2146.03	0.97102
	2144.61	0.98053		2144.61	1.00097		2144.61	1.00049		2144.61	0.97051
	2143.18	0.98034		2143.18	1.00062		2143.18	1.00009		2143.18	0.96994
	2141.76	0.98021		2141.76	1.00027		2141.76	0.99966		2141.76	0.96941
	2140.33	0.98017		2140.33	0.99996		2140.33	0.9992		2140.33	0.96898
	2138.9	0.98017		2138.9	0.99975		2138.9	0.99873		2138.9	0.96862
	2137.48	0.98022		2137.48	0.99966		2137.48	0.9983		2137.48	0.96831
	2136.05	0.98032		2136.05	0.99969		2136.05	0.99796		2136.05	0.96805
	2134.63	0.98043		2134.63	0.99974		2134.63	0.99766		2134.63	0.96774
	2133.2	0.98044		2133.2	0.99966		2133.2	0.99729		2133.2	0.96725
	2131.77	0.98027		2131.77	0.99937		2131.77	0.99677		2131.77	0.96656
	2130.35	0.97994		2130.35	0.99893		2130.35	0.99617		2130.35	0.96584
	2128.92	0.97957		2128.92	0.99848		2128.92	0.99562		2128.92	0.9652
	2127.5	0.97923		2127.5	0.99809		2127.5	0.99519		2127.5	0.96464
	2126.07	0.97893		2126.07	0.99778		2126.07	0.99485		2126.07	0.96417
	2124.64	0.97868		2124.64	0.99754		2124.64	0.99457		2124.64	0.96378
	2123.22	0.97849		2123.22	0.99735		2123.22	0.99433		2123.22	0.96344
	2121.79	0.97837		2121.79	0.9972		2121.79	0.99416		2121.79	0.96312
	2120.37	0.97824		2120.37	0.99705		2120.37	0.99407		2120.37	0.96285
	2118.94	0.97805		2118.94	0.99691		2118.94	0.99399		2118.94	0.96266
	2117.51	0.97781		2117.51	0.99673		2117.51	0.99388		2117.51	0.96254
	2116.09	0.97758		2116.09	0.99653		2116.09	0.99374		2116.09	0.96244
	2114.66	0.97739		2114.66	0.99633		2114.66	0.99366		2114.66	0.96231
	2113.24	0.97728		2113.24	0.99616		2113.24	0.99368		2113.24	0.9622
	2111.81	0.97729		2111.81	0.99606		2111.81	0.9938		2111.81	0.96219
	2110.38	0.97737		2110.38	0.99602		2110.38	0.99397		2110.38	0.96227
	2108.96	0.97744		2108.96	0.99605		2108.96	0.99409		2108.96	0.96237
	2107.53	0.97751		2107.53	0.99611		2107.53	0.99415		2107.53	0.96247
	2106.11	0.97762		2106.11	0.99619		2106.11	0.99419		2106.11	0.96253
	2104.68	0.97777		2104.68	0.99626		2104.68	0.99425		2104.68	0.96259
	2103.26	0.9779		2103.26	0.99632		2103.26	0.99434		2103.26	0.96265
	2101.83	0.97796		2101.83	0.99637		2101.83	0.99443		2101.83	0.96275
	2100.4	0.97799		2100.4	0.99643		2100.4	0.99448		2100.4	0.9629
	2098.98	0.97805		2098.98	0.99647		2098.98	0.99449		2098.98	0.96309
	2097.55	0.97817		2097.55	0.99652		2097.55	0.99451		2097.55	0.96332
	2096.13	0.97836		2096.13	0.9966		2096.13	0.9946		2096.13	0.96354
	2094.7	0.97857		2094.7	0.99669		2094.7	0.9947		2094.7	0.96366
	2093.27	0.97865		2093.27	0.99675		2093.27	0.99475		2093.27	0.96366
	2091.85	0.97855		2091.85	0.99671		2091.85	0.99469		2091.85	0.96355
	2090.42	0.97837		2090.42	0.99659		2090.42	0.99457		2090.42	0.9634
	2089	0.97824		2089	0.99647		2089	0.99446		2089	0.96328
	2087.57	0.97821		2087.57	0.9964		2087.57	0.9944		2087.57	0.96325
	2086.14	0.97825		2086.14	0.99638		2086.14	0.99437		2086.14	0.96334
	2084.72	0.97834		2084.72	0.9964		2084.72	0.99437		2084.72	0.96353
	2083.29	0.97843		2083.29	0.9964		2083.29	0.99437		2083.29	0.96378
	2081.87	0.97847		2081.87	0.99635		2081.87	0.9944		2081.87	0.96405
	2080.44	0.97846		2080.44	0.99628		2080.44	0.99447		2080.44	0.96432
	2079.01	0.97847		2079.01	0.9962		2079.01	0.99457		2079.01	0.96458
	2077.59	0.97852		2077.59	0.99613		2077.59	0.9947		2077.59	0.96481
	2076.16	0.97861		2076.16	0.99613		2076.16	0.99482		2076.16	0.96502
	2074.74	0.97875		2074.74	0.99622		2074.74	0.99493		2074.74	0.96523
	2073.31	0.97895		2073.31	0.9964		2073.31	0.995		2073.31	0.96547
	2071.88	0.97918		2071.88	0.9966		2071.88	0.99507		2071.88	0.9657
	2070.46	0.97936		2070.46	0.99675		2070.46	0.99519		2070.46	0.96596
	2069.03	0.97946		2069.03	0.99683		2069.03	0.99538		2069.03	0.96628
	2067.61	0.97952		2067.61	0.99683		2067.61	0.99558		2067.61	0.96667
	2066.18	0.97958		2066.18	0.99681		2066.18	0.99574		2066.18	0.96707
	2064.75	0.97966		2064.75	0.99678		2064.75	0.99577		2064.75	0.96744
	2063.33	0.9798		2063.33	0.99677		2063.33	0.9957		2063.33	0.96774
	2061.9	0.98		2061.9	0.99677		2061.9	0.99564		2061.9	0.96796
	2060.48	0.9802		2060.48	0.9968		2060.48	0.99565		2060.48	0.9681
	2059.05	0.98034		2059.05	0.99686		2059.05	0.9957		2059.05	0.9682
	2057.63	0.98044		2057.63	0.99694		2057.63	0.99575		2057.63	0.96831
	2056.2	0.98052		2056.2	0.997		2056.2	0.99587		2056.2	0.96847
	2054.77	0.98052		2054.77	0.99694		2054.77	0.99604		2054.77	0.96865
	2053.35	0.98035		2053.35	0.99671		2053.35	0.99611		2053.35	0.96886
	2051.92	0.98017		2051.92	0.99642		2051.92	0.99605		2051.92	0.96918
	2050.5	0.98033		2050.5	0.99636		2050.5	0.99611		2050.5	0.9698
	2049.07	0.98093		2049.07	0.99665		2049.07	0.99652		2049.07	0.97068
	2047.64	0.98169		2047.64	0.99706		2047.64	0.99713		2047.64	0.97156
	2046.22	0.98228		2046.22	0.99731		2046.22	0.99759		2046.22	0.97221
	2044.79	0.98264		2044.79	0.99742		2044.79	0.99777		2044.79	0.97268
	2043.37	0.98293		2043.37	0.99759		2043.37	0.99779		2043.37	0.97313
	2041.94	0.98319		2041.94	0.99787		2041.94	0.99779		2041.94	0.97351
	2040.51	0.98344		2040.51	0.99813		2040.51	0.99785		2040.51	0.97377
	2039.09	0.98368		2039.09	0.9983		2039.09	0.99797		2039.09	0.97406
	2037.66	0.98393		2037.66	0.99838		2037.66	0.99812		2037.66	0.97454
	2036.24	0.98427		2036.24	0.99844		2036.24	0.99823		2036.24	0.97521
	2034.81	0.98477		2034.81	0.99851		2034.81	0.99834		2034.81	0.97587
	2033.38	0.98533		2033.38	0.99856		2033.38	0.9985		2033.38	0.97633
	2031.96	0.98577		2031.96	0.99854		2031.96	0.99863		2031.96	0.97662
	2030.53	0.98599		2030.53	0.99846		2030.53	0.99867		2030.53	0.97684
	2029.11	0.98602		2029.11	0.99834		2029.11	0.99861		2029.11	0.97705
	2027.68	0.98595		2027.68	0.99822		2027.68	0.99851		2027.68	0.97715
	2026.25	0.98588		2026.25	0.99813		2026.25	0.99845		2026.25	0.97714
	2024.83	0.98588		2024.83	0.9981		2024.83	0.99845		2024.83	0.97707
	2023.4	0.98595		2023.4	0.99812		2023.4	0.99848		2023.4	0.97704
	2021.98	0.98602		2021.98	0.99817		2021.98	0.99846		2021.98	0.97712
	2020.55	0.98603		2020.55	0.99817		2020.55	0.99838		2020.55	0.97735
	2019.12	0.98602		2019.12	0.99807		2019.12	0.99824		2019.12	0.97764
	2017.7	0.98602		2017.7	0.99781		2017.7	0.99805		2017.7	0.97782
	2016.27	0.98606		2016.27	0.99751		2016.27	0.99779		2016.27	0.97774
	2014.85	0.98615		2014.85	0.99733		2014.85	0.99746		2014.85	0.97746
	2013.42	0.98628		2013.42	0.99731		2013.42	0.9971		2013.42	0.97716
	2012	0.98637		2012	0.99732		2012	0.99676		2012	0.97697
	2010.57	0.98635		2010.57	0.99728		2010.57	0.9965		2010.57	0.97691
	2009.14	0.98624		2009.14	0.99718		2009.14	0.99639		2009.14	0.97694
	2007.72	0.98614		2007.72	0.99709		2007.72	0.99644		2007.72	0.97698
	2006.29	0.98602		2006.29	0.99706		2006.29	0.9965		2006.29	0.97692
	2004.87	0.98586		2004.87	0.9971		2004.87	0.99635		2004.87	0.97674
	2003.44	0.98568		2003.44	0.99716		2003.44	0.99603		2003.44	0.97651
	2002.01	0.98552		2002.01	0.99711		2002.01	0.99576		2002.01	0.97626
	2000.59	0.98531		2000.59	0.99688		2000.59	0.99565		2000.59	0.97603
	1999.16	0.98508		1999.16	0.99653		1999.16	0.99561		1999.16	0.9758
	1997.74	0.98494		1997.74	0.99627		1997.74	0.99554		1997.74	0.97563
	1996.31	0.98491		1996.31	0.99619		1996.31	0.99547		1996.31	0.9756
	1994.88	0.98492		1994.88	0.99624		1994.88	0.99544		1994.88	0.9758
	1993.46	0.98493		1993.46	0.99634		1993.46	0.99542		1993.46	0.97619
	1992.03	0.98494		1992.03	0.99646		1992.03	0.99531		1992.03	0.97652
	1990.61	0.98491		1990.61	0.99653		1990.61	0.9951		1990.61	0.97657
	1989.18	0.98479		1989.18	0.99647		1989.18	0.99492		1989.18	0.97638
	1987.75	0.98463		1987.75	0.99631		1987.75	0.99482		1987.75	0.97615
	1986.33	0.98453		1986.33	0.99607		1986.33	0.99468		1986.33	0.97604
	1984.9	0.98455		1984.9	0.99584		1984.9	0.99442		1984.9	0.97611
	1983.48	0.98461		1983.48	0.99567		1983.48	0.99408		1983.48	0.97633
	1982.05	0.98467		1982.05	0.99554		1982.05	0.99373		1982.05	0.97665
	1980.62	0.9848		1980.62	0.99546		1980.62	0.99354		1980.62	0.97718
	1979.2	0.98515		1979.2	0.99553		1979.2	0.9937		1979.2	0.978
	1977.77	0.9857		1977.77	0.99583		1977.77	0.99415		1977.77	0.97894
	1976.35	0.98626		1976.35	0.99626		1976.35	0.99456		1976.35	0.97964
	1974.92	0.98659		1974.92	0.99665		1974.92	0.99472		1974.92	0.97986
	1973.49	0.98662		1973.49	0.99688		1973.49	0.99471		1973.49	0.97974
	1972.07	0.98647		1972.07	0.99694		1972.07	0.99469		1972.07	0.97954
	1970.64	0.98631		1970.64	0.99689		1970.64	0.99474		1970.64	0.97948
	1969.22	0.9862		1969.22	0.99677		1969.22	0.99481		1969.22	0.97952
	1967.79	0.98604		1967.79	0.99658		1967.79	0.99471		1967.79	0.97942
	1966.37	0.98578		1966.37	0.9964		1966.37	0.99446		1966.37	0.97901
	1964.94	0.98554		1964.94	0.99634		1964.94	0.99422		1964.94	0.9784
	1963.51	0.98542		1963.51	0.99639		1963.51	0.99414		1963.51	0.97786
	1962.09	0.98536		1962.09	0.9965		1962.09	0.99425		1962.09	0.97747
	1960.66	0.98526		1960.66	0.99663		1960.66	0.99441		1960.66	0.97716
	1959.24	0.98511		1959.24	0.99672		1959.24	0.99439		1959.24	0.97683
	1957.81	0.98493		1957.81	0.99673		1957.81	0.99418		1957.81	0.97644
	1956.38	0.98471		1956.38	0.9967		1956.38	0.99397		1956.38	0.97594
	1954.96	0.98442		1954.96	0.9966		1954.96	0.99383		1954.96	0.9754
	1953.53	0.98409		1953.53	0.99643		1953.53	0.99371		1953.53	0.9749
	1952.11	0.98378		1952.11	0.99627		1952.11	0.99363		1952.11	0.97453
	1950.68	0.98356		1950.68	0.99621		1950.68	0.99359		1950.68	0.97424
	1949.25	0.98344		1949.25	0.99628		1949.25	0.99361		1949.25	0.97398
	1947.83	0.98341		1947.83	0.99645		1947.83	0.99374		1947.83	0.97376
	1946.4	0.98346		1946.4	0.99665		1946.4	0.99392		1946.4	0.97364
	1944.98	0.98354		1944.98	0.99686		1944.98	0.99403		1944.98	0.97367
	1943.55	0.98359		1943.55	0.99702		1943.55	0.99404		1943.55	0.9737
	1942.12	0.98344		1942.12	0.99698		1942.12	0.99393		1942.12	0.97346
	1940.7	0.98308		1940.7	0.99668		1940.7	0.99372		1940.7	0.97294
	1939.27	0.9827		1939.27	0.99635		1939.27	0.99355		1939.27	0.97241
	1937.85	0.98247		1937.85	0.99616		1937.85	0.99345		1937.85	0.97203
	1936.42	0.9824		1936.42	0.99608		1936.42	0.99336		1936.42	0.97179
	1934.99	0.98238		1934.99	0.99607		1934.99	0.99325		1934.99	0.97162
	1933.57	0.98231		1933.57	0.99605		1933.57	0.99316		1933.57	0.97145
	1932.14	0.98219		1932.14	0.99599		1932.14	0.99307		1932.14	0.97124
	1930.72	0.9821		1930.72	0.99594		1930.72	0.99302		1930.72	0.97099
	1929.29	0.98206		1929.29	0.99595		1929.29	0.99298		1929.29	0.97076
	1927.86	0.98206		1927.86	0.99601		1927.86	0.99286		1927.86	0.97064
	1926.44	0.98208		1926.44	0.99613		1926.44	0.99271		1926.44	0.97065
	1925.01	0.98212		1925.01	0.99624		1925.01	0.99263		1925.01	0.97075
	1923.59	0.9821		1923.59	0.99624		1923.59	0.99254		1923.59	0.97083
	1922.16	0.98199		1922.16	0.99609		1922.16	0.99238		1922.16	0.97077
	1920.74	0.9819		1920.74	0.99591		1920.74	0.99225		1920.74	0.97061
	1919.31	0.98187		1919.31	0.99581		1919.31	0.99221		1919.31	0.97044
	1917.88	0.98181		1917.88	0.99574		1917.88	0.99218		1917.88	0.97023
	1916.46	0.98166		1916.46	0.99562		1916.46	0.99213		1916.46	0.96993
	1915.03	0.98151		1915.03	0.99547		1915.03	0.99205		1915.03	0.96966
	1913.61	0.98144		1913.61	0.99536		1913.61	0.99199		1913.61	0.96955
	1912.18	0.98144		1912.18	0.99536		1912.18	0.99205		1912.18	0.96961
	1910.75	0.98149		1910.75	0.99545		1910.75	0.99219		1910.75	0.96973
	1909.33	0.98156		1909.33	0.99554		1909.33	0.99223		1909.33	0.96978
	1907.9	0.98163		1907.9	0.99556		1907.9	0.99217		1907.9	0.96971
	1906.48	0.98164		1906.48	0.99551		1906.48	0.9921		1906.48	0.96957
	1905.05	0.98161		1905.05	0.99538		1905.05	0.99201		1905.05	0.96944
	1903.62	0.98152		1903.62	0.99523		1903.62	0.99195		1903.62	0.96936
	1902.2	0.98141		1902.2	0.99513		1902.2	0.99191		1902.2	0.9693
	1900.77	0.98131		1900.77	0.99506		1900.77	0.99179		1900.77	0.96927
	1899.35	0.98129		1899.35	0.99506		1899.35	0.99163		1899.35	0.96926
	1897.92	0.98133		1897.92	0.9951		1897.92	0.99155		1897.92	0.96926
	1896.49	0.9814		1896.49	0.99515		1896.49	0.99152		1896.49	0.96928
	1895.07	0.98144		1895.07	0.99516		1895.07	0.99154		1895.07	0.96926
	1893.64	0.98146		1893.64	0.99514		1893.64	0.99161		1893.64	0.96923
	1892.22	0.98148		1892.22	0.9951		1892.22	0.99167		1892.22	0.96923
	1890.79	0.9815		1890.79	0.99501		1890.79	0.99166		1890.79	0.96928
	1889.36	0.98145		1889.36	0.99492		1889.36	0.99162		1889.36	0.96926
	1887.94	0.98137		1887.94	0.99483		1887.94	0.99152		1887.94	0.96912
	1886.51	0.98132		1886.51	0.99478		1886.51	0.99138		1886.51	0.96893
	1885.09	0.9813		1885.09	0.99478		1885.09	0.99129		1885.09	0.96881
	1883.66	0.98129		1883.66	0.99479		1883.66	0.99125		1883.66	0.96875
	1882.24	0.98123		1882.24	0.99475		1882.24	0.99116		1882.24	0.96871
	1880.81	0.9811		1880.81	0.99468		1880.81	0.99107		1880.81	0.96866
	1879.38	0.98096		1879.38	0.99459		1879.38	0.99099		1879.38	0.96858
	1877.96	0.9809		1877.96	0.99451		1877.96	0.99086		1877.96	0.9685
	1876.53	0.98094		1876.53	0.9945		1876.53	0.99076		1876.53	0.96843
	1875.11	0.98103		1875.11	0.99454		1875.11	0.99072		1875.11	0.9684
	1873.68	0.98115		1873.68	0.99459		1873.68	0.99068		1873.68	0.96846
	1872.25	0.98132		1872.25	0.99464		1872.25	0.9907		1872.25	0.96865
	1870.83	0.98155		1870.83	0.99472		1870.83	0.99085		1870.83	0.96894
	1869.4	0.98172		1869.4	0.99476		1869.4	0.99095		1869.4	0.96915
	1867.98	0.98163		1867.98	0.99466		1867.98	0.99085		1867.98	0.96904
	1866.55	0.98135		1866.55	0.99448		1866.55	0.99061		1866.55	0.9687
	1865.12	0.98108		1865.12	0.9943		1865.12	0.99029		1865.12	0.96842
	1863.7	0.98094		1863.7	0.99418		1863.7	0.99003		1863.7	0.96828
	1862.27	0.98089		1862.27	0.99414		1862.27	0.9899		1862.27	0.96821
	1860.85	0.98089		1860.85	0.99409		1860.85	0.98981		1860.85	0.96816
	1859.42	0.98089		1859.42	0.99399		1859.42	0.98968		1859.42	0.96811
	1857.99	0.98089		1857.99	0.99387		1857.99	0.98954		1857.99	0.96807
	1856.57	0.98088		1856.57	0.99373		1856.57	0.98933		1856.57	0.96803
	1855.14	0.98086		1855.14	0.9936		1855.14	0.98905		1855.14	0.96801
	1853.72	0.98086		1853.72	0.99352		1853.72	0.98884		1853.72	0.96798
	1852.29	0.98089		1852.29	0.99347		1852.29	0.9887		1852.29	0.96795
	1850.86	0.98095		1850.86	0.99342		1850.86	0.98856		1850.86	0.96795
	1849.44	0.98102		1849.44	0.9934		1849.44	0.98842		1849.44	0.96799
	1848.01	0.9811		1848.01	0.99342		1848.01	0.98825		1848.01	0.96812
	1846.59	0.9812		1846.59	0.99343		1846.59	0.98796		1846.59	0.96828
	1845.16	0.98129		1845.16	0.99341		1845.16	0.98765		1845.16	0.96838
	1843.73	0.98125		1843.73	0.99325		1843.73	0.9873		1843.73	0.96824
	1842.31	0.98107		1842.31	0.99293		1842.31	0.98682		1842.31	0.96794
	1840.88	0.98089		1840.88	0.99263		1840.88	0.98632		1840.88	0.96773
	1839.46	0.98079		1839.46	0.99239		1839.46	0.98586		1839.46	0.96768
	1838.03	0.98074		1838.03	0.9921		1838.03	0.9853		1838.03	0.96769
	1836.61	0.9807		1836.61	0.99177		1836.61	0.98465		1836.61	0.96764
	1835.18	0.98067		1835.18	0.99148		1835.18	0.98409		1835.18	0.96754
	1833.75	0.98069		1833.75	0.99126		1833.75	0.98356		1833.75	0.96748
	1832.33	0.98076		1832.33	0.99111		1832.33	0.98305		1832.33	0.96755
	1830.9	0.98082		1830.9	0.99096		1830.9	0.98253		1830.9	0.96769
	1829.48	0.98077		1829.48	0.99065		1829.48	0.98181		1829.48	0.9677
	1828.05	0.98065		1828.05	0.99023		1828.05	0.981		1828.05	0.96757
	1826.62	0.98058		1826.62	0.98991		1826.62	0.98037		1826.62	0.96744
	1825.2	0.98057		1825.2	0.98963		1825.2	0.97974		1825.2	0.96738
	1823.77	0.98055		1823.77	0.98929		1823.77	0.97898		1823.77	0.96729
	1822.35	0.98051		1822.35	0.98898		1822.35	0.97829		1822.35	0.96716
	1820.92	0.9805		1820.92	0.98873		1820.92	0.97772		1820.92	0.9671
	1819.49	0.98056		1819.49	0.98848		1819.49	0.97715		1819.49	0.96711
	1818.07	0.98064		1818.07	0.98828		1818.07	0.97661		1818.07	0.96713
	1816.64	0.98066		1816.64	0.98808		1816.64	0.97605		1816.64	0.96709
	1815.22	0.9806		1815.22	0.98782		1815.22	0.97536		1815.22	0.96697
	1813.79	0.98051		1813.79	0.98754		1813.79	0.97465		1813.79	0.96687
	1812.36	0.98043		1812.36	0.98725		1812.36	0.97395		1812.36	0.96681
	1810.94	0.98034		1810.94	0.98684		1810.94	0.9731		1810.94	0.96676
	1809.51	0.98022		1809.51	0.98637		1809.51	0.97217		1809.51	0.96664
	1808.09	0.98009		1808.09	0.98592		1808.09	0.97129		1808.09	0.96649
	1806.66	0.98001		1806.66	0.98548		1806.66	0.97033		1806.66	0.96638
	1805.23	0.98001		1805.23	0.98508		1805.23	0.96934		1805.23	0.96635
	1803.81	0.98011		1803.81	0.98473		1803.81	0.9684		1803.81	0.9664
	1802.38	0.98026		1802.38	0.98423		1802.38	0.96727		1802.38	0.96648
	1800.96	0.98032		1800.96	0.98346		1800.96	0.96577		1800.96	0.96651
	1799.53	0.98023		1799.53	0.98251		1799.53	0.96407		1799.53	0.96643
	1798.1	0.98009		1798.1	0.9815		1798.1	0.96224		1798.1	0.96632
	1796.68	0.98003		1796.68	0.9805		1796.68	0.96031		1796.68	0.96626
	1795.25	0.98007		1795.25	0.97945		1795.25	0.95827		1795.25	0.96629
	1793.83	0.98016		1793.83	0.97788		1793.83	0.95547		1793.83	0.96642
	1792.4	0.98018		1792.4	0.97511		1792.4	0.95087		1792.4	0.96648
	1790.98	0.98003		1790.98	0.97141		1790.98	0.94491		1790.98	0.9663
	1789.55	0.97983		1789.55	0.96786		1789.55	0.93898		1789.55	0.96601
	1788.12	0.97971		1788.12	0.96444		1788.12	0.93293		1788.12	0.96581
	1786.7	0.97968		1786.7	0.9604		1786.7	0.92557		1786.7	0.96574
	1785.27	0.97973		1785.27	0.95524		1785.27	0.91605		1785.27	0.96572
	1783.85	0.97979		1783.85	0.94924		1783.85	0.90465		1783.85	0.9657
	1782.42	0.97985		1782.42	0.94282		1782.42	0.89191		1782.42	0.96566
	1780.99	0.97986		1780.99	0.93575		1780.99	0.87736		1780.99	0.96562
	1779.57	0.97982		1779.57	0.92826		1779.57	0.86142		1779.57	0.96555
	1778.14	0.97978		1778.14	0.92152		1778.14	0.8464		1778.14	0.96549
	1776.72	0.97981		1776.72	0.91602		1776.72	0.83347		1776.72	0.96551
	1775.29	0.97996		1775.29	0.91103		1775.29	0.82147		1775.29	0.96563
	1773.86	0.9802		1773.86	0.90506		1773.86	0.80792		1773.86	0.96583
	1772.44	0.98034		1772.44	0.89673		1772.44	0.79026		1772.44	0.9659
	1771.01	0.98018		1771.01	0.88733		1771.01	0.77029		1771.01	0.96567
	1769.59	0.97987		1769.59	0.87921		1769.59	0.75153		1769.59	0.96527
	1768.16	0.97962		1768.16	0.87177		1768.16	0.73267		1768.16	0.96493
	1766.73	0.97947		1766.73	0.86434		1766.73	0.71265		1766.73	0.96469
	1765.31	0.97942		1765.31	0.85729		1765.31	0.69247		1765.31	0.96455
	1763.88	0.97944		1763.88	0.84969		1763.88	0.66994		1763.88	0.96451
	1762.46	0.97948		1762.46	0.83941		1762.46	0.63988		1762.46	0.96449
	1761.03	0.97948		1761.03	0.82721		1761.03	0.60416		1761.03	0.96438
	1759.6	0.97943		1759.6	0.81646		1759.6	0.57231		1759.6	0.9642
	1758.18	0.9794		1758.18	0.80713		1758.18	0.54679		1758.18	0.96401
	1756.75	0.97937		1756.75	0.79787		1756.75	0.52586		1756.75	0.96379
	1755.33	0.97934		1755.33	0.79		1755.33	0.51123		1755.33	0.96358
	1753.9	0.97937		1753.9	0.78474		1753.9	0.50339		1753.9	0.96345
	1752.47	0.9795		1752.47	0.78084		1752.47	0.49984		1752.47	0.96343
	1751.05	0.9797		1751.05	0.77652		1751.05	0.49881		1751.05	0.96341
	1749.62	0.97984		1749.62	0.77166		1749.62	0.50077		1749.62	0.96323
	1748.2	0.97977		1748.2	0.76841		1748.2	0.50687		1748.2	0.96285
	1746.77	0.97958		1746.77	0.76806		1746.77	0.51718		1746.77	0.96243
	1745.35	0.97941		1745.35	0.77008		1745.35	0.53167		1745.35	0.96211
	1743.92	0.97929		1743.92	0.77396		1743.92	0.55028		1743.92	0.96186
	1742.49	0.97922		1742.49	0.77967		1742.49	0.5726		1742.49	0.96167
	1741.07	0.97917		1741.07	0.78766		1741.07	0.59914		1741.07	0.96148
	1739.64	0.97911		1739.64	0.79786		1739.64	0.62891		1739.64	0.96125
	1738.22	0.97908		1738.22	0.80829		1738.22	0.65585		1738.22	0.96101
	1736.79	0.97915		1736.79	0.81765		1736.79	0.67691		1736.79	0.96087
	1735.36	0.97935		1735.36	0.82803		1735.36	0.69875		1735.36	0.96084
	1733.94	0.97947		1733.94	0.84227		1733.94	0.73014		1733.94	0.96066
	1732.51	0.97929		1732.51	0.8564		1732.51	0.76176		1732.51	0.96022
	1731.09	0.97897		1731.09	0.86596		1731.09	0.78148		1731.09	0.95977
	1729.66	0.9787		1729.66	0.8733		1729.66	0.79501		1729.66	0.9594
	1728.23	0.97851		1728.23	0.87983		1728.23	0.80643		1728.23	0.9591
	1726.81	0.9784		1726.81	0.8854		1726.81	0.81567		1726.81	0.95884
	1725.38	0.97833		1725.38	0.89031		1725.38	0.82347		1725.38	0.95862
	1723.96	0.97829		1723.96	0.89485		1723.96	0.83068		1723.96	0.9584
	1722.53	0.97827		1722.53	0.8988		1722.53	0.83682		1722.53	0.95821
	1721.1	0.97831		1721.1	0.90204		1721.1	0.84152		1721.1	0.9581
	1719.68	0.97847		1719.68	0.90498		1719.68	0.84556		1719.68	0.95809
	1718.25	0.97874		1718.25	0.9083		1718.25	0.85064		1718.25	0.95811
	1716.83	0.97886		1716.83	0.91252		1716.83	0.85867		1716.83	0.95781
	1715.4	0.97853		1715.4	0.91673		1715.4	0.86751		1715.4	0.95706
	1713.97	0.97807		1713.97	0.92022		1713.97	0.87457		1713.97	0.95634
	1712.55	0.97771		1712.55	0.92366		1712.55	0.88118		1712.55	0.95578
	1711.12	0.97747		1711.12	0.92745		1711.12	0.88828		1711.12	0.95529
	1709.7	0.97733		1709.7	0.93152		1709.7	0.89572		1709.7	0.95486
	1708.27	0.97728		1708.27	0.93585		1708.27	0.9034		1708.27	0.95447
	1706.84	0.97728		1706.84	0.94067		1706.84	0.91165		1706.84	0.954
	1705.42	0.97725		1705.42	0.94565		1705.42	0.91993		1705.42	0.95339
	1703.99	0.9772		1703.99	0.94974		1703.99	0.92646		1703.99	0.95279
	1702.57	0.9772		1702.57	0.9527		1702.57	0.93089		1702.57	0.95229
	1701.14	0.97727		1701.14	0.95535		1701.14	0.93467		1701.14	0.95171
	1699.72	0.97724		1699.72	0.95834		1699.72	0.93904		1699.72	0.95079
	1698.29	0.9769		1698.29	0.96109		1698.29	0.94322		1698.29	0.94949
	1696.86	0.97624		1696.86	0.96313		1696.86	0.94618		1696.86	0.94786
	1695.44	0.97542		1695.44	0.96477		1695.44	0.94841		1695.44	0.94596
	1694.01	0.97474		1694.01	0.96608		1694.01	0.95004		1694.01	0.94432
	1692.59	0.97428		1692.59	0.96707		1692.59	0.95106		1692.59	0.94308
	1691.16	0.97392		1691.16	0.96804		1691.16	0.95189		1691.16	0.94189
	1689.73	0.97356		1689.73	0.96915		1689.73	0.95285		1689.73	0.94045
	1688.31	0.97323		1688.31	0.97024		1688.31	0.95374		1688.31	0.93892
	1686.88	0.97303		1686.88	0.97114		1686.88	0.9543		1686.88	0.93756
	1685.46	0.97278		1685.46	0.97207		1685.46	0.95478		1685.46	0.93575
	1684.03	0.97191		1684.03	0.97314		1684.03	0.95537		1684.03	0.93234
	1682.6	0.97049		1682.6	0.9739		1682.6	0.95578		1682.6	0.9285
	1681.18	0.9693		1681.18	0.97435		1681.18	0.95597		1681.18	0.92575
	1679.75	0.96839		1679.75	0.97476		1679.75	0.95602		1679.75	0.92358
	1678.33	0.96763		1678.33	0.97516		1678.33	0.95593		1678.33	0.92152
	1676.9	0.96688		1676.9	0.97563		1676.9	0.9558		1676.9	0.91922
	1675.47	0.96598		1675.47	0.9762		1675.47	0.95566		1675.47	0.91628
	1674.05	0.96501		1674.05	0.97675		1674.05	0.95547		1674.05	0.91307
	1672.62	0.96419		1672.62	0.97725		1672.62	0.95534		1672.62	0.91031
	1671.2	0.96341		1671.2	0.97777		1671.2	0.95526		1671.2	0.90755
	1669.77	0.96224		1669.77	0.97828		1669.77	0.95499		1669.77	0.90368
	1668.34	0.96082		1668.34	0.97866		1668.34	0.95461		1668.34	0.89944
	1666.92	0.95975		1666.92	0.97894		1666.92	0.95438		1666.92	0.8964
	1665.49	0.95904		1665.49	0.97922		1665.49	0.95423		1665.49	0.8942
	1664.07	0.95839		1664.07	0.97957		1664.07	0.95406		1664.07	0.89184
	1662.64	0.95755		1662.64	0.97997		1662.64	0.95385		1662.64	0.88878
	1661.21	0.95661		1661.21	0.98027		1661.21	0.95357		1661.21	0.88564
	1659.79	0.95584		1659.79	0.98048		1659.79	0.95332		1659.79	0.88327
	1658.36	0.95533		1658.36	0.98073		1658.36	0.9532		1658.36	0.88164
	1656.94	0.95509		1656.94	0.98104		1656.94	0.95315		1656.94	0.88045
	1655.51	0.95513		1655.51	0.9814		1655.51	0.95307		1655.51	0.87955
	1654.09	0.95539		1654.09	0.98181		1654.09	0.95292		1654.09	0.8784
	1652.66	0.95516		1652.66	0.98216		1652.66	0.95273		1652.66	0.87636
	1651.23	0.95449		1651.23	0.98235		1651.23	0.95266		1651.23	0.87484
	1649.81	0.95414		1649.81	0.98258		1649.81	0.95273		1649.81	0.87428
	1648.38	0.95412		1648.38	0.98286		1648.38	0.9528		1648.38	0.87404
	1646.96	0.95409		1646.96	0.98301		1646.96	0.95273		1646.96	0.87367
	1645.53	0.95373		1645.53	0.98291		1645.53	0.95266		1645.53	0.87313
	1644.1	0.9533		1644.1	0.98275		1644.1	0.95268		1644.1	0.87274
	1642.68	0.95307		1642.68	0.98268		1642.68	0.95272		1642.68	0.87259
	1641.25	0.95302		1641.25	0.98269		1641.25	0.95278		1641.25	0.87261
	1639.83	0.95313		1639.83	0.9828		1639.83	0.95289		1639.83	0.87274
	1638.4	0.9534		1638.4	0.98297		1638.4	0.95302		1638.4	0.87302
	1636.97	0.95383		1636.97	0.9831		1636.97	0.9532		1636.97	0.87357
	1635.55	0.95414		1635.55	0.98301		1635.55	0.95345		1635.55	0.8743
	1634.12	0.95404		1634.12	0.98278		1634.12	0.95364		1634.12	0.87476
	1632.7	0.95387		1632.7	0.98266		1632.7	0.95379		1632.7	0.87503
	1631.27	0.95382		1631.27	0.98268		1631.27	0.954		1631.27	0.87539
	1629.84	0.95389		1629.84	0.98276		1629.84	0.95426		1629.84	0.87597
	1628.42	0.95404		1628.42	0.98286		1628.42	0.95459		1628.42	0.87677
	1626.99	0.95417		1626.99	0.98298		1626.99	0.95494		1626.99	0.87762
	1625.57	0.95427		1625.57	0.9831		1625.57	0.95526		1625.57	0.87839
	1624.14	0.95431		1624.14	0.9832		1624.14	0.95556		1624.14	0.8792
	1622.71	0.95422		1622.71	0.98326		1622.71	0.95589		1622.71	0.87999
	1621.29	0.95401		1621.29	0.9833		1621.29	0.95618		1621.29	0.8805
	1619.86	0.95381		1619.86	0.98337		1619.86	0.95642		1619.86	0.88077
	1618.44	0.95362		1618.44	0.98354		1618.44	0.95675		1618.44	0.88098
	1617.01	0.95324		1617.01	0.98376		1617.01	0.95724		1617.01	0.88112
	1615.59	0.95257		1615.59	0.9839		1615.59	0.9577		1615.59	0.88098
	1614.16	0.95187		1614.16	0.98399		1614.16	0.95802		1614.16	0.88057
	1612.73	0.95127		1612.73	0.98412		1612.73	0.95832		1612.73	0.88009
	1611.31	0.95069		1611.31	0.98431		1611.31	0.95864		1611.31	0.87954
	1609.88	0.95002		1609.88	0.98456		1609.88	0.95901		1609.88	0.87882
	1608.46	0.94924		1608.46	0.9848		1608.46	0.95937		1608.46	0.87787
	1607.03	0.94841		1607.03	0.98499		1607.03	0.95964		1607.03	0.87677
	1605.6	0.94761		1605.6	0.98516		1605.6	0.95983		1605.6	0.8756
	1604.18	0.94685		1604.18	0.98535		1604.18	0.95999		1604.18	0.87436
	1602.75	0.9461		1602.75	0.98553		1602.75	0.96011		1602.75	0.87299
	1601.33	0.94536		1601.33	0.98569		1601.33	0.96018		1601.33	0.87149
	1599.9	0.94469		1599.9	0.98581		1599.9	0.96024		1599.9	0.86994
	1598.47	0.9441		1598.47	0.98594		1598.47	0.9603		1598.47	0.86839
	1597.05	0.94359		1597.05	0.98609		1597.05	0.96038		1597.05	0.86678
	1595.62	0.94313		1595.62	0.98626		1595.62	0.96045		1595.62	0.865
	1594.2	0.94272		1594.2	0.98639		1594.2	0.96051		1594.2	0.86305
	1592.77	0.94239		1592.77	0.9865		1592.77	0.96054		1592.77	0.86105
	1591.34	0.94216		1591.34	0.9866		1591.34	0.9606		1591.34	0.85902
	1589.92	0.94203		1589.92	0.98669		1589.92	0.96068		1589.92	0.85698
	1588.49	0.94199		1588.49	0.98677		1588.49	0.96074		1588.49	0.85499
	1587.07	0.94206		1587.07	0.98684		1587.07	0.96082		1587.07	0.85317
	1585.64	0.94224		1585.64	0.98692		1585.64	0.96093		1585.64	0.85162
	1584.21	0.94252		1584.21	0.98699		1584.21	0.96107		1584.21	0.85043
	1582.79	0.94287		1582.79	0.98706		1582.79	0.96125		1582.79	0.84975
	1581.36	0.94327		1581.36	0.98715		1581.36	0.96146		1581.36	0.84963
	1579.94	0.94372		1579.94	0.98727		1579.94	0.96171		1579.94	0.85007
	1578.51	0.94428		1578.51	0.98747		1578.51	0.96204		1578.51	0.85125
	1577.08	0.94513		1577.08	0.98769		1577.08	0.96253		1577.08	0.85393
	1575.66	0.94612		1575.66	0.98781		1575.66	0.96307		1575.66	0.85814
	1574.23	0.94677		1574.23	0.98778		1574.23	0.96345		1574.23	0.8617
	1572.81	0.94717		1572.81	0.98779		1572.81	0.96374		1572.81	0.86404
	1571.38	0.94769		1571.38	0.98787		1571.38	0.96409		1571.38	0.8665
	1569.96	0.94849		1569.96	0.988		1569.96	0.96457		1569.96	0.87
	1568.53	0.94933		1568.53	0.98805		1568.53	0.96508		1568.53	0.87374
	1567.1	0.94988		1567.1	0.98804		1567.1	0.96548		1567.1	0.87636
	1565.68	0.95031		1565.68	0.98805		1565.68	0.96584		1565.68	0.87816
	1564.25	0.9508		1564.25	0.98813		1564.25	0.96622		1564.25	0.87969
	1562.83	0.95131		1562.83	0.98827		1562.83	0.96656		1562.83	0.88095
	1561.4	0.9519		1561.4	0.9885		1561.4	0.96684		1561.4	0.88199
	1559.97	0.95289		1559.97	0.98886		1559.97	0.96722		1559.97	0.88347
	1558.55	0.95426		1558.55	0.98917		1558.55	0.96792		1558.55	0.8859
	1557.12	0.95467		1557.12	0.98901		1557.12	0.96845		1557.12	0.88727
	1555.7	0.95453		1555.7	0.98872		1555.7	0.96868		1555.7	0.8875
	1554.27	0.95457		1554.27	0.98851		1554.27	0.96885		1554.27	0.8877
	1552.84	0.95478		1552.84	0.98838		1552.84	0.96902		1552.84	0.88805
	1551.42	0.9551		1551.42	0.98833		1551.42	0.96924		1551.42	0.88849
	1549.99	0.95547		1549.99	0.98829		1549.99	0.96949		1549.99	0.88901
	1548.57	0.95583		1548.57	0.98825		1548.57	0.96974		1548.57	0.88954
	1547.14	0.95618		1547.14	0.98829		1547.14	0.97		1547.14	0.89005
	1545.71	0.95661		1545.71	0.9885		1545.71	0.97035		1545.71	0.89068
	1544.29	0.95728		1544.29	0.98892		1544.29	0.97082		1544.29	0.89162
	1542.86	0.95826		1542.86	0.98948		1542.86	0.97134		1542.86	0.89293
	1541.44	0.95936		1541.44	0.98979		1541.44	0.9717		1541.44	0.89459
	1540.01	0.95982		1540.01	0.98926		1540.01	0.97163		1540.01	0.89611
	1538.58	0.95955		1538.58	0.98855		1538.58	0.97144		1538.58	0.89664
	1537.16	0.95933		1537.16	0.98827		1537.16	0.97138		1537.16	0.89677
	1535.73	0.95938		1535.73	0.98823		1535.73	0.97142		1535.73	0.89716
	1534.31	0.9597		1534.31	0.98824		1534.31	0.97149		1534.31	0.89813
	1532.88	0.96014		1532.88	0.98813		1532.88	0.97147		1532.88	0.89953
	1531.45	0.96045		1531.45	0.98796		1531.45	0.97137		1531.45	0.90069
	1530.03	0.96067		1530.03	0.98789		1530.03	0.97132		1530.03	0.90153
	1528.6	0.96096		1528.6	0.98798		1528.6	0.97139		1528.6	0.90247
	1527.18	0.96141		1527.18	0.98818		1527.18	0.97157		1527.18	0.90382
	1525.75	0.96192		1525.75	0.98838		1525.75	0.97176		1525.75	0.90541
	1524.33	0.96239		1524.33	0.98858		1524.33	0.97191		1524.33	0.90691
	1522.9	0.96284		1522.9	0.98876		1522.9	0.97199		1522.9	0.90853
	1521.47	0.96326		1521.47	0.98879		1521.47	0.97192		1521.47	0.9104
	1520.05	0.96347		1520.05	0.9886		1520.05	0.97174		1520.05	0.9119
	1518.62	0.96355		1518.62	0.98836		1518.62	0.97155		1518.62	0.91294
	1517.2	0.96364		1517.2	0.98815		1517.2	0.97134		1517.2	0.91406
	1515.77	0.96376		1515.77	0.9879		1515.77	0.97107		1515.77	0.91525
	1514.34	0.96386		1514.34	0.9877		1514.34	0.97082		1514.34	0.91621
	1512.92	0.96397		1512.92	0.98763		1512.92	0.97067		1512.92	0.917
	1511.49	0.96414		1511.49	0.98774		1511.49	0.97068		1511.49	0.91785
	1510.07	0.96443		1510.07	0.98804		1510.07	0.97083		1510.07	0.91887
	1508.64	0.96491		1508.64	0.9885		1508.64	0.97096		1508.64	0.92031
	1507.21	0.96533		1507.21	0.98852		1507.21	0.97036		1507.21	0.92238
	1505.79	0.96509		1505.79	0.98769		1505.79	0.96899		1505.79	0.92364
	1504.36	0.96466		1504.36	0.98712		1504.36	0.96816		1504.36	0.92382
	1502.94	0.96439		1502.94	0.98696		1502.94	0.96778		1502.94	0.92393
	1501.51	0.96426		1501.51	0.987		1501.51	0.96752		1501.51	0.92423
	1500.08	0.9642		1500.08	0.98716		1500.08	0.96717		1500.08	0.92472
	1498.66	0.96416		1498.66	0.98735		1498.66	0.96653		1498.66	0.92537
	1497.23	0.96403		1497.23	0.98738		1497.23	0.96524		1497.23	0.92603
	1495.81	0.96379		1495.81	0.98718		1495.81	0.96353		1495.81	0.92639
	1494.38	0.96356		1494.38	0.98699		1494.38	0.96211		1494.38	0.92649
	1492.95	0.96343		1492.95	0.98695		1492.95	0.9611		1492.95	0.92656
	1491.53	0.96338		1491.53	0.98707		1491.53	0.96017		1491.53	0.92672
	1490.1	0.96331		1490.1	0.98719		1490.1	0.95892		1490.1	0.92693
	1488.68	0.96303		1488.68	0.987		1488.68	0.95731		1488.68	0.92689
	1487.25	0.96256		1487.25	0.98649		1487.25	0.95588		1487.25	0.92646
	1485.82	0.96212		1485.82	0.986		1485.82	0.95481		1485.82	0.92589
	1484.4	0.96176		1484.4	0.98561		1484.4	0.95387		1484.4	0.92533
	1482.97	0.96143		1482.97	0.98524		1482.97	0.95282		1482.97	0.92472
	1481.55	0.96106		1481.55	0.9848		1481.55	0.95154		1481.55	0.92397
	1480.12	0.96065		1480.12	0.9843		1480.12	0.95016		1480.12	0.92309
	1478.7	0.96026		1478.7	0.98377		1478.7	0.94882		1478.7	0.92217
	1477.27	0.95989		1477.27	0.9832		1477.27	0.94752		1477.27	0.92119
	1475.84	0.95954		1475.84	0.9825		1475.84	0.946		1475.84	0.9201
	1474.42	0.95912		1474.42	0.98117		1474.42	0.94337		1474.42	0.91858
	1472.99	0.95836		1472.99	0.97828		1472.99	0.93801		1472.99	0.91607
	1471.57	0.95736		1471.57	0.97427		1471.57	0.93055		1471.57	0.91308
	1470.14	0.95656		1470.14	0.97074		1470.14	0.92359		1470.14	0.91081
	1468.71	0.95601		1468.71	0.96762		1468.71	0.91699		1468.71	0.90923
	1467.29	0.95554		1467.29	0.96374		1467.29	0.90854		1467.29	0.90779
	1465.86	0.95502		1465.86	0.95756		1465.86	0.8952		1465.86	0.9061
	1464.44	0.9544		1464.44	0.94906		1464.44	0.87673		1464.44	0.90415
	1463.01	0.95384		1463.01	0.94119		1463.01	0.85897		1463.01	0.90254
	1461.58	0.95347		1461.58	0.93566		1461.58	0.8455		1461.58	0.90161
	1460.16	0.95326		1460.16	0.93137		1460.16	0.83428		1460.16	0.90124
	1458.73	0.95316		1458.73	0.92584		1458.73	0.82085		1458.73	0.90135
	1457.31	0.95297		1457.31	0.91633		1457.31	0.80193		1457.31	0.90177
	1455.88	0.95256		1455.88	0.90751		1455.88	0.78737		1455.88	0.90181
	1454.45	0.95217		1454.45	0.90401		1454.45	0.78309		1454.45	0.90148
	1453.03	0.9519		1453.03	0.90301		1453.03	0.78321		1453.03	0.9012
	1451.6	0.95171		1451.6	0.90294		1451.6	0.78516		1451.6	0.90101
	1450.18	0.95155		1450.18	0.90378		1450.18	0.78896		1450.18	0.90085
	1448.75	0.95139		1448.75	0.90607		1448.75	0.79561		1448.75	0.90063
	1447.32	0.9512		1447.32	0.91027		1447.32	0.80562		1447.32	0.90023
	1445.9	0.95094		1445.9	0.91598		1445.9	0.81758		1445.9	0.89963
	1444.47	0.95065		1444.47	0.92266		1444.47	0.83037		1444.47	0.89886
	1443.05	0.95034		1443.05	0.93022		1443.05	0.84433		1443.05	0.89793
	1441.62	0.95001		1441.62	0.93816		1441.62	0.85893		1441.62	0.89684
	1440.19	0.94972		1440.19	0.94555		1440.19	0.8726		1440.19	0.89568
	1438.77	0.94942		1438.77	0.95233		1438.77	0.88526		1438.77	0.89435
	1437.34	0.94899		1437.34	0.95922		1437.34	0.89855		1437.34	0.89241
	1435.92	0.94831		1435.92	0.96565		1435.92	0.91138		1435.92	0.88979
	1434.49	0.94758		1434.49	0.96984		1434.49	0.91983		1434.49	0.88745
	1433.07	0.94696		1433.07	0.97217		1433.07	0.92434		1433.07	0.88579
	1431.64	0.94636		1431.64	0.9739		1431.64	0.92742		1431.64	0.88447
	1430.21	0.94569		1430.21	0.9755		1430.21	0.93011		1430.21	0.88325
	1428.79	0.94498		1428.79	0.97681		1428.79	0.93218		1428.79	0.88221
	1427.36	0.94436		1427.36	0.9777		1427.36	0.93341		1427.36	0.88145
	1425.94	0.94382		1425.94	0.97835		1425.94	0.93411		1425.94	0.88091
	1424.51	0.94331		1424.51	0.9789		1424.51	0.93458		1424.51	0.88049
	1423.08	0.94285		1423.08	0.97935		1423.08	0.93482		1423.08	0.88016
	1421.66	0.94253		1421.66	0.9797		1421.66	0.93487		1421.66	0.88002
	1420.23	0.9424		1420.23	0.98001		1420.23	0.93481		1420.23	0.88018
	1418.81	0.9424		1418.81	0.98018		1418.81	0.93451		1418.81	0.88063
	1417.38	0.94244		1417.38	0.98008		1417.38	0.93396		1417.38	0.88114
	1415.95	0.94252		1415.95	0.97984		1415.95	0.93339		1415.95	0.88155
	1414.53	0.94271		1414.53	0.97958		1414.53	0.93288		1414.53	0.88201
	1413.1	0.94307		1413.1	0.97932		1413.1	0.93236		1413.1	0.88265
	1411.68	0.94361		1411.68	0.97907		1411.68	0.93187		1411.68	0.88348
	1410.25	0.94426		1410.25	0.97886		1410.25	0.93143		1410.25	0.88439
	1408.82	0.94493		1408.82	0.97872		1408.82	0.93108		1408.82	0.88528
	1407.4	0.94556		1407.4	0.97865		1407.4	0.93079		1407.4	0.88614
	1405.97	0.94618		1405.97	0.97847		1405.97	0.93031		1405.97	0.88699
	1404.55	0.94673		1404.55	0.97804		1404.55	0.92932		1404.55	0.88768
	1403.12	0.94711		1403.12	0.97741		1403.12	0.92784		1403.12	0.88797
	1401.69	0.94733		1401.69	0.97662		1401.69	0.92584		1401.69	0.88781
	1400.27	0.94746		1400.27	0.97541		1400.27	0.92277		1400.27	0.88712
	1398.84	0.94748		1398.84	0.97345		1398.84	0.918		1398.84	0.8857
	1397.42	0.94728		1397.42	0.97044		1397.42	0.91123		1397.42	0.88334
	1395.99	0.94672		1395.99	0.96593		1395.99	0.90195		1395.99	0.87984
	1394.57	0.94579		1394.57	0.95983		1394.57	0.89005		1394.57	0.87547
	1393.14	0.94473		1393.14	0.95338		1393.14	0.87743		1393.14	0.8714
	1391.71	0.94374		1391.71	0.94772		1391.71	0.86574		1391.71	0.86847
	1390.29	0.9428		1390.29	0.94244		1390.29	0.85404		1390.29	0.86645
	1388.86	0.94177		1388.86	0.93639		1388.86	0.84025		1388.86	0.86477
	1387.44	0.94051		1387.44	0.92906		1387.44	0.82428		1387.44	0.86305
	1386.01	0.93915		1386.01	0.92196		1386.01	0.81035		1386.01	0.86123
	1384.58	0.93796		1384.58	0.91698		1384.58	0.8023		1384.58	0.85948
	1383.16	0.93696		1383.16	0.91419		1383.16	0.79978		1383.16	0.8578
	1381.73	0.93608		1381.73	0.91321		1381.73	0.80193		1381.73	0.85609
	1380.31	0.93531		1380.31	0.91407		1380.31	0.80871		1380.31	0.85441
	1378.88	0.9347		1378.88	0.91666		1378.88	0.81885		1378.88	0.85291
	1377.45	0.93429		1377.45	0.92025		1377.45	0.82929		1377.45	0.85181
	1376.03	0.9341		1376.03	0.92384		1376.03	0.83674		1376.03	0.85129
	1374.6	0.93411		1374.6	0.92624		1374.6	0.83836		1374.6	0.85146
	1373.18	0.93428		1373.18	0.92649		1373.18	0.83366		1373.18	0.85227
	1371.75	0.93454		1371.75	0.925		1371.75	0.82601		1371.75	0.85351
	1370.32	0.93492		1370.32	0.92273		1370.32	0.81864		1370.32	0.85521
	1368.9	0.93544		1368.9	0.92026		1368.9	0.81272		1368.9	0.85746
	1367.47	0.93604		1367.47	0.91816		1367.47	0.80856		1367.47	0.86006
	1366.05	0.93665		1366.05	0.91679		1366.05	0.80561		1366.05	0.86264
	1364.62	0.9373		1364.62	0.91596		1364.62	0.8025		1364.62	0.86529
	1363.19	0.9381		1363.19	0.91521		1363.19	0.79815		1363.19	0.86831
	1361.77	0.93895		1361.77	0.91441		1361.77	0.79315		1361.77	0.87137
	1360.34	0.93963		1360.34	0.91384		1360.34	0.78964		1360.34	0.87368
	1358.92	0.94011		1358.92	0.91376		1358.92	0.78889		1358.92	0.8752
	1357.49	0.94049		1357.49	0.91418		1357.49	0.79113		1357.49	0.87628
	1356.06	0.94085		1356.06	0.9151		1356.06	0.79651		1356.06	0.87705
	1354.64	0.94116		1354.64	0.91655		1354.64	0.80468		1354.64	0.87744
	1353.21	0.9414		1353.21	0.9185		1353.21	0.81445		1353.21	0.87743
	1351.79	0.94156		1351.79	0.92085		1351.79	0.8246		1351.79	0.8771
	1350.36	0.94169		1350.36	0.92349		1350.36	0.83464		1350.36	0.87663
	1348.94	0.94181		1348.94	0.92632		1348.94	0.84431		1348.94	0.87622
	1347.51	0.94192		1347.51	0.92912		1347.51	0.85317		1347.51	0.87594
	1346.08	0.94201		1346.08	0.93178		1346.08	0.86093		1346.08	0.8757
	1344.66	0.94207		1344.66	0.93423		1344.66	0.86755		1344.66	0.87524
	1343.23	0.94212		1343.23	0.93649		1343.23	0.87312		1343.23	0.87427
	1341.81	0.94213		1341.81	0.93859		1341.81	0.87801		1341.81	0.87246
	1340.38	0.94208		1340.38	0.94065		1340.38	0.88273		1340.38	0.86938
	1338.95	0.94192		1338.95	0.94255		1338.95	0.88723		1338.95	0.86526
	1337.53	0.94167		1337.53	0.94406		1337.53	0.89085		1337.53	0.86153
	1336.1	0.9414		1336.1	0.94526		1336.1	0.89349		1336.1	0.85924
	1334.68	0.94115		1334.68	0.94634		1334.68	0.89557		1334.68	0.85821
	1333.25	0.9409		1333.25	0.94738		1333.25	0.89735		1333.25	0.85779
	1331.82	0.9406		1331.82	0.94831		1331.82	0.89884		1331.82	0.85742
	1330.4	0.94022		1330.4	0.94906		1330.4	0.89991		1330.4	0.85686
	1328.97	0.9398		1328.97	0.9496		1328.97	0.90052		1328.97	0.85633
	1327.55	0.93938		1327.55	0.94994		1327.55	0.90073		1327.55	0.85625
	1326.12	0.93898		1326.12	0.95011		1326.12	0.90064		1326.12	0.85687
	1324.69	0.93862		1324.69	0.95019		1324.69	0.90039		1324.69	0.85816
	1323.27	0.93832		1323.27	0.95025		1323.27	0.90011		1323.27	0.85988
	1321.84	0.93812		1321.84	0.95034		1321.84	0.89989		1321.84	0.86181
	1320.42	0.93801		1320.42	0.95046		1320.42	0.89977		1320.42	0.86382
	1318.99	0.93799		1318.99	0.95057		1318.99	0.89968		1318.99	0.86579
	1317.56	0.93806		1317.56	0.95064		1317.56	0.89953		1317.56	0.86757
	1316.14	0.93821		1316.14	0.9507		1316.14	0.89923		1316.14	0.86908
	1314.71	0.93843		1314.71	0.95073		1314.71	0.89876		1314.71	0.87039
	1313.29	0.93873		1313.29	0.95071		1313.29	0.89804		1313.29	0.87159
	1311.86	0.93905		1311.86	0.9506		1311.86	0.897		1311.86	0.87269
	1310.43	0.93934		1310.43	0.95043		1310.43	0.89568		1310.43	0.87365
	1309.01	0.93958		1309.01	0.95026		1309.01	0.89418		1309.01	0.87449
	1307.58	0.93979		1307.58	0.95013		1307.58	0.89271		1307.58	0.87523
	1306.16	0.94003		1306.16	0.95006		1306.16	0.8915		1306.16	0.87586
	1304.73	0.9403		1304.73	0.95009		1304.73	0.89074		1304.73	0.87643
	1303.31	0.94061		1303.31	0.95022		1303.31	0.89041		1303.31	0.87704
	1301.88	0.94099		1301.88	0.95046		1301.88	0.89041		1301.88	0.87782
	1300.45	0.94144		1300.45	0.95083		1300.45	0.89057		1300.45	0.87881
	1299.03	0.94197		1299.03	0.95137		1299.03	0.89066		1299.03	0.87994
	1297.6	0.94258		1297.6	0.95207		1297.6	0.8905		1297.6	0.881
	1296.18	0.94327		1296.18	0.95288		1296.18	0.89016		1296.18	0.8818
	1294.75	0.94401		1294.75	0.95369		1294.75	0.89		1294.75	0.88228
	1293.32	0.94476		1293.32	0.95432		1293.32	0.89049		1293.32	0.88274
	1291.9	0.94551		1291.9	0.9546		1291.9	0.89176		1291.9	0.88364
	1290.47	0.94626		1290.47	0.9543		1290.47	0.89337		1290.47	0.8853
	1289.05	0.94702		1289.05	0.95322		1289.05	0.8944		1289.05	0.88772
	1287.62	0.94774		1287.62	0.95126		1287.62	0.89401		1287.62	0.89053
	1286.19	0.94838		1286.19	0.94848		1286.19	0.89189		1286.19	0.89328
	1284.77	0.94895		1284.77	0.94504		1284.77	0.88824		1284.77	0.89573
	1283.34	0.94944		1283.34	0.9411		1283.34	0.88347		1283.34	0.89785
	1281.92	0.94988		1281.92	0.9368		1281.92	0.87792		1281.92	0.89962
	1280.49	0.95026		1280.49	0.93229		1280.49	0.87192		1280.49	0.901
	1279.06	0.95058		1279.06	0.92775		1279.06	0.86584		1279.06	0.90193
	1277.64	0.95081		1277.64	0.92338		1277.64	0.85998		1277.64	0.90239
	1276.21	0.95094		1276.21	0.91934		1276.21	0.85461		1276.21	0.90238
	1274.79	0.95099		1274.79	0.91577		1274.79	0.84997		1274.79	0.90189
	1273.36	0.95097		1273.36	0.91272		1273.36	0.84623		1273.36	0.9009
	1271.93	0.9509		1271.93	0.91022		1271.93	0.84351		1271.93	0.89939
	1270.51	0.95078		1270.51	0.90834		1270.51	0.84192		1270.51	0.89739
	1269.08	0.95061		1269.08	0.90714		1269.08	0.84147		1269.08	0.89505
	1267.66	0.95042		1267.66	0.90661		1267.66	0.84208		1267.66	0.89263
	1266.23	0.95022		1266.23	0.90668		1266.23	0.84358		1266.23	0.89041
	1264.8	0.95004		1264.8	0.90726		1264.8	0.84572		1264.8	0.8887
	1263.38	0.94991		1263.38	0.90822		1263.38	0.84827		1263.38	0.88764
	1261.95	0.94983		1261.95	0.90941		1261.95	0.85105		1261.95	0.88719
	1260.53	0.94978		1260.53	0.91071		1260.53	0.85389		1260.53	0.8872
	1259.1	0.94977		1259.1	0.91205		1259.1	0.85664		1259.1	0.88751
	1257.68	0.94983		1257.68	0.91337		1257.68	0.85917		1257.68	0.88806
	1256.25	0.94999		1256.25	0.91469		1256.25	0.86148		1256.25	0.88893
	1254.82	0.95026		1254.82	0.91599		1254.82	0.8636		1254.82	0.89016
	1253.4	0.95064		1253.4	0.91722		1253.4	0.8655		1253.4	0.89174
	1251.97	0.95108		1251.97	0.9183		1251.97	0.86713		1251.97	0.89355
	1250.55	0.95156		1250.55	0.91918		1250.55	0.86844		1250.55	0.89547
	1249.12	0.95204		1249.12	0.91983		1249.12	0.86941		1249.12	0.8974
	1247.69	0.9525		1247.69	0.92026		1247.69	0.87004		1247.69	0.89926
	1246.27	0.95296		1246.27	0.92051		1246.27	0.87037		1246.27	0.90103
	1244.84	0.95346		1244.84	0.92063		1244.84	0.87037		1244.84	0.90265
	1243.42	0.95397		1243.42	0.92057		1243.42	0.87001		1243.42	0.90407
	1241.99	0.95448		1241.99	0.92029		1241.99	0.86921		1241.99	0.90523
	1240.56	0.95497		1240.56	0.91979		1240.56	0.86789		1240.56	0.90613
	1239.14	0.9554		1239.14	0.91906		1239.14	0.86599		1239.14	0.90681
	1237.71	0.95578		1237.71	0.9181		1237.71	0.86343		1237.71	0.90734
	1236.29	0.95614		1236.29	0.91685		1236.29	0.86012		1236.29	0.90783
	1234.86	0.95651		1234.86	0.91527		1234.86	0.85595		1234.86	0.90839
	1233.43	0.9569		1233.43	0.91333		1233.43	0.85083		1233.43	0.90908
	1232.01	0.95726		1232.01	0.911		1232.01	0.84462		1232.01	0.90987
	1230.58	0.95759		1230.58	0.90828		1230.58	0.83722		1230.58	0.91066
	1229.16	0.95791		1229.16	0.90517		1229.16	0.82853		1229.16	0.91144
	1227.73	0.95823		1227.73	0.90169		1227.73	0.81846		1227.73	0.91224
	1226.3	0.95856		1226.3	0.89785		1226.3	0.80695		1226.3	0.91311
	1224.88	0.95895		1224.88	0.8937		1224.88	0.79411		1224.88	0.91408
	1223.45	0.95938		1223.45	0.88929		1223.45	0.78024		1223.45	0.91507
	1222.03	0.95982		1222.03	0.88472		1222.03	0.76569		1222.03	0.91603
	1220.6	0.96027		1220.6	0.88001		1220.6	0.7506		1220.6	0.91694
	1219.17	0.96073		1219.17	0.87524		1219.17	0.73498		1219.17	0.91778
	1217.75	0.96118		1217.75	0.87048		1217.75	0.7189		1217.75	0.91853
	1216.32	0.9616		1216.32	0.86588		1216.32	0.70284		1216.32	0.91919
	1214.9	0.96197		1214.9	0.86158		1214.9	0.6878		1214.9	0.91971
	1213.47	0.96228		1213.47	0.85766		1213.47	0.6751		1213.47	0.92005
	1212.05	0.9625		1212.05	0.8542		1212.05	0.66608		1212.05	0.92016
	1210.62	0.9626		1210.62	0.85127		1210.62	0.66148		1210.62	0.92001
	1209.19	0.9626		1209.19	0.84891		1209.19	0.661		1209.19	0.91959
	1207.77	0.96251		1207.77	0.84703		1207.77	0.6633		1207.77	0.91891
	1206.34	0.96234		1206.34	0.84552		1206.34	0.66651		1206.34	0.91801
	1204.92	0.96208		1204.92	0.8442		1204.92	0.66882		1204.92	0.9169
	1203.49	0.96176		1203.49	0.84292		1203.49	0.6689		1203.49	0.91563
	1202.06	0.9614		1202.06	0.84148		1202.06	0.66621		1202.06	0.91433
	1200.64	0.96105		1200.64	0.83973		1200.64	0.66083		1200.64	0.9132
	1199.21	0.96077		1199.21	0.8375		1199.21	0.6532		1199.21	0.91243
	1197.79	0.96061		1197.79	0.83469		1197.79	0.64376		1197.79	0.91206
	1196.36	0.9606		1196.36	0.83124		1196.36	0.63284		1196.36	0.91203
	1194.93	0.96071		1194.93	0.82706		1194.93	0.62068		1194.93	0.91226
	1193.51	0.96093		1193.51	0.82211		1193.51	0.60736		1193.51	0.91261
	1192.08	0.96123		1192.08	0.81635		1192.08	0.59298		1192.08	0.91296
	1190.66	0.96155		1190.66	0.80979		1190.66	0.57761		1190.66	0.91316
	1189.23	0.96182		1189.23	0.80254		1189.23	0.56133		1189.23	0.91312
	1187.8	0.96204		1187.8	0.79476		1187.8	0.54434		1187.8	0.91275
	1186.38	0.96216		1186.38	0.78681		1186.38	0.5272		1186.38	0.912
	1184.95	0.96214		1184.95	0.77925		1184.95	0.51099		1184.95	0.91083
	1183.53	0.96196		1183.53	0.7728		1183.53	0.4974		1183.53	0.90927
	1182.1	0.9616		1182.1	0.76831		1182.1	0.48872		1182.1	0.90731
	1180.67	0.96103		1180.67	0.76675		1180.67	0.48768		1180.67	0.90493
	1179.25	0.96023		1179.25	0.76902		1179.25	0.49667		1179.25	0.90206
	1177.82	0.95922		1177.82	0.7756		1177.82	0.51658		1177.82	0.89868
	1176.4	0.95799		1176.4	0.78631		1176.4	0.54621		1176.4	0.8948
	1174.97	0.95655		1174.97	0.80034		1174.97	0.5826		1174.97	0.89039
	1173.55	0.95488		1173.55	0.81637		1173.55	0.62185		1173.55	0.88546
	1172.12	0.95298		1172.12	0.83296		1172.12	0.66028		1172.12	0.88
	1170.69	0.95088		1170.69	0.84897		1170.69	0.69546		1170.69	0.87401
	1169.27	0.94858		1169.27	0.86374		1169.27	0.72627		1169.27	0.86745
	1167.84	0.94606		1167.84	0.8769		1167.84	0.75231		1167.84	0.86024
	1166.42	0.94331		1166.42	0.88832		1166.42	0.77366		1166.42	0.85231
	1164.99	0.94034		1164.99	0.89806		1164.99	0.79079		1164.99	0.84361
	1163.56	0.9372		1163.56	0.90624		1163.56	0.80433		1163.56	0.83422
	1162.14	0.93398		1162.14	0.91304		1162.14	0.81495		1162.14	0.82436
	1160.71	0.93077		1160.71	0.91859		1160.71	0.82323		1160.71	0.81435
	1159.29	0.92765		1159.29	0.92305		1159.29	0.82962		1159.29	0.8046
	1157.86	0.9247		1157.86	0.92652		1157.86	0.83437		1157.86	0.79559
	1156.43	0.92203		1156.43	0.92904		1156.43	0.83757		1156.43	0.78772
	1155.01	0.91973		1155.01	0.93059		1155.01	0.83923		1155.01	0.78131
	1153.58	0.91791		1153.58	0.93116		1153.58	0.83928		1153.58	0.77657
	1152.16	0.91666		1152.16	0.93069		1152.16	0.83751		1152.16	0.77371
	1150.73	0.91606		1150.73	0.92907		1150.73	0.83359		1150.73	0.773
	1149.3	0.91611		1149.3	0.92609		1149.3	0.82703		1149.3	0.77462
[truncated: 526 more rows]
