# Supplementary material for: Microchannelled alkylated chitosan sponge to treat noncompressible hemorrhages and facilitate wound healing
Source: Nat Commun. 2021 Aug 5;12:4733. doi: 10.1038/s41467-021-24972-2 (PMC8342549; doi:10.1038/s41467-021-24972-2)
Supplement: Supplementary file 19 — Source Data [file 41467_2021_24972_MOESM19_ESM.zip › Source Data/Supplementry Fig.3c.xlsx]

## Sheet: Sheet1
6% (w/v)	X1	Y1	4% (w/v)	X3	Y3	2% (w/v)	X2	Y2
	0.6283	58.65		0.6283	4.147		0.6283	0.2251
	0.791	68.18		0.791	5.795		0.791	0.2881
	0.9958	76.96		0.9958	6.773		0.9958	0.3544
	1.254	85.68		1.254	8.545		1.254	0.4492
	1.578	95.94		1.578	10.38		1.578	0.5616
	1.987	107.2		1.987	12.42		1.987	0.7078
	2.501	120		2.501	15.24		2.501	0.8891
	3.149	134.1		3.149	18.46		3.149	1.103
	3.964	149.8		3.964	22.1		3.964	1.38
	4.991	167.3		4.991	26.58		4.991	1.741
	6.283	186.5		6.283	31.96		6.283	2.169
	7.91	208		7.91	37.95		7.91	2.703
	9.958	231.8		9.958	44.79		9.958	3.225
	12.54	257.7		12.54	53.03		12.54	4.16
	15.78	287		15.78	62.74		15.78	5.088
	19.87	317.2		19.87	73.23		19.87	6.592
	25.01	347		25.01	85.97		25.01	7.642
	31.49	380.8		31.49	99.83		31.49	9.405
	39.64	415.8		39.64	116.4		39.64	12.24
	49.91	451.8		49.91	134.6		49.91	14.35
	62.83	490.9		62.83	155.4		62.83	19.03
