# Supplementary material for: Microchannelled alkylated chitosan sponge to treat noncompressible hemorrhages and facilitate wound healing
Source: Nat Commun. 2021 Aug 5;12:4733. doi: 10.1038/s41467-021-24972-2 (PMC8342549; doi:10.1038/s41467-021-24972-2)
Supplement: Supplementary file 19 — Source Data [file 41467_2021_24972_MOESM19_ESM.zip › Source Data/Supplementry Fig.4a.xlsx]

## Sheet: Sheet1
Original	After absorbing water	After absorbing blood
134.098	133.59	133.5
114.684	139.256	130
135.996	146.761	147.74
141.311	138.448	122.485
144.367	127.201	126.728
138.795	136.085	124.854
143.478	131.605	122.333
133.043	152.564	126.352
135.652	139.474	127.452
126.945	127.896	128.245
129.071	138.502	135.789
134.468	127.298	132.862
135.947	124.833	123.712
142.048	135.352	128.509
134.67	135.034	118.415
130.706	122.757	129.773
		One-way ANOVA
Tukey's multiple comparisons test	Mean Diff.	95.00% CI of diff.	Significant?	Summary	Adjusted P Value
Original vs. After absorbing water	-0.08606	-6.395 to 6.223	No	ns	0.9994
Original vs. After absorbing blood	6.033	-0.2760 to 12.34	No	ns	0.0635
After absorbing water vs. After absorbing blood	6.119	-0.1899 to 12.43	No	ns	0.059
The minima, maxima, centre, bounds of box and whiskers and percentile for MACS-1 at original state and after absorbing water and blood were defined as (126.945, 144.367, 135.161, 131.29025, and 140.682μm), (122.757, 152.564, 135.193, 127.4475, and 139.0675μm), and (118.415, 135.789, 127.8485, 123.9975, and 132.1465μm), respectively.
