# Supplementary material for: Microchannelled alkylated chitosan sponge to treat noncompressible hemorrhages and facilitate wound healing
Source: Nat Commun. 2021 Aug 5;12:4733. doi: 10.1038/s41467-021-24972-2 (PMC8342549; doi:10.1038/s41467-021-24972-2)
Supplement: Supplementary file 19 — Source Data [file 41467_2021_24972_MOESM19_ESM.zip › Source Data/Supplementry Fig.4b.xlsx]

## Sheet: Sheet1
Original	After absorbing water	After absorbing blood
137.042	143.861	137.575
127.74	150.174	126.002
141.24	143.102	150.111
136.009	127.218	143.077
126.735	132.127	155.073
141.816	150.028	155.464
138.261	142.105	137.473
133.452	104.769	123.936
110.092	144.258	137.7
112.053	171.073	136.867
159.835	151.653	98.324
133.273	130.017	132.758
112.447	131.605	102.361
128.251	122.446	96.762
108.504	132.157	133.07
126.3	118.684	181.274
		One-way ANOVA
Tukey's multiple comparisons test	Mean Diff.	95.00% CI of diff.	Significant?	Summary	Adjusted P Value
Original vs. After absorbing water	-7.639	-22.70 to 7.418	No	ns	0.4422
Original vs. After absorbing blood	-4.674	-19.73 to 10.38	No	ns	0.7338
After absorbing water vs. After absorbing blood	2.966	-12.09 to 18.02	No	ns	0.8823
The minima, maxima, centre, bounds of box and whiskers and percentile for MACS-2 at original state and after absorbing water and blood were defined as (108.504, 159.835, 130.762, 115.91025, and 137.95625μm), (104.769, 171.073, 137.131, 127.91775, and 148.5855μm), and (96.762, 181.274, 137.17, 124.4525, and 148.3525μm), respectively.
