# Supplementary material for: Microchannelled alkylated chitosan sponge to treat noncompressible hemorrhages and facilitate wound healing
Source: Nat Commun. 2021 Aug 5;12:4733. doi: 10.1038/s41467-021-24972-2 (PMC8342549; doi:10.1038/s41467-021-24972-2)
Supplement: Supplementary file 19 — Source Data [file 41467_2021_24972_MOESM19_ESM.zip › Source Data/Supplementry Fig.4c.xlsx]

## Sheet: Sheet1
Original	After absorbing water	After absorbing blood
133.401	126.556	139.767
137.44	150.564	139.533
124.047	147.496	127.935
139.625	143.484	147.828
138.21	123.25	145.462
126.878	143.484	134.474
120.134	115.662	125.326
126.535	121.081	122.858
144.928	125.931	155.693
140.068	118.283	134.291
129.483	142.969	143.857
154.304	137.054	141.087
135.826	136.461	105.16
132.13	140.106	113.261
147.58	156.84	109.968
126.425	156.84	98.199
		One-way ANOVA
Tukey's multiple comparisons test	Mean Diff.	95.00% CI of diff.	Significant?	Summary	Adjusted P Value
Original vs. After absorbing water	-1.815	-13.32 to 9.693	No	ns	0.9227
Original vs. After absorbing blood	4.52	-6.989 to 16.03	No	ns	0.6107
After absorbing water vs. After absorbing blood	6.335	-5.173 to 17.84	No	ns	0.384
The minima, maxima, centre, bounds of box and whiskers and percentile for MACS-3 at original state and after absorbing water and blood were defined as (120.134, 154.304, 134.6135, 126.62075, and 139.95725μm), (115.662, 156.84, 138.58, 123.92025, and 146.493μm), and (98.199, 155.693, 134.3825, 115.66025, and 143.1645μm), respectively.
