# Supplementary material for: Microchannelled alkylated chitosan sponge to treat noncompressible hemorrhages and facilitate wound healing
Source: Nat Commun. 2021 Aug 5;12:4733. doi: 10.1038/s41467-021-24972-2 (PMC8342549; doi:10.1038/s41467-021-24972-2)
Supplement: Supplementary file 19 — Source Data [file 41467_2021_24972_MOESM19_ESM.zip › Source Data/Supplementry Fig.6c.xlsx]

## Sheet: Sheet1
Blank	Gauze	GS	CELOXTM	CELOXTM-G	MACS-2
150	115	106	65	70	17
125	108	98	57	76	13
115	100	110	53	66	14
		One-way ANOVA
Tukey's multiple comparisons test	Mean Diff.	95.00% CI of diff.	Significant?	Summary	Adjusted P Value
Blank vs. Gauze	22.33	-2.341 to 47.01	No	ns	0.0848
Blank vs. GS	25.33	0.6589 to 50.01	Yes	*	0.043
Blank vs. CELOXTM	71.67	46.99 to 96.34	Yes	****	<0.0001
Blank vs. CELOXTM-G	59.33	34.66 to 84.01	Yes	****	<0.0001
Blank vs. MACS-2	115.3	90.66 to 140.0	Yes	****	<0.0001
Gauze vs. GS	3	-21.67 to 27.67	No	ns	0.9981
Gauze vs. CELOXTM	49.33	24.66 to 74.01	Yes	***	0.0002
Gauze vs. CELOXTM-G	37	12.33 to 61.67	Yes	**	0.003
Gauze vs. MACS-2	93	68.33 to 117.7	Yes	****	<0.0001
GS vs. CELOXTM	46.33	21.66 to 71.01	Yes	***	0.0004
GS vs. CELOXTM-G	34	9.326 to 58.67	Yes	**	0.0059
GS vs. MACS-2	90	65.33 to 114.7	Yes	****	<0.0001
CELOXTM vs. CELOXTM-G	-12.33	-37.01 to 12.34	No	ns	0.5682
CELOXTM vs. MACS-2	43.67	18.99 to 68.34	Yes	***	0.0007
CELOXTM-G vs. MACS-2	56	31.33 to 80.67	Yes	****	<0.0001
