# Supplementary material for: Microchannelled alkylated chitosan sponge to treat noncompressible hemorrhages and facilitate wound healing
Source: Nat Commun. 2021 Aug 5;12:4733. doi: 10.1038/s41467-021-24972-2 (PMC8342549; doi:10.1038/s41467-021-24972-2)
Supplement: Supplementary file 19 — Source Data [file 41467_2021_24972_MOESM19_ESM.zip › Source Data/Supplementry Fig.6d.xlsx]

## Sheet: Sheet1
Blank	Gauze	GS	CELOXTM-G	CELOXTM	MACS-2
2.8	1.85	1.79	1.53	1.42	0.6
2.45	1.7	1.62	1.2	1.28	0.62
2.26	2	1.83	1.35	1.09	0.5
		One-way ANOVA
Tukey's multiple comparisons test	Mean Diff.	95.00% CI of diff.	Significant?	Summary	Adjusted P Value
Blank vs. Gauze	0.6533	0.1933 to 1.113	Yes	**	0.0047
Blank vs. GS	0.7567	0.2966 to 1.217	Yes	**	0.0014
Blank vs. CELOXTM-G	1.143	0.6833 to 1.603	Yes	****	<0.0001
Blank vs. CELOXTM	1.24	0.7799 to 1.700	Yes	****	<0.0001
Blank vs. MACS-2	1.93	1.470 to 2.390	Yes	****	<0.0001
Gauze vs. GS	0.1033	-0.3567 to 0.5634	No	ns	0.9703
Gauze vs. CELOXTM-G	0.49	0.02995 to 0.9501	Yes	*	0.0346
Gauze vs. CELOXTM	0.5867	0.1266 to 1.047	Yes	*	0.0105
Gauze vs. MACS-2	1.277	0.8166 to 1.737	Yes	****	<0.0001
GS vs. CELOXTM-G	0.3867	-0.07339 to 0.8467	No	ns	0.1204
GS vs. CELOXTM	0.4833	0.02328 to 0.9434	Yes	*	0.0376
GS vs. MACS-2	1.173	0.7133 to 1.633	Yes	****	<0.0001
CELOXTM-G vs. CELOXTM	0.09667	-0.3634 to 0.5567	No	ns	0.9776
CELOXTM-G vs. MACS-2	0.7867	0.3266 to 1.247	Yes	**	0.001
CELOXTM vs. MACS-2	0.69	0.2299 to 1.150	Yes	**	0.003
