# Supplementary material for: Microchannelled alkylated chitosan sponge to treat noncompressible hemorrhages and facilitate wound healing
Source: Nat Commun. 2021 Aug 5;12:4733. doi: 10.1038/s41467-021-24972-2 (PMC8342549; doi:10.1038/s41467-021-24972-2)
Supplement: Supplementary file 19 — Source Data [file 41467_2021_24972_MOESM19_ESM.zip › Source Data/Supplementry Fig.9b.xlsx]

## Sheet: Sheet1
Water	PBS	Gauze	GS	CELOXTM	ACS	MCS-2	MACS-2
100	0.85	1.01	1.27	1.71	1.09	0.79	1.36
100	0.76	0.69	1.12	1.08	1.03	0.77	1.43
100	0.6	0.83	1.36	1.4	1.58	1.18	1.53
		One-way ANOVA
Tukey's multiple comparisons test	Mean Diff.	95.00% CI of diff.	Significant?	Summary	Adjusted P Value
Water vs. PBS	99.26	98.71 to 99.82	Yes	****	<0.0001
Water vs. Gauze	99.16	98.60 to 99.71	Yes	****	<0.0001
Water vs. GS	98.75	98.20 to 99.30	Yes	****	<0.0001
Water vs. CELOXTM	98.6	98.05 to 99.16	Yes	****	<0.0001
Water vs. ACS	98.77	98.21 to 99.32	Yes	****	<0.0001
Water vs. MCS-2	99.09	98.53 to 99.64	Yes	****	<0.0001
Water vs. MACS-2	98.56	98.01 to 99.11	Yes	****	<0.0001
PBS vs. Gauze	-0.1067	-0.6609 to 0.4475	No	ns	0.9969
PBS vs. GS	-0.5133	-1.068 to 0.04085	No	ns	0.08
PBS vs. CELOXTM	-0.66	-1.214 to -0.1058	Yes	*	0.0141
PBS vs. ACS	-0.4967	-1.051 to 0.05752	No	ns	0.0965
PBS vs. MCS-2	-0.1767	-0.7309 to 0.3775	No	ns	0.9468
PBS vs. MACS-2	-0.7033	-1.258 to -0.1491	Yes	**	0.0083
Gauze vs. GS	-0.4067	-0.9609 to 0.1475	No	ns	0.2467
Gauze vs. CELOXTM	-0.5533	-1.108 to 0.0008512	No	ns	0.0505
Gauze vs. ACS	-0.39	-0.9442 to 0.1642	No	ns	0.2884
Gauze vs. MCS-2	-0.07	-0.6242 to 0.4842	No	ns	0.9998
Gauze vs. MACS-2	-0.5967	-1.151 to -0.04248	Yes	*	0.0302
GS vs. CELOXTM	-0.1467	-0.7009 to 0.4075	No	ns	0.9799
GS vs. ACS	0.01667	-0.5375 to 0.5709	No	ns	>0.9999
GS vs. MCS-2	0.3367	-0.2175 to 0.8909	No	ns	0.4522
GS vs. MACS-2	-0.19	-0.7442 to 0.3642	No	ns	0.9245
CELOXTM vs. ACS	0.1633	-0.3909 to 0.7175	No	ns	0.9642
CELOXTM vs. MCS-2	0.4833	-0.07085 to 1.038	No	ns	0.1118
CELOXTM vs. MACS-2	-0.04333	-0.5975 to 0.5109	No	ns	>0.9999
ACS vs. MCS-2	0.32	-0.2342 to 0.8742	No	ns	0.5112
ACS vs. MACS-2	-0.2067	-0.7609 to 0.3475	No	ns	0.8895
MCS-2 vs. MACS-2	-0.5267	-1.081 to 0.02752	No	ns	0.0688
