# Supplementary material for: Microchannelled alkylated chitosan sponge to treat noncompressible hemorrhages and facilitate wound healing
Source: Nat Commun. 2021 Aug 5;12:4733. doi: 10.1038/s41467-021-24972-2 (PMC8342549; doi:10.1038/s41467-021-24972-2)
Supplement: Supplementary file 19 — Source Data [file 41467_2021_24972_MOESM19_ESM.zip › Source Data/Supplementry Fig.9c.xlsx]

## Sheet: Sheet1
	GS			MACS-2
1st day	0.23	0.25	0.29	0.3	0.27	0.21
3rd day	0.54	0.48	0.49	0.55	0.5	0.45
5th day	0.81	0.78	0.84	0.82	0.86	0.83
1st day	Table Analyzed	Data 1		3rd day	Table Analyzed	Data 1		5th day	Table Analyzed	Data 1
	Column B	MACS-2			Column B	MACS-2			Column B	MACS-2
	vs.	vs.			vs.	vs.			vs.	vs.
	Column A	GS			Column A	GS			Column A	GS
	Unpaired t test				Unpaired t test				Unpaired t test
	P value	0.9216			P value	0.9273			P value	0.2746
	P value summary	ns			P value summary	ns			P value summary	ns
	Significantly different (P < 0.05)?	No			Significantly different (P < 0.05)?	No			Significantly different (P < 0.05)?	No
	One- or two-tailed P value?	Two-tailed			One- or two-tailed P value?	Two-tailed			One- or two-tailed P value?	Two-tailed
	t, df	t=0.1048, df=4			t, df	t=0.09713, df=4			t, df	t=1.265, df=4
